# Supplementary material for: Comprehensive Analysis of Long Non-coding RNA and mRNA Transcriptomes Related to Hypoxia Adaptation in Tibetan Sheep
Source: Front Vet Sci. 2022 Jan 24;8:801278. doi: 10.3389/fvets.2021.801278 (PMC8818989; doi:10.3389/fvets.2021.801278)
Supplement: Supplementary file 2 [file Table_2.XLSX]

## Sheet: Sheet1
Supplementary Table 2 Differentially expressed lncRNAs identified in Hu sheep and Tibetan sheep by RNA-Seq.
id	HS1_count	HS2_count	HS3_count	TS1_count	TS2_count	TS3_count	HS1_fpkm	HS2_fpkm	HS3_fpkm	TS1_fpkm	TS2_fpkm	TS3_fpkm	HS_mean	TS_mean	log2(fc)	PValue	FDR	Symbol
MSTRG.19949.1	23	26	41	240	341	255	1.06	1.32	2.11	11.7	14.39	11.35	1.49667	12.48	3.05979	4.73612e-20	2.34533e-16	-
MSTRG.6422.3	0	0	0	1097	78	1191	0	0	0	1.96	0.12	1.94	0.001	1.34	10.388	1.4312e-09	3.54366e-06	-
MSTRG.6796.1	72	55	53	221	261	196	1.56	1.32	1.28	5.07	5.19	4.11	1.38667	4.79	1.7884	3.63509e-09	6.00032e-06	-
MSTRG.16435.3	1177	1076	1636	457	654	490	24.01	24.28	37.32	9.9	12.27	9.69	28.5367	10.62	-1.42603	6.31348e-09	7.81609e-06	-
MSTRG.19804.1	298	301	296	529	570	664	2.8	3.13	3.11	5.28	4.92	6.04	3.01333	5.41333	0.845157	1.45849e-08	1.44449e-05	-
MSTRG.12309.3	195	243	150	461	610	640	1.46	2.02	1.26	3.68	4.21	4.66	1.58	4.18333	1.40473	8.21015e-08	6.77611e-05	-
XR_001040705.2	91	118	89	26	23	32	1.03	1.48	1.13	0.31	0.24	0.35	1.21333	0.3	-2.01594	2.1505e-07	0.000152133	LOC105610571
MSTRG.5336.1	858	724	720	303	348	501	2.78	2.6	2.61	1.04	1.04	1.57	2.66333	1.21667	-1.1303	9.65335e-07	0.000597542	-
MSTRG.20654.1	200	181	228	396	387	397	1.55	1.56	1.98	3.26	2.76	2.98	1.69667	3	0.822259	2.92813e-06	0.00161112	-
MSTRG.18603.1	1158	1197	1258	774	773	966	3.03	3.47	3.69	2.15	1.86	2.45	3.39667	2.15333	-0.657548	3.61305e-06	0.00178918	-
XR_001435002.1	0	0	0	15	32	24	0	0	0	0.2	0.38	0.3	0.001	0.293333	8.1964	5.90155e-06	0.00265677	LOC105609600
MSTRG.43.2	74	70	99	158	222	298	1.54	1.61	2.31	3.5	4.25	6.02	1.82	4.59	1.33456	8.43194e-06	0.00292738	-
MSTRG.19809.1	110	60	71	165	485	398	0.62	0.38	0.45	0.99	2.52	2.18	0.483333	1.89667	1.97238	9.13413e-06	0.00292738	-
XR_001436840.1	0	0	0	41	26	11	0	0	0	0.49	0.27	0.12	0.001	0.293333	8.1964	9.3125e-06	0.00292738	LOC105605336
MSTRG.7873.2	415	302	533	141	216	198	2.36	1.9	3.4	0.85	1.13	1.09	2.55333	1.02333	-1.31911	9.4778e-06	0.00292738	-
XR_001435052.1	27	16	17	0	0	0	0.1	0.06	0.07	0	0	0	0.0766667	0.001	-6.26053	9.91344e-06	0.00292738	LOC106991318
MSTRG.12680.1	751	1010	694	399	458	450	1.87	2.78	1.93	1.05	1.05	1.08	2.19333	1.06	-1.04906	1.00496e-05	0.00292738	-
MSTRG.3797.2	27	241	14	1	5	3	4.9	48.54	2.96	0.28	0.76	0.45	18.8	0.496667	-5.24231	1.23695e-05	0.00340299	-
MSTRG.3281.3	0	0	3	58	39	22	0.01	0	0.06	0.88	0.52	0.31	0.0233333	0.57	4.6105	1.76804e-05	0.00460808	-
MSTRG.5338.1	434	362	435	153	243	250	3.59	3.31	4.02	1.34	1.85	2	3.64	1.73	-1.07317	1.89223e-05	0.00468516	-
MSTRG.18638.1	342	506	391	119	164	247	1.67	2.73	2.13	0.62	0.74	1.17	2.17667	0.843333	-1.36795	2.02349e-05	0.00477159	-
XR_001023254.2	184	234	240	356	416	470	2.15	3.03	3.14	4.43	4.48	5.33	2.77333	4.74667	0.775294	2.52135e-05	0.00567532	LOC105603904
MSTRG.3977.7	309	207	351	51	107	139	1.75	1.29	2.22	0.3	0.55	0.76	1.75333	0.536667	-1.708	2.81088e-05	0.00605194	-
MSTRG.7868.1	139	269	13	8	1	15	2.91	6.23	0.3	0.18	0.02	0.3	3.14667	0.166667	-4.23879	5.91046e-05	0.0121952	-
MSTRG.10206.1	0	8	25	165	148	109	0	0.4	1.24	7.89	6.13	4.75	0.546667	6.25667	3.51666	6.69591e-05	0.0128649	-
XR_001433746.1	100	72	91	30	33	40	1.58	1.26	1.61	0.5	0.48	0.61	1.48333	0.53	-1.48478	6.75458e-05	0.0128649	LOC106990846
MSTRG.17006.3	60	75	36	15	9	5	3.9	5.42	2.62	1.03	0.53	0.3	3.98	0.62	-2.68243	8.86807e-05	0.0162647	-
MSTRG.10175.1	3	14	3	28	77	105	0.11	0.57	0.12	1.1	2.61	3.75	0.266667	2.48667	3.2211	9.87632e-05	0.017467	-
MSTRG.2157.2	0	0	0	19	8	26	0	0	0	0.37	0.14	0.46	0.001	0.323333	8.33688	0.000107272	0.0183042	-
MSTRG.5337.2	323	292	354	136	160	237	1.12	1.12	1.37	0.5	0.51	0.79	1.20333	0.6	-1.004	0.00011089	0.0183042	-
MSTRG.18200.4	344	473	448	824	1085	714	18.38	27.96	26.8	46.81	53.33	36.98	24.38	45.7067	0.906706	0.000119242	0.019048	-
MSTRG.10206.4	0	2	10	53	81	38	0	0.13	0.6	3.08	4.06	1.98	0.243333	3.04	3.64307	0.000133066	0.020592	-
MSTRG.13501.1	1031	1393	1088	682	683	874	2.37	3.55	2.8	1.67	1.45	1.95	2.90667	1.69	-0.782342	0.000191348	0.0287138	-
MSTRG.13627.1	4102	3772	5429	6316	8761	7592	53.79	54.72	79.61	87.91	105.58	96.46	62.7067	96.65	0.624151	0.000203712	0.0296701	-
MSTRG.21690.1	296	236	350	468	608	539	4.04	3.56	5.34	6.78	7.62	7.13	4.31333	7.17667	0.734511	0.000214746	0.0303834	-
MSTRG.831.1	2	1	1	0	142	86	0.1	0.06	0.06	0	6.85	4.38	0.0733333	3.74333	5.67371	0.000236316	0.0325066	-
MSTRG.18599.1	263	283	274	171	179	165	4.43	5.28	5.16	3.06	2.77	2.69	4.95667	2.84	-0.803479	0.000244206	0.0326839	-
MSTRG.8619.1	1062	970	961	691	644	799	2.25	2.28	2.28	1.56	1.25	1.64	2.27	1.48333	-0.613849	0.000251354	0.0327554	-
XR_001436362.1	52	46	48	13	17	7	0.17	0.17	0.18	0.05	0.05	0.02	0.173333	0.04	-2.11548	0.000269938	0.0329272	LOC105603666
MSTRG.2514.1	686	785	716	439	550	447	2.43	3.07	2.83	1.65	1.79	1.53	2.77667	1.65667	-0.745071	0.000273465	0.0329272	-
MSTRG.5059.1	190	193	98	69	53	42	4.07	4.57	2.35	1.57	1.04	0.87	3.66333	1.16	-1.65903	0.000279872	0.0329272	-
XR_001025372.2	2197	1768	3420	128	1	118	186.89	166.35	325.33	11.56	0.08	9.73	226.19	7.12333	-4.98884	0.000282424	0.0329272	LOC101120392
MSTRG.21614.1	173	187	166	312	324	304	15.37	18.38	16.51	29.47	26.47	26.21	16.7533	27.3833	0.70885	0.0002872	0.0329272	-
MSTRG.5538.1	1114	844	705	311	580	319	180.51	151.27	127.75	53.49	86.37	50.08	153.177	63.3133	-1.27462	0.000295214	0.0329272	-
MSTRG.18414.1	519	403	507	794	1079	778	15.79	13.57	17.25	25.65	30.18	22.94	15.5367	26.2567	0.757007	0.000319002	0.0343413	-
MSTRG.19354.3	3166	3519	2934	2319	2019	2407	4.9	6.03	5.08	3.81	2.87	3.61	5.33667	3.43	-0.63773	0.000370145	0.0389991	-
XR_001434673.1	13	7	17	0	0	0	0.62	0.37	0.92	0	0.02	0	0.636667	0.00666667	-6.57743	0.000466074	0.0471346	LOC105615223
XR_001435094.1	0	30	34	240	192	186	0	1.51	1.69	11.44	7.94	8.1	1.06667	9.16	3.10224	0.000466396	0.0471346	LOC105615961
MSTRG.19746.1	497	313	445	778	817	735	7.63	5.31	7.64	12.67	11.52	10.93	6.86	11.7067	0.77105	0.000511353	0.0506444	-
XR_001435677.1	130	121	140	248	228	221	1.55	1.6	1.88	3.15	2.51	2.57	1.67667	2.74333	0.710334	0.000980421	0.095197	LOC106991591
MSTRG.19118.3	1995	1572	2267	3490	4124	2778	32.1	27.98	40.8	59.62	60.99	43.32	33.6267	54.6433	0.70044	0.00106636	0.100297	-
MSTRG.19190.2	0	0	0	8	20	8	0	0	0	0.52	1.17	0.47	0.001	0.72	9.49185	0.00110788	0.100297	-
MSTRG.13932.1	134	154	218	316	287	329	1.48	1.88	2.7	3.71	2.92	3.52	2.02	3.38333	0.74409	0.00112001	0.100297	-
MSTRG.7847.1	45	182	54	23	23	20	0.64	2.87	0.86	0.35	0.3	0.28	1.45667	0.31	-2.23233	0.00112585	0.100297	-
MSTRG.15539.2	282	310	200	160	83	111	1.02	1.25	0.81	0.62	0.28	0.39	1.02667	0.43	-1.25556	0.00113421	0.100297	-
MSTRG.8560.7	427	497	561	246	386	285	1.86	2.4	2.74	1.14	1.55	1.2	2.33333	1.29667	-0.847585	0.00124826	0.106576	-
MSTRG.18484.1	639	507	356	276	272	291	4.89	4.29	3.05	2.24	1.91	2.16	4.07667	2.10333	-0.954712	0.00130537	0.109563	-
XR_001021802.2	0	0	0	43	44	0	0	0	0	0.5	0.44	0	0.001	0.313333	8.29155	0.00140247	0.115373	LOC101105359
MSTRG.14552.1	401	477	505	127	334	157	38.01	50.09	53.61	12.75	29.13	14.47	47.2367	18.7833	-1.33045	0.00142387	0.115373	-
XR_001023170.2	169	241	175	326	335	408	1.01	1.6	1.17	2.07	1.85	2.37	1.26	2.09667	0.734674	0.00144449	0.115373	LOC105603858
MSTRG.2147.1	46	37	69	94	149	123	0.69	0.61	1.15	1.49	2.06	1.78	0.816667	1.77667	1.12135	0.0016238	0.125366	-
MSTRG.7139.1	77	78	92	135	158	158	2.15	2.41	2.87	4	4.05	4.27	2.47667	4.10667	0.729568	0.00164556	0.125366	-
MSTRG.4734.2	233	69	80	404	663	283	1.34	0.44	0.52	2.46	3.5	1.58	0.766667	2.51333	1.71293	0.00172846	0.125873	-
MSTRG.17490.1	521	740	882	1374	1057	1338	1.09	1.71	2.07	3.05	2.04	2.72	1.62333	2.60333	0.681401	0.00192239	0.136026	-
XR_001025038.2	0	0	0	49	0	32	0	0	0	1.21	0	0.72	0.001	0.643333	9.32942	0.00193807	0.136026	LOC105605336
MSTRG.11709.4	236	257	160	371	427	446	2.67	3.22	2.02	4.45	4.43	4.88	2.63667	4.58667	0.798731	0.00195029	0.136026	-
MSTRG.7842.1	11	104	35	4	9	9	0.69	7.16	2.41	0.26	0.52	0.53	3.42	0.436667	-2.96939	0.00202553	0.137403	-
MSTRG.8032.1	24	135	46	16	15	13	0.49	3.06	1.05	0.35	0.28	0.26	1.53333	0.296667	-2.36976	0.00218152	0.145985	-
XR_001435816.1	35	34	0	0	0	0	0.18	0.19	0	0	0	0	0.123333	0.001	-6.94642	0.00224883	0.148483	LOC105602313
MSTRG.20348.1	1921	1207	1776	2409	2992	2750	10.71	7.44	11.07	14.26	15.33	14.86	9.74	14.8167	0.605227	0.00254272	0.165678	-
MSTRG.20932.1	154	135	206	244	434	305	1.21	1.17	1.8	2.03	3.12	2.31	1.39333	2.48667	0.835673	0.00278312	0.174193	-
MSTRG.20836.2	529	314	542	270	243	320	24.11	15.8	27.63	13.05	10.16	14.14	22.5133	12.45	-0.854634	0.00280307	0.174193	-
MSTRG.18454.1	224	104	249	400	491	378	2.22	1.14	2.76	4.21	4.48	3.63	2.04	4.10667	1.0094	0.00283953	0.174193	-
MSTRG.4048.2	179	122	187	270	303	287	1.44	1.09	1.68	2.3	2.24	2.23	1.40333	2.25667	0.685336	0.00284093	0.174193	-
MSTRG.20150.11	1207	841	937	676	703	648	4.66	3.59	4.04	2.77	2.49	2.42	4.09667	2.56	-0.678307	0.00296215	0.174193	-
XR_001434090.1	78	6	14	1	0	5	0.32	0.03	0.06	0	0	0.02	0.136667	0.00666667	-4.35755	0.00296962	0.174193	LOC105609042
MSTRG.1983.1	67	227	157	56	53	64	1.28	4.78	3.34	1.13	0.93	1.18	3.13333	1.08	-1.53667	0.00298944	0.174193	-
MSTRG.16690.10	210	285	200	134	115	163	2.69	4.04	2.87	1.82	1.35	2.02	3.2	1.73	-0.8873	0.00299821	0.174193	-
MSTRG.17065.1	9	5	6	31	19	42	1.33	0.8	1.02	5.06	2.63	6.35	1.05	4.68	2.15612	0.00300745	0.174193	-
XR_001040955.2	47	68	79	21	25	37	1.55	2.48	2.91	0.73	0.76	1.18	2.31333	0.89	-1.3781	0.00304036	0.174193	LOC105615397
MSTRG.3367.3	4	0	6	14	89	18	0.37	0	0.6	1.41	7.75	1.65	0.323333	3.60333	3.47824	0.00306033	0.174193	-
MSTRG.21126.1	79	32	43	18	17	12	1.83	0.82	1.11	0.44	0.36	0.27	1.25333	0.356667	-1.81312	0.00312782	0.176011	-
MSTRG.13067.1	160	183	187	312	249	321	1.66	2.1	2.18	3.45	2.38	3.23	1.98	3.02	0.609048	0.00321099	0.178661	-
XR_001025493.1	9	9	7	0	0	0	0.73	0.86	0.65	0	0	0	0.746667	0.001	-9.54432	0.00326571	0.179687	LOC105605940
MSTRG.18602.1	381	379	323	254	236	265	4.53	4.98	4.3	3.2	2.58	3.05	4.60333	2.94333	-0.645228	0.00330563	0.179885	-
XR_001024763.2	39	63	59	112	103	122	0.21	0.38	0.36	0.65	0.51	0.64	0.316667	0.6	0.921997	0.00335862	0.180782	LOC105605124
MSTRG.20759.4	339	226	153	111	131	113	5.18	3.83	2.62	1.79	1.83	1.67	3.87667	1.76333	-1.13651	0.00363348	0.191673	-
MSTRG.415.1	685	727	945	473	643	477	14.73	17.28	22.71	10.79	12.71	9.95	18.24	11.15	-0.710062	0.00366933	0.191673	-
MSTRG.17718.2	0	0	0	14	3	14	0	0	0	0.45	0.09	0.4	0.001	0.313333	8.29155	0.00367889	0.191673	-
MSTRG.10206.3	6	6	10	30	73	16	0.29	0.34	0.53	1.54	3.22	0.74	0.386667	1.83333	2.24531	0.00377291	0.191673	-
MSTRG.1821.1	12	9	32	52	51	91	0.29	0.24	0.87	1.34	1.14	2.14	0.466667	1.54	1.72247	0.00379912	0.191673	-
MSTRG.10807.1	18	10	21	49	52	44	0.94	0.58	1.23	2.73	2.51	2.24	0.916667	2.49333	1.44361	0.00380684	0.191673	-
MSTRG.11688.1	305	208	230	393	501	413	4.93	3.72	4.16	6.74	7.44	6.47	4.27	6.88333	0.688871	0.00391758	0.193998	-
MSTRG.11254.1	113	128	130	181	194	293	1.12	1.41	1.44	1.91	1.78	2.82	1.32333	2.17	0.713519	0.00429151	0.208349	-
MSTRG.16852.1	77	51	105	205	183	134	0.9	0.66	1.37	2.54	1.96	1.52	0.976667	2.00667	1.03886	0.00438965	0.211044	-
MSTRG.13499.1	1754	2690	2083	1401	1354	1794	3.88	6.58	5.15	3.29	2.75	3.84	5.20333	3.29333	-0.659888	0.00464913	0.217239	-
XR_001024596.2	90	78	114	150	218	165	1.72	1.65	2.44	3.05	3.83	3.06	1.93667	3.31333	0.774708	0.0046501	0.217239	LOC105604994
MSTRG.7973.4	383	280	495	542	870	682	5.68	4.6	8.22	8.54	11.86	9.8	6.16667	10.0667	0.707023	0.00485154	0.222452	-
XR_001433772.1	69	124	110	57	26	44	0.63	1.24	1.11	0.55	0.21	0.39	0.993333	0.383333	-1.37368	0.00493185	0.223164	LOC105615111
MSTRG.2658.3	3	11	12	0	0	0	0.27	1.24	1.32	0	0	0	0.943333	0.001	-9.88162	0.0049572	0.223164	-
XR_001436817.1	0	0	0	0	22	41	0	0	0	0	0.15	0.3	0.001	0.15	7.22882	0.0051781	0.230135	LOC105605321
MSTRG.3977.5	136	259	213	341	409	379	0.76	1.61	1.34	2.04	2.12	2.07	1.23667	2.07667	0.747813	0.00534607	0.233451	-
MSTRG.19118.2	22070	12636	26344	34888	45746	31545	275.23	174.31	367.39	461.82	524.29	381.15	272.31	455.753	0.743003	0.00537427	0.233451	-
MSTRG.15308.1	65	359	61	38	45	47	1.78	10.85	1.86	1.1	1.13	1.24	4.83	1.15667	-2.06205	0.00581219	0.24975	-
MSTRG.6422.2	1148	1783	1832	667	1307	650	1.93	3.32	3.45	1.19	2.02	1.06	2.9	1.42333	-1.02678	0.00596751	0.250433	-
XR_001042459.2	1	3	3	21	11	17	0.02	0.06	0.07	0.39	0.18	0.29	0.05	0.286667	2.51937	0.006185	0.255975	LOC105609224
MSTRG.16723.1	0	0	2	13	14	11	0	0	0.16	0.97	0.91	0.75	0.0533333	0.876667	4.03892	0.00620296	0.255975	-
XR_001024136.2	19	56	15	3	9	6	0.36	1.19	0.32	0.06	0.16	0.11	0.623333	0.11	-2.5025	0.00631256	0.256533	LOC105604571
XR_001025464.1	2	5	10	54	37	11	0.34	0.93	1.88	9.64	5.72	1.79	1.05	5.71667	2.44478	0.00693504	0.274738	LOC101118514
XR_001021478.2	8	0	8	31	29	42	0.22	0	0.25	0.92	0.76	1.14	0.156667	0.94	2.58496	0.00709216	0.278733	LOC105602739
MSTRG.17316.1	105	216	198	274	365	365	2.06	4.69	4.34	5.7	6.58	6.94	3.69667	6.40667	0.793349	0.00717125	0.279622	-
XR_001030469.1	10	18	5	32	51	41	0.73	1.45	0.41	2.48	3.42	2.9	0.863333	2.93333	1.76455	0.00744531	0.281932	LOC105608872
MSTRG.14880.3	326	224	308	602	914	347	14.71	11.17	15.51	28.79	37.85	15.16	13.7967	27.2667	0.982819	0.00745823	0.281932	-
MSTRG.5010.1	138	171	148	104	88	102	1.77	2.41	2.12	1.41	1.03	1.26	2.1	1.23333	-0.767827	0.0078146	0.290962	-
MSTRG.11331.1	24	27	44	9	14	9	1.12	1.39	2.29	0.44	0.6	0.41	1.6	0.483333	-1.72698	0.00825809	0.305179	-
MSTRG.4550.1	5	6	2	22	31	14	0.92	1.22	0.41	4.35	5.25	2.5	0.85	4.03333	2.24644	0.00869517	0.318952	-
MSTRG.6522.1	366	268	259	109	205	215	6.89	5.58	5.45	2.18	3.54	3.92	5.97333	3.21333	-0.894466	0.00884023	0.321889	-
XR_001031998.2	14	15	14	0	4	1	0.57	0.68	0.64	0	0.15	0.04	0.63	0.0633333	-3.31431	0.00911162	0.329349	LOC105609823
MSTRG.18704.1	910	828	956	716	658	515	3.63	3.65	4.27	3.03	2.41	1.99	3.85	2.47667	-0.636459	0.00933335	0.330241	-
MSTRG.17296.1	316	725	272	237	202	208	1.52	3.86	1.46	1.21	0.89	0.97	2.28	1.02333	-1.15576	0.00933639	0.330241	-
MSTRG.17089.1	256	102	42	397	623	294	3.37	1.48	0.62	5.54	7.53	3.75	1.82333	5.60667	1.62056	0.00943158	0.331242	-
XR_001032258.2	0	0	0	22	0	27	0	0	0	0.35	0	0.4	0.001	0.25	7.96578	0.00981084	0.342136	LOC105609981
XR_001044055.2	206	154	214	447	265	331	3.17	2.62	3.68	7.3	3.75	4.94	3.15667	5.33	0.755734	0.0103911	0.352443	LOC105616533
MSTRG.9976.1	126	138	130	66	47	106	1.69	2.04	1.95	0.94	0.58	1.37	1.89333	0.963333	-0.974821	0.0106416	0.358483	-
MSTRG.2955.6	1596	583	474	328	487	429	19.43	7.85	6.45	4.24	5.45	5.06	11.2433	4.91667	-1.19332	0.0107877	0.358811	-
MSTRG.18203.6	108	556	130	69	107	100	2.29	13.09	3.09	1.56	2.09	2.06	6.15667	1.90333	-1.69362	0.0107962	0.358811	-
MSTRG.20331.2	796	916	1054	2102	2445	954	15	19.09	22.22	42.05	42.34	17.42	18.77	33.9367	0.854416	0.0108741	0.358989	-
XR_001436328.1	234	173	334	422	399	432	1.74	1.43	2.78	3.33	2.73	3.11	1.98333	3.05667	0.624032	0.0111951	0.360098	LOC105603604
XR_001435491.1	75	37	49	141	140	89	0.66	0.36	0.49	1.32	1.14	0.76	0.503333	1.07333	1.09251	0.0111985	0.360098	LOC106991516
MSTRG.17488.1	259	763	709	272	337	293	0.83	2.71	2.54	0.93	0.99	0.91	2.02667	0.943333	-1.10327	0.0112906	0.360717	-
XR_001021480.2	13	21	13	0	4	0	0.41	0.73	0.46	0	0.1	0	0.533333	0.0333333	-4	0.0118538	0.372752	LOC105602739
MSTRG.20499.2	81	38	189	220	280	299	2.18	1.13	5.69	6.29	6.93	7.8	3	7.00667	1.22377	0.012075	0.376073	-
MSTRG.3363.2	382	230	163	410	540	627	2.03	1.35	0.97	2.31	2.64	3.23	1.45	2.72667	0.911085	0.0122289	0.376135	-
MSTRG.9509.2	114	327	0	0	0	0	1.07	3.42	0	0	0	0	1.49667	0.001	-10.5475	0.012491	0.379483	-
XR_001042377.2	20	25	30	42	65	63	0.24	0.33	0.39	0.52	0.7	0.72	0.32	0.646667	1.01495	0.0125887	0.380118	LOC105608368
MSTRG.11024.3	1105	1166	1085	619	668	1117	1.16	1.36	1.28	0.69	0.65	1.14	1.26667	0.826667	-0.615659	0.0129499	0.388655	-
MSTRG.14795.1	0	0	3	27	72	0	0	0	0.12	1.16	2.69	0	0.04	1.28333	5.00375	0.0130488	0.389263	-
XR_001020697.2	85	95	70	53	44	41	1.7	2.1	1.57	1.13	0.81	0.8	1.79	0.913333	-0.970746	0.0133358	0.395443	LOC105602152
XR_001023367.1	104	60	52	9	43	23	0.58	0.37	0.33	0.05	0.22	0.13	0.426667	0.133333	-1.67807	0.0135149	0.398368	LOC105603998
MSTRG.10316.1	1	2	3	31	18	3	0.06	0.12	0.19	1.83	0.92	0.16	0.123333	0.97	2.97542	0.0136439	0.39979	-
MSTRG.14456.1	155	70	160	181	325	297	8.38	4.2	9.66	10.37	16.12	15.51	7.41333	14	0.917233	0.0139471	0.406167	-
XR_001025469.1	408	692	383	121	144	435	6.2	11.63	6.51	1.95	2.01	6.4	8.11333	3.45333	-1.23231	0.0140256	0.406167	LOC105605895
XR_001436797.1	11	32	15	2	6	5	0.1	0.31	0.15	0.02	0.05	0.04	0.186667	0.0366667	-2.34792	0.0143632	0.413525	LOC105605283
XR_001022666.1	87	103	107	163	134	210	0.72	0.95	1	1.44	1.02	1.69	0.89	1.38333	0.636272	0.0146585	0.419588	LOC105603485
MSTRG.12112.2	224	172	119	66	101	123	8.16	6.93	4.85	2.55	3.38	4.34	6.64667	3.42333	-0.957229	0.0151616	0.429031	-
MSTRG.20683.1	330	122	131	361	551	410	69.78	28.53	30.93	80.9	107.04	83.83	43.08	90.59	1.07233	0.0154637	0.434384	-
MSTRG.5264.18	0	0	0	0	191	230	0	0	0	0	5.25	6.66	0.001	3.97	11.9549	0.0157017	0.434384	-
MSTRG.5264.19	0	0	0	0	191	230	0	0	0	0	5.25	6.66	0.001	3.97	11.9549	0.0157017	0.434384	-
MSTRG.5264.20	0	0	0	0	191	230	0	0	0	0	5.25	6.66	0.001	3.97	11.9549	0.0157017	0.434384	-
MSTRG.15183.1	592	553	793	385	568	416	1.97	2.04	2.96	1.36	1.74	1.34	2.32333	1.48	-0.650599	0.0159194	0.43554	-
MSTRG.10898.1	99	84	94	326	142	143	1.35	1.26	1.42	4.71	1.77	1.89	1.34333	2.79	1.05445	0.0163284	0.438564	-
MSTRG.21018.2	36	90	63	85	140	260	0.09	0.26	0.18	0.23	0.33	0.64	0.176667	0.4	1.17897	0.0164727	0.438564	-
MSTRG.5264.21	0	0	0	0	159	231	0	0	0	0	11.04	16.96	0.001	9.33333	13.1882	0.0170246	0.450832	-
MSTRG.17457.1	357	471	338	263	226	328	3.72	5.43	3.94	2.91	2.16	3.31	4.36333	2.79333	-0.643443	0.0172928	0.454091	-
XR_001434798.1	8	73	21	2	8	10	0.09	0.93	0.28	0.02	0.09	0.11	0.433333	0.0733333	-2.56294	0.017331	0.454091	LOC105615388
MSTRG.17836.2	41	39	27	79	63	80	1.4	1.48	1.03	2.87	1.98	2.65	1.30333	2.5	0.939722	0.0176148	0.459098	-
MSTRG.8632.1	54	122	45	24	35	36	1.52	3.8	1.42	0.71	0.91	0.98	2.24667	0.866667	-1.37424	0.0178788	0.463538	-
MSTRG.10972.1	49	72	89	20	0	23	0.94	1.54	1.92	0.41	0	0.43	1.46667	0.28	-2.38904	0.0185932	0.476795	-
MSTRG.17721.5	875	382	376	113	425	183	3.34	1.61	1.6	0.46	1.49	0.68	2.18333	0.876667	-1.31643	0.0186967	0.476795	-
MSTRG.13780.2	902	527	643	378	507	543	7.24	4.68	5.77	3.22	3.74	4.22	5.89667	3.72667	-0.662014	0.0187033	0.476795	-
MSTRG.7778.2	67	15	275	256	622	453	0.39	0.1	1.79	1.58	3.32	2.55	0.76	2.48333	1.70821	0.0187965	0.476795	-
MSTRG.19072.1	46	31	48	13	26	15	5.3	3.95	6.18	1.59	2.75	1.67	5.14333	2.00333	-1.3603	0.0189678	0.476795	-
MSTRG.4993.1	145	179	165	113	100	131	1.79	2.45	2.29	1.48	1.14	1.57	2.17667	1.39667	-0.640133	0.0193402	0.482632	-
MSTRG.5005.9	230	181	163	106	148	129	3.7	3.21	2.94	1.81	2.18	2.02	3.28333	2.00333	-0.712759	0.0197992	0.490229	-
XR_001040487.2	10	79	10	2	9	7	0.31	2.75	0.35	0.07	0.26	0.21	1.13667	0.18	-2.65874	0.0201569	0.496602	LOC105607068
XR_001436917.1	417	224	415	235	214	107	2.86	1.7	3.18	1.71	1.35	0.71	2.58	1.25667	-1.03777	0.0207295	0.504594	LOC105605616
XR_001435243.1	21	39	29	11	3	14	0.14	0.28	0.21	0.08	0.02	0.09	0.21	0.0633333	-1.72935	0.0211001	0.507484	LOC105607421
MSTRG.11948.1	12	152	10	4	8	19	0.64	8.96	0.6	0.25	0.39	0.98	3.4	0.54	-2.6545	0.0212511	0.507779	-
MSTRG.2010.3	8079	3670	7293	10283	14400	9127	429.77	215.98	433.87	580.7	704.01	470.46	359.873	585.057	0.701087	0.0213283	0.507779	-
MSTRG.9286.1	34	38	53	73	71	91	1.02	1.25	1.76	2.31	1.94	2.64	1.34333	2.29667	0.773724	0.0214527	0.508295	-
XR_001039537.1	308	355	337	167	234	313	1.23	1.57	1.5	0.71	0.86	1.21	1.43333	0.926667	-0.629252	0.0217345	0.510399	LOC105614863
XR_001033234.2	8	3	6	0	0	0	0.08	0.03	0.07	0	0	0	0.06	0.001	-5.90689	0.0217476	0.510399	LOC105610593
XR_001023050.1	42	32	45	20	14	23	1.75	1.48	2.1	0.89	0.54	0.93	1.77667	0.786667	-1.17535	0.0222204	0.516599	LOC105603761
MSTRG.13765.5	14	106	37	11	18	17	0.57	4.81	1.67	0.5	0.67	0.65	2.35	0.606667	-1.95368	0.0226224	0.519053	-
MSTRG.22161.2	513	306	347	752	475	817	7.11	4.7	5.37	11.07	6.05	10.98	5.72667	9.36667	0.70984	0.0226819	0.519053	-
XR_001043049.1	35	18	26	9	8	13	0.48	0.27	0.4	0.13	0.1	0.17	0.383333	0.133333	-1.52356	0.0229853	0.519053	LOC105616157
MSTRG.14855.2	204	182	97	111	73	63	9.85	9.72	5.24	5.7	3.24	2.95	8.27	3.96333	-1.06117	0.0230597	0.519053	-
MSTRG.6167.1	4	48	5	3	3	2	0.17	2.3	0.24	0.14	0.12	0.08	0.903333	0.113333	-2.99469	0.024126	0.538161	-
MSTRG.10765.1	171	137	160	302	301	194	2.11	1.87	2.2	3.95	3.41	2.31	2.06	3.22333	0.645909	0.0243543	0.540818	-
MSTRG.14880.1	84	109	387	762	1013	117	3.1	4.47	15.99	29.85	34.37	4.17	7.85333	22.7967	1.53745	0.0249487	0.544255	-
XR_001026700.1	80	37	38	116	103	111	1.62	0.83	0.86	2.49	1.92	2.18	1.10333	2.19667	0.993447	0.0254636	0.553051	LOC105606752
MSTRG.16606.4	0	0	0	0	65	192	0	0	0	0	0.99	3.09	0.001	1.36	10.4094	0.0259153	0.555987	-
MSTRG.8294.18	72	38	19	14	10	22	4.03	2.36	1.17	0.82	0.54	1.21	2.52	0.856667	-1.55662	0.0259932	0.555987	-
MSTRG.6428.1	14	11	10	0	3	3	3.22	2.83	2.49	0	0.72	0.71	2.84667	0.476667	-2.57822	0.0260558	0.555987	-
XR_001435782.1	0	0	44	483	829	297	0	0	0.86	8.98	13.37	5.04	0.286667	9.13	4.99317	0.0262724	0.555987	LOC106991634
XR_001435990.1	28	17	37	47	64	66	0.12	0.08	0.17	0.21	0.25	0.27	0.123333	0.243333	0.980371	0.0266989	0.560646	LOC101114216
XR_001043726.2	44	29	36	12	21	18	0.85	0.62	0.78	0.25	0.37	0.34	0.75	0.32	-1.22882	0.026719	0.560646	LOC105616423
MSTRG.12788.1	696	3160	703	647	782	628	6.99	35.08	7.89	6.89	7.21	6.11	16.6533	6.73667	-1.3057	0.0268337	0.560676	-
XR_001022738.2	17	13	0	0	0	0	0.21	0.18	0	0	0	0	0.13	0.001	-7.02237	0.0269812	0.561357	LOC105603536
MSTRG.18027.1	30	30	67	101	136	60	0.51	0.56	1.27	1.82	2.12	0.99	0.78	1.64333	1.07508	0.0270929	0.561357	-
XR_001436271.1	24	15	14	6	0	4	0.32	0.22	0.2	0.08	0	0.06	0.246667	0.0466667	-2.4021	0.0273723	0.564781	LOC105603519
XR_001022162.2	38	113	89	128	232	163	0.58	1.91	1.52	2.08	3.27	2.43	1.33667	2.59333	0.956168	0.027555	0.566191	LOC101121807
XR_001436776.1	3	0	0	13	10	11	0.06	0	0	0.26	0.17	0.2	0.02	0.21	3.39232	0.0284995	0.578448	LOC105605199
MSTRG.4752.1	1268	2236	2601	1473	1278	1494	2.16	4.22	4.96	2.67	2	2.47	3.78	2.38	-0.667425	0.0285019	0.578448	-
XR_001436266.1	0	8	0	69	4	28	0	0.11	0	0.91	0.05	0.33	0.0366667	0.43	3.5518	0.0290206	0.584311	LOC105603519
MSTRG.1868.2	44	6	34	69	121	69	0.36	0.05	0.31	0.6	0.91	0.55	0.24	0.686667	1.51658	0.0291448	0.584311	-
MSTRG.2879.1	68	46	63	103	98	104	2.53	1.89	2.62	4.07	3.35	3.75	2.34667	3.72333	0.665982	0.0294032	0.587116	-
MSTRG.19616.1	17	24	10	37	59	37	0.98	1.53	0.64	2.26	3.12	2.06	1.05	2.48	1.23995	0.0299539	0.59571	-
XR_001436976.1	16	0	13	0	0	0	0.26	0	0.24	0	0	0	0.166667	0.001	-7.38082	0.0311453	0.614469	LOC105606111
XR_001040321.1	5	5	2	9	26	17	0.04	0.04	0.02	0.07	0.18	0.13	0.0333333	0.126667	1.926	0.0317397	0.623416	LOC105615225
MSTRG.19623.1	303	409	334	274	261	204	2.27	3.39	2.8	2.18	1.8	1.48	2.82	1.82	-0.631757	0.0323547	0.628315	-
MSTRG.18501.1	0	41	1	0	1	0	0	2.87	0.07	0	0.06	0	0.98	0.02	-5.61471	0.0325563	0.62897	-
XR_001435826.1	0	0	0	97	0	93	0	0	0	1.37	0	1.2	0.001	0.856667	9.74259	0.032653	0.62897	LOC105607146
MSTRG.9847.2	442	775	880	924	1765	999	1.25	2.43	2.79	2.78	4.6	2.74	2.15667	3.37333	0.645372	0.0328243	0.62897	-
MSTRG.18497.1	26	22	4	77	70	31	2.09	1.95	0.36	6.55	5.15	2.41	1.46667	4.70333	1.68114	0.0331893	0.632128	-
MSTRG.22295.1	229	168	140	70	151	97	8.93	7.23	6.13	2.91	5.43	3.68	7.43	4.00667	-0.89096	0.03372	0.634911	-
MSTRG.19626.1	11	13	1	19	49	38	0.6	0.78	0.06	1.1	2.45	2	0.48	1.85	1.94642	0.034338	0.63744	-
MSTRG.14436.1	1690	453	880	2270	2165	1670	15.4	4.57	8.97	21.96	18.14	14.75	9.64667	18.2833	0.922427	0.034403	0.63744	-
MSTRG.15311.3	6	108	10	11	4	9	0.14	2.74	0.26	0.27	0.08	0.2	1.04667	0.183333	-2.51326	0.0348076	0.63744	-
XR_001039478.1	657	1227	902	658	636	711	5.11	10.56	7.85	5.43	4.55	5.36	7.84	5.11333	-0.61659	0.0348604	0.63744	LOC105614842
XR_001435237.1	48	0	1	1	1	0	2.54	0	0.06	0.06	0.05	0	0.866667	0.0366667	-4.56294	0.0355569	0.644973	LOC106991389
MSTRG.10489.1	45	59	63	37	29	30	1.9	2.75	2.97	1.66	1.12	1.23	2.54	1.33667	-0.926189	0.0369546	0.665452	-
MSTRG.16175.1	126	99	140	72	85	99	2.18	1.89	2.7	1.32	1.35	1.66	2.25667	1.44333	-0.644789	0.0371084	0.6658	-
XR_001436771.1	33	57	14	16	9	12	0.31	0.58	0.14	0.16	0.08	0.11	0.343333	0.116667	-1.55722	0.0374015	0.668637	LOC106990546
XR_001434439.1	74	120	110	57	66	75	1.3	2.33	2.16	1.06	1.07	1.28	1.93	1.13667	-0.763792	0.0378328	0.670524	LOC106991086
MSTRG.2896.2	91	111	78	40	63	72	0.93	1.26	0.89	0.44	0.59	0.71	1.02667	0.58	-0.823843	0.0379283	0.670524	-
XR_001434267.1	23	26	19	8	11	10	0.38	0.47	0.35	0.14	0.17	0.16	0.4	0.156667	-1.3523	0.0379754	0.670524	LOC105612943
XR_001024000.2	18	4	5	1	2	1	0.36	0.09	0.11	0.02	0.04	0.02	0.186667	0.0266667	-2.80735	0.038358	0.670524	LOC105604472
MSTRG.17959.1	365	269	411	64	233	271	9.92	8.07	12.48	1.83	5.81	7.14	10.1567	4.92667	-1.04374	0.038379	0.670524	-
MSTRG.19816.1	41	141	48	34	23	42	1.5	5.74	1.97	1.34	0.8	1.5	3.07	1.21333	-1.33926	0.0385317	0.670524	-
MSTRG.3904.1	0	0	0	0	0	69	0	0	0	0	0	1.02	0.001	0.34	8.40939	0.0387198	0.670524	-
XR_001435802.1	5	29	17	2	7	1	0.12	0.74	0.44	0.05	0.15	0.02	0.433333	0.0733333	-2.56294	0.0387257	0.670524	LOC106990155
XR_001436979.1	0	0	61	0	0	0	0	0	0.4	0	0	0	0.133333	0.001	-7.05889	0.0391394	0.672379	LOC105612255
XR_001436021.1	73	52	64	27	30	52	0.32	0.25	0.31	0.12	0.12	0.22	0.293333	0.153333	-0.93587	0.039605	0.67493	LOC101114216
XR_001044433.2	5	22	1	1	1	1	0.24	1.19	0.05	0.05	0.05	0.05	0.493333	0.05	-3.30256	0.0398035	0.67493	LOC105609161
XR_001435469.1	3	14	31	3	1	5	0.02	0.1	0.22	0.02	0.01	0.03	0.113333	0.02	-2.5025	0.0399508	0.67493	LOC105616648
XR_001039451.2	13	1	3	0	0	0	0.4	0.03	0.1	0	0	0	0.176667	0.001	-7.46489	0.0400983	0.67493	LOC105611558
MSTRG.10972.2	45	31	28	64	77	61	0.76	0.58	0.53	1.15	1.2	1	0.623333	1.11667	0.841123	0.0402066	0.67493	-
MSTRG.12951.1	97	88	95	87	202	253	3.56	3.57	3.89	3.38	6.8	8.98	3.67333	6.38667	0.797973	0.040245	0.67493	-
MSTRG.8560.8	0	30	0	160	333	271	0	0.13	0	0.68	1.22	1.04	0.0433333	0.98	4.49923	0.040845	0.678891	-
XR_001435633.1	0	0	0	6	3	6	0	0	0	0.08	0.04	0.08	0.001	0.0666667	6.05889	0.0408541	0.678891	LOC105616822
MSTRG.2413.1	150	217	137	100	109	136	2.88	4.61	2.95	2.03	1.92	2.53	3.48	2.16	-0.688056	0.0412948	0.683919	-
MSTRG.15851.1	5	39	18	4	4	8	0.3	2.56	1.19	0.25	0.22	0.46	1.35	0.31	-2.12262	0.0418727	0.688882	-
MSTRG.15539.4	0	0	0	0	61	0	0	0	0	0	0.83	0	0.001	0.276667	8.11201	0.0425103	0.690017	-
XR_001045203.1	81	79	161	224	167	176	2.32	2.51	5.16	6.82	4.4	4.89	3.33	5.37	0.6894	0.0427037	0.690017	LOC105616889
MSTRG.5378.1	7	5	20	72	19	22	0.25	0.2	0.81	2.78	0.64	0.78	0.42	1.4	1.73697	0.0429984	0.691325	-
XR_001435936.1	1	2	0	16	4	7	0.02	0.06	0	0.42	0.09	0.17	0.0266667	0.226667	3.08746	0.0433197	0.694236	LOC105606356
XR_001024388.2	29	15	17	5	5	12	0.76	0.44	0.5	0.14	0.12	0.31	0.566667	0.19	-1.5765	0.0447551	0.712627	LOC105604796
XR_001023366.2	58	34	29	14	25	19	0.44	0.28	0.24	0.11	0.17	0.14	0.32	0.14	-1.19265	0.0451333	0.714057	LOC105603996
XR_001028674.2	38	44	43	22	28	19	0.25	0.32	0.31	0.15	0.17	0.12	0.293333	0.146667	-1	0.0455061	0.717663	LOC105607837
XR_001024098.2	13	11	0	0	0	0	0.1	0.1	0	0	0	0	0.0666667	0.001	-6.05889	0.0457447	0.719136	LOC105604543
XR_001436729.1	0	0	0	7	20	0	0	0	0	0.05	0.12	0	0.001	0.0566667	5.82443	0.0467311	0.721585	LOC105605000
XR_001021938.1	55	50	108	41	17	45	0.31	0.31	0.68	0.25	0.09	0.25	0.433333	0.196667	-1.13972	0.0467323	0.721585	LOC105603042
MSTRG.8389.1	16	17	12	5	6	5	3.41	3.9	2.9	1.12	1.23	1.02	3.40333	1.12333	-1.59916	0.0469113	0.721585	-
XR_001435457.1	38	33	47	25	15	22	0.57	0.55	0.79	0.39	0.21	0.31	0.636667	0.303333	-1.06963	0.0469889	0.721585	LOC106991500
MSTRG.4624.1	10	27	14	8	3	4	0.73	2.17	1.14	0.62	0.2	0.28	1.34667	0.366667	-1.87685	0.0471587	0.721585	-
XR_001435704.1	0	1	0	3	6	8	0	0.02	0	0.05	0.08	0.12	0.00666667	0.0833333	3.64386	0.047194	0.721585	LOC105606384
MSTRG.8677.1	31	15	31	31	61	91	0.78	0.42	0.88	0.83	1.42	2.23	0.693333	1.49333	1.10692	0.0472934	0.721585	-
XR_001435007.1	0	38	75	0	0	0	0	0.21	0.42	0	0	0	0.21	0.001	-7.71425	0.0482541	0.723267	LOC105609600
MSTRG.22103.1	59	60	42	92	82	104	1.2	1.35	0.96	1.99	1.54	2.06	1.17	1.86333	0.671377	0.0483338	0.723267	-
MSTRG.16623.1	8	6	42	50	53	67	0.33	0.27	1.91	2.16	1.98	2.64	0.836667	2.26	1.4336	0.0484904	0.723267	-
MSTRG.9849.1	46	100	71	104	192	122	0.48	1.14	0.82	1.14	1.82	1.22	0.813333	1.39333	0.776622	0.0487605	0.725111	-
MSTRG.18703.2	713	537	578	481	500	319	5.86	4.89	5.32	4.2	3.78	2.54	5.35667	3.50667	-0.611235	0.0493529	0.731723	-
XR_001434582.1	18	9	7	4	1	3	0.43	0.24	0.19	0.1	0.02	0.07	0.286667	0.0633333	-2.17834	0.049826	0.73434	LOC106991131
