# Supplementary material for: Comprehensive Analysis of Long Non-coding RNA and mRNA Transcriptomes Related to Hypoxia Adaptation in Tibetan Sheep
Source: Front Vet Sci. 2022 Jan 24;8:801278. doi: 10.3389/fvets.2021.801278 (PMC8818989; doi:10.3389/fvets.2021.801278)
Supplement: Supplementary file 3 [file Table_3.XLSX]

## Sheet: Sheet1
Supplementary Table 3 Differentially expressed mRNAs identified in Hu sheep and Tibetan sheep by RNA-Seq.
id	HS1_count	HS2_count	HS3_count	TS1_count	TS2_count	TS3_count	HS1_fpkm	HS2_fpkm	HS3_fpkm	TS1_fpkm	TS2_fpkm	TS3_fpkm	HS_mean	TS_mean	log2(fc)	PValue	FDR	Symbol
ncbi_101121275	1295	562	1105	0	0	0	24.67	11.83	23.54	0	0	0	20.0133	0.001	-14.2887	1.12914e-24	2.02963e-20	NKIRAS2
ncbi_101119329	961	928	1079	302	424	367	61.2	65.41	76.85	20.45	24.82	22.65	67.82	22.64	-1.58284	8.81641e-21	7.92375e-17	SEPW1
ncbi_101116106	8	21	10	211	217	203	0.18	0.53	0.23	4.74	4.31	4.33	0.313333	4.46	3.83127	2.30776e-20	1.38273e-16	PDZK1
ncbi_101104347	3118	2498	3036	5785	6217	6178	13.38	11.8	14.52	26.4	24.55	25.7	13.2333	25.55	0.949147	1.22194e-19	5.4911e-16	PEAK1
ncbi_101109533	2933	2048	2513	5311	5801	5301	13.05	10.07	12.57	25.1	23.7	22.84	11.8967	23.88	1.00525	7.08428e-17	2.5468e-13	KIAA1549
ncbi_101107963	432	297	464	1339	1329	1179	5.65	4.3	6.8	18.62	16	14.96	5.58333	16.5267	1.5656	2.42654e-16	7.2695e-13	MANBA
ncbi_101119234	2081	1998	2047	4178	4431	4304	10.74	11.41	11.82	22.9	21.02	21.52	11.3233	21.8133	0.945912	7.58791e-16	1.94847e-12	RASAL2
ncbi_101112193	715	456	551	1441	1464	1475	4.89	3.45	4.21	10.45	9.2	9.77	4.18333	9.80667	1.22911	1.70978e-15	3.84167e-12	PTCH1
ncbi_101113211	30319	11212	10573	2092	3458	1998	713.88	292.01	278.39	52.29	74.82	45.58	428.093	57.5633	-2.8947	1.98594e-15	3.96637e-12	LOC101113211
ncbi_101116923	107	190	199	0	0	0	0.76	1.49	1.59	0	0	0	1.28	0.001	-10.3219	2.31419e-15	4.15976e-12	IKBKE
MSTRG.10208	22	96	72	831	1062	702	0.5	2.42	1.83	19.79	21.84	15.25	1.58333	18.96	3.58192	3.96332e-14	6.47643e-11	--
ncbi_101107119	502	306	336	1245	1098	1135	18.12	12.16	13.53	47.5	36.36	39.7	14.6033	41.1867	1.49588	4.86859e-14	7.29274e-11	LOC101107119
ncbi_101117872	418	70	88	1	2	3	13.32	2.47	3.14	0.03	0.06	0.09	6.31	0.06	-6.71653	6.11782e-14	8.45906e-11	HPX
ncbi_101107590	195	52	152	0	3	1	0.69	0.2	0.6	0	0.01	0	0.496667	0.00333333	-7.21917	1.20925e-13	1.55259e-10	APOB
ncbi_443392	116	69	282	2	5	8	3.78	2.48	10.27	0.07	0.15	0.25	5.51	0.156667	-5.13628	1.65136e-13	1.97888e-10	AHSG
ncbi_101116184	1820	1271	1449	3422	4200	3162	19.53	14.58	17.31	38.13	41.39	32.09	17.14	37.2033	1.11806	1.88463e-13	2.01239e-10	LRRC16A
ncbi_101120487	44	19	63	254	387	514	0.64	0.3	1.03	3.92	5.19	7.27	0.656667	5.46	3.05567	1.90324e-13	2.01239e-10	FKBP9
ncbi_100505403	236	138	50	0	0	0	4.64	2.99	1.09	0	0	0	2.90667	0.001	-11.5051	3.12366e-13	3.11933e-10	DAXX
ncbi_101106425	554	418	435	1161	1045	1259	8.94	7.47	7.82	19.83	15.69	19.73	8.07667	18.4167	1.18918	6.22034e-13	5.83357e-10	TRIM7
ncbi_101119740	1102	683	1065	330	354	226	23.88	16.13	25.55	7.54	7.1	4.68	21.8533	6.44	-1.76272	6.49076e-13	5.83357e-10	C4BPA
ncbi_100125622	126	78	146	471	492	384	13.87	9.5	17.97	55.01	49.77	40.95	13.78	48.5767	1.81769	3.68274e-12	3.04454e-09	GNLY
ncbi_654334	10918	7812	9428	16747	23263	24225	143.74	108.28	126.42	228.56	270.54	306.23	126.147	268.443	1.08952	3.72627e-12	3.04454e-09	SLCO2A1
ncbi_101115495	333	37	98	1	1	2	4.32	0.53	1.42	0.01	0.01	0.03	2.09	0.0166667	-6.97039	7.56959e-12	5.9158e-09	CRP
ncbi_101112064	860	853	911	1804	2175	1784	6.18	6.24	7.6	14.21	15.26	12.43	6.67333	13.9667	1.06551	7.96666e-12	5.9667e-09	SEMA6D
ncbi_100568285	62	39	154	0	0	0	1.81	1.26	5.02	0	0	0	2.69667	0.001	-11.397	3.95252e-11	2.84186e-08	CYP2E1
ncbi_101117981	767	750	662	380	364	369	3.87	4.09	3.82	2.05	1.69	1.76	3.92667	1.83333	-1.09884	4.55423e-11	3.14855e-08	KCNJ15
ncbi_101105173	168	173	253	48	55	63	3.59	4.09	6.02	1.09	1.08	1.3	4.56667	1.15667	-1.98117	6.96254e-11	4.63525e-08	HS3ST3A1
MSTRG.6581	23	28	47	199	169	192	0.74	1	1.7	6.81	5.01	6	1.14667	5.94	2.37302	7.29114e-11	4.68065e-08	TRGC1
ncbi_101116336	3114	1857	2041	5064	7920	6007	76.29	50.33	55.92	131.74	178.35	142.62	60.8467	150.903	1.31037	8.36548e-11	5.18515e-08	LOC101116336
ncbi_101118349	119	108	111	30	32	37	1.54	1.55	1.61	0.41	0.38	0.46	1.56667	0.416667	-1.91073	1.33107e-10	7.71943e-08	KCNT1
ncbi_101113831	29350	19260	24075	13903	15790	13632	678.14	492.23	622.05	340.98	335.28	305.17	597.473	327.143	-0.868951	1.33131e-10	7.71943e-08	LOC101113831
ncbi_101110498	81	72	62	13	7	10	0.88	0.85	0.77	0.15	0.07	0.1	0.833333	0.106667	-2.96578	1.62783e-10	9.14385e-08	IGF2BP3
ncbi_101117146	188	23	63	0	0	0	5.95	0.81	2.21	0	0	0	2.99	0.001	-11.5459	2.36169e-10	1.28641e-07	LOC101117146
ncbi_100431098	258	130	162	568	543	560	46.17	25.77	32.49	108.04	89.39	97.09	34.81	98.1733	1.49583	2.98292e-10	1.577e-07	SCGB1A1
ncbi_101114241	3924	3681	4670	8079	9053	8256	31.29	32.53	41.6	68.19	66.22	63.72	35.14	66.0433	0.910299	3.24371e-10	1.66588e-07	TACC1
MSTRG.10204	10	78	48	665	778	487	0.13	1.08	0.67	8.81	8.92	5.89	0.626667	7.87333	3.6512	3.4751e-10	1.73513e-07	--
ncbi_101104205	74	26	66	0	0	0	2.37	0.92	2.37	0	0	0	1.88667	0.001	-10.8816	4.13351e-10	2.0081e-07	AMBP
ncbi_101107584	149	26	89	0	3	2	1.3	0.25	0.87	0	0.02	0.02	0.806667	0.0133333	-5.91886	5.55111e-10	2.59875e-07	CPS1
ncbi_105601930	11565	6852	6042	3170	3948	3221	179.99	120.77	109.26	52.29	56.39	49.73	136.673	52.8033	-1.37203	5.63845e-10	2.59875e-07	LOC105601930
ncbi_101115211	142	106	165	460	361	519	2.06	1.7	2.67	7.07	4.81	7.29	2.14333	6.39	1.57596	9.03549e-10	4.06032e-07	THBS4
ncbi_101112964	163	386	166	28	49	33	5.47	14.39	6.26	0.99	1.53	1.06	8.70667	1.19333	-2.86712	9.88525e-10	4.33384e-07	LOC101112964
ncbi_101102336	1004	106	360	39	45	38	25.66	3	10.29	1.06	1.06	0.94	12.9833	1.02	-3.67002	1.14091e-09	4.88281e-07	FGB
ncbi_100820742	3236	2113	2523	833	1544	992	179.49	129.64	156.5	49.04	78.71	53.31	155.21	60.3533	-1.36272	1.48735e-09	6.21747e-07	GPX1
ncbi_101107407	646	503	737	1192	1739	1624	9.9	8.32	12.1	19.07	23.92	23.72	10.1067	22.2367	1.13763	1.78832e-09	7.30571e-07	UBQLN4
ncbi_101117521	73	23	47	0	0	0	2.99	1.04	2.15	0	0	0	2.06	0.001	-11.0084	1.98096e-09	7.76254e-07	APOH
ncbi_101109804	5334	4563	4991	7633	9101	7933	37.08	35.08	38.8	56.32	58.14	53.43	36.9867	55.9633	0.597477	2.00597e-09	7.76254e-07	SECISBP2L
ncbi_101102644	164	30	107	0	0	2	4.46	0.9	3.25	0	0	0.05	2.87	0.0166667	-7.42794	2.06743e-09	7.76254e-07	GC
ncbi_101103308	247	99	223	23	52	31	4.44	1.55	4.15	0.46	0.88	0.5	3.38	0.613333	-2.46228	2.07289e-09	7.76254e-07	IL1R2
ncbi_101112066	131	17	53	0	0	0	2.3	0.33	1.04	0	0	0	1.22333	0.001	-10.2566	2.33246e-09	8.5563e-07	PLG
ncbi_101109969	12932	8465	8622	5159	6437	5585	160.14	115.95	119.4	67.81	73.26	67.01	131.83	69.36	-0.926503	3.35863e-09	1.20743e-06	CSF1R
ncbi_443054	4420	2873	3729	6690	9154	7057	198.59	142.78	187.36	319.05	377.97	307.2	176.243	334.74	0.925472	5.75151e-09	2.02713e-06	GSTA1-1
ncbi_101104245	627	380	531	1024	1512	1150	3.15	2.11	2.98	5.46	6.98	5.6	2.74667	6.01333	1.13048	6.92632e-09	2.36347e-06	FAXC
ncbi_101109397	634	478	492	284	255	312	35.49	29.59	30.79	16.87	13.12	16.92	31.9567	15.6367	-1.03118	6.96877e-09	2.36347e-06	LOC101109397
ncbi_101112882	1951	1325	1430	2667	3420	3011	19.28	15.3	15.5	29.2	31.91	29.38	16.6933	30.1633	0.853524	7.37404e-09	2.42098e-06	EPB41L5
ncbi_101109217	108	29	78	0	1	1	1.77	0.52	1.43	0	0.02	0.02	1.24	0.0133333	-6.53916	7.40773e-09	2.42098e-06	ITIH3
ncbi_101111999	1743	311	869	134	190	170	52.6	10.41	29.25	4.29	5.28	4.98	30.7533	4.85	-2.66469	8.51004e-09	2.73157e-06	TCN1
ncbi_101121144	497	701	270	35	134	64	10.15	15.83	6.17	0.76	2.51	1.27	10.7167	1.51333	-2.82405	9.52716e-09	3.0044e-06	MUC13
ncbi_101102230	2947	3345	2933	1756	1647	1763	85.92	109.23	96.03	54.26	44.38	49.7	97.06	49.4467	-0.973004	1.36338e-08	4.22529e-06	LOC101102230
ncbi_101104943	54	40	68	7	5	9	1.45	1.17	1.97	0.21	0.13	0.24	1.53	0.193333	-2.98437	1.66862e-08	5.08362e-06	LOC101104943
ncbi_101105026	267	65	101	16	7	1	6.38	1.72	2.7	0.41	0.15	0.02	3.6	0.193333	-4.21883	4.28457e-08	1.26254e-05	C9
ncbi_101118983	71	133	17	1	0	0	3.91	8.12	1.04	0.04	0	0	4.35667	0.0133333	-8.35204	4.6135e-08	1.33754e-05	IL18BP
ncbi_101118665	111	41	34	5	6	2	4.25	1.74	1.46	0.2	0.21	0.07	2.48333	0.16	-3.95613	5.40439e-08	1.54197e-05	FGL1
ncbi_101108664	1663	1564	1538	2575	2791	2690	13.87	14.43	14.34	22.8	21.39	21.74	14.2133	21.9767	0.628728	5.79388e-08	1.62726e-05	STARD13
ncbi_101109490	407	264	382	664	753	756	2.44	1.75	2.56	4.22	4.15	4.39	2.25	4.25333	0.918669	5.8937e-08	1.62983e-05	IL17RD
ncbi_101104118	436	256	281	797	823	1425	6.21	4.03	4.47	12.05	10.77	19.66	4.90333	14.16	1.52999	6.15225e-08	1.67556e-05	NPTX2
ncbi_443447	410	313	277	119	184	168	10.58	8.93	7.99	3.26	4.36	4.2	9.16667	3.94	-1.2182	8.30225e-08	2.22736e-05	MYC
ncbi_101110594	411	361	464	716	884	830	8.42	8.2	10.62	15.59	16.6	16.47	9.08	16.22	0.83701	9.16216e-08	2.40018e-05	CCNG2
ncbi_101107656	13171	10576	12496	18975	23440	18984	168.42	149.59	178.68	257.55	275.45	235.2	165.563	256.067	0.629136	9.21347e-08	2.40018e-05	EMP2
ncbi_101117223	84	89	120	27	16	28	1.51	1.77	2.41	0.51	0.26	0.49	1.89667	0.42	-2.175	1.1218e-07	2.88063e-05	RNF128
ncbi_101119157	851	937	691	186	27	139	19.32	23.53	17.54	4.48	0.56	3.06	20.13	2.7	-2.89832	1.1562e-07	2.92715e-05	MMP12
ncbi_105605924	0	0	0	28	40	24	0	0	0	0.69	0.86	0.55	0.001	0.7	9.45121	1.2673e-07	3.16385e-05	LOC105605924
ncbi_101111586	7332	6350	7300	10260	13885	11994	253.64	231.52	278.37	370.94	428.84	396.85	254.51	398.877	0.64822	1.3054e-07	3.21433e-05	AGER
ncbi_443475	19851	11333	15148	8402	10018	8044	498.52	314.81	425.39	223.96	231.2	195.73	412.907	216.963	-0.928364	1.37788e-07	3.34694e-05	LOC443475
ncbi_101118296	3764	3240	3469	1913	2564	1684	66.58	63.39	68.62	35.92	41.68	28.86	66.1967	35.4867	-0.899482	1.44629e-07	3.45544e-05	C5AR1
ncbi_101105455	208	154	185	65	88	97	3.05	2.5	3.03	1.01	1.19	1.38	2.86	1.19333	-1.26102	1.46099e-07	3.45544e-05	CD248
ncbi_101113440	2	1	1	181	307	2	0.03	0.02	0.02	2.82	4.14	0.03	0.0233333	2.33	6.64179	1.58184e-07	3.69267e-05	SUSD5
ncbi_443393	1575	1418	2372	280	171	689	37.86	37.7	63.76	7.14	3.78	16.05	46.44	8.99	-2.36897	1.60294e-07	3.69395e-05	ALB
ncbi_101122516	1947	1580	1732	1178	1089	937	142.78	128.22	142.11	91.72	73.41	66.59	137.703	77.24	-0.834143	1.65528e-07	3.7663e-05	RARRES2
ncbi_101119231	45	13	32	0	0	0	1.33	0.42	1.06	0	0	0	0.936667	0.001	-9.87139	1.74355e-07	3.91754e-05	VTN
ncbi_443053	257	26	54	7	5	6	3.48	0.39	0.8	0.1	0.07	0.08	1.55667	0.0833333	-4.22342	1.86638e-07	4.14175e-05	CP
ncbi_101121499	120	138	76	24	22	36	3.47	4.41	2.45	0.74	0.58	1.01	3.44333	0.776667	-2.14844	1.91484e-07	4.19747e-05	GPR55
ncbi_101119422	6335	5153	6518	9000	11629	10286	22.72	20.45	26.15	34.27	38.34	35.75	23.1067	36.12	0.644489	1.99341e-07	4.29991e-05	PDZD2
ncbi_100142676	2139	1032	1483	3674	3622	3586	15.14	8.08	11.72	27.58	23.54	24.58	11.6467	25.2333	1.11541	2.00941e-07	4.29991e-05	FBXO32
ncbi_101109489	91	21	52	0	0	2	1.54	0.39	0.98	0	0	0.03	0.97	0.01	-6.59991	2.03373e-07	4.30075e-05	ITIH1
ncbi_101102203	884	980	855	447	612	472	21.3	26.12	23.03	11.43	13.55	11.02	23.4833	12	-0.968603	2.1136e-07	4.41767e-05	ICOSLG
ncbi_101101871	18885	20434	14474	9785	10316	7790	835.57	1000.05	716.15	459.55	419.47	333.95	850.59	404.323	-1.07295	2.36909e-07	4.83915e-05	C1QC
MSTRG.4571	1289	3629	4486	838	728	359	68.14	222.99	271.82	48.8	35.79	18.5	187.65	34.3633	-2.4491	2.47399e-07	4.99662e-05	IGKV2-29
ncbi_101112070	517	522	462	861	1020	953	7.67	8.56	7.65	13.56	13.89	13.7	7.96	13.7167	0.78509	2.76223e-07	5.51678e-05	OSGIN2
ncbi_101115990	5036	3404	4113	6535	7347	7131	36.68	27.43	33.5	50.53	49.18	50.33	32.5367	50.0133	0.620246	2.99596e-07	5.91784e-05	SETD7
ncbi_101111884	135	159	137	52	64	39	1.01	1.36	1.11	0.46	0.48	0.29	1.16	0.41	-1.50043	3.27552e-07	6.39973e-05	ADGRL3
ncbi_101108131	2944	1683	1846	1148	1222	932	45.43	28.72	31.86	18.81	17.33	13.94	35.3367	16.6933	-1.08189	3.45647e-07	6.68065e-05	C3
ncbi_101122109	2582	1799	1771	939	1422	1219	17.45	13.44	13.38	6.73	8.83	7.98	14.7567	7.84667	-0.911215	3.50529e-07	6.70293e-05	KLHL8
ncbi_101103748	2458	1709	2061	3259	4019	3408	15.34	11.8	14.38	21.58	23.04	20.6	13.84	21.74	0.651508	3.74458e-07	7.01134e-05	ATXN1L
ncbi_105614373	6972	8287	7804	21970	18174	15319	163.15	214.5	204.22	545.71	390.84	347.32	193.957	427.957	1.14173	3.85613e-07	7.14576e-05	LOC105614373
ncbi_101114354	434	429	413	167	80	178	3.35	4.63	4.21	1.49	0.68	1.6	4.06333	1.25667	-1.69306	4.05426e-07	7.43625e-05	STK32A
ncbi_101117971	3111	2695	3801	1065	2036	1037	32.34	31	44.18	11.69	19.45	10.33	35.84	13.8233	-1.37447	4.26766e-07	7.74861e-05	LOC101117971
ncbi_100170111	43	26	127	3	7	2	1.21	0.81	4.12	0.09	0.19	0.05	2.04667	0.11	-4.2177	4.47695e-07	8.04732e-05	CYP3A24
ncbi_101102154	1270	1428	1665	3665	2960	3310	13.07	16.25	19.15	40.02	27.99	32.99	16.1567	33.6667	1.05919	4.80347e-07	8.54876e-05	FAM84B
ncbi_101104422	1129	1154	982	612	772	616	32.8	37.09	31.91	18.87	20.61	17.34	33.9333	18.94	-0.841267	5.02308e-07	8.85195e-05	CMTM3
ncbi_101121592	146	79	133	250	356	387	1.8	1.08	1.83	3.27	4.04	4.63	1.57	3.98	1.342	5.07867e-07	8.86301e-05	LGR5
ncbi_101105422	201	152	155	470	381	361	6.03	5.05	5.2	14.96	10.52	10.49	5.42667	11.99	1.14369	5.15341e-07	8.88764e-05	ALDOC
ncbi_554262	2904	3452	1997	1261	1484	1179	38.46	50.11	30.12	17.49	17.77	15.55	39.5633	16.9367	-1.22401	5.2193e-07	8.88764e-05	TLR2
ncbi_101106229	694	611	338	109	61	207	19.96	19.42	10.88	3.33	1.62	5.75	16.7533	3.56667	-2.2318	5.26023e-07	8.88764e-05	LOC101106229
ncbi_101103537	47	20	68	0	0	3	0.3	0.14	0.48	0	0	0.02	0.306667	0.00666667	-5.52356	5.29055e-07	8.88764e-05	PDE11A
ncbi_101116372	128	162	196	570	424	444	1.37	1.91	2.34	6.47	4.16	4.6	1.87333	5.07667	1.43827	5.67309e-07	9.36204e-05	ACTN2
ncbi_100170318	263	158	247	542	538	461	3.55	2.36	3.72	7.76	6.66	6.02	3.21	6.81333	1.08579	5.67712e-07	9.36204e-05	ADRA2B
ncbi_101114400	1562	1337	1245	2111	2475	2305	15.88	15.04	14.19	22.82	23.16	22.74	15.0367	22.9067	0.607283	6.24553e-07	0.000101325	ZFYVE9
ncbi_101114700	305	231	200	49	124	79	15.26	12.78	11.19	2.6	5.7	3.83	13.0767	4.04333	-1.69338	6.25705e-07	0.000101325	MZB1
ncbi_101104107	11459	9266	8920	5740	7726	7271	79.4	70.98	69.12	42.16	49.19	48.77	73.1667	46.7067	-0.647558	6.52488e-07	0.000104718	MYOF
ncbi_101105243	113	71	57	206	299	223	3.21	2.23	1.81	6.22	7.81	6.14	2.41667	6.72333	1.47616	6.60866e-07	0.000105124	CXCL14
ncbi_101106828	3449	20109	1832	302	238	192	217.15	1400.4	129.02	20.15	13.8	11.74	582.19	15.23	-5.2565	6.7492e-07	0.000106418	IFI6
ncbi_101112891	2958	4354	1865	1221	939	1080	129.39	210.62	91.21	56.69	37.74	45.77	143.74	46.7333	-1.62094	7.20383e-07	0.000112599	LOC101112891
ncbi_100174906	2064	1917	1743	1289	1207	1309	154.56	158.78	145.96	102.46	83.06	94.97	153.1	93.4967	-0.711487	7.33106e-07	0.00011315	ITM2C
ncbi_101119441	775	517	626	1077	1146	1188	7.79	5.95	7.33	11.16	13.16	11.65	7.02333	11.99	0.771604	7.36496e-07	0.00011315	FRMD3
ncbi_101104461	2128	1532	1441	2913	3150	3170	14.65	11.69	11.1	21.36	20	21.15	12.48	20.8367	0.739507	7.56205e-07	0.000115193	LONRF3
ncbi_101113898	2730	2837	2551	4209	5396	5405	27.42	31.84	28.93	45.05	50.19	53.01	29.3967	49.4167	0.749345	7.77156e-07	0.000117253	ARHGEF26
MSTRG.22282	76	75	69	171	191	175	0.96	1.04	0.97	2.28	2.21	2.13	0.99	2.20667	1.15637	7.82773e-07	0.000117253	--
ncbi_101122939	709	622	514	311	386	248	25.59	24.7	20.74	11.67	12.54	8.71	23.6767	10.9733	-1.10946	8.37188e-07	0.000124367	NCF4
ncbi_101115706	28	27	13	0	0	0	0.24	0.25	0.12	0	0	0	0.203333	0.001	-7.6677	9.10105e-07	0.000134091	LOC101115706
ncbi_101111623	1419	1065	1186	2013	2300	1900	9.09	7.54	8.49	13.68	13.54	11.79	8.37333	13.0033	0.635008	9.93444e-07	0.00014518	AFF3
ncbi_101115513	2611	2549	2775	3984	4692	4760	36.49	39.4	43.36	59.1	60.25	64.44	39.75	61.2633	0.624069	1.05834e-06	0.000153156	CD99
ncbi_101109907	7032	5447	4850	3808	3918	3723	83.02	71.13	64.03	47.72	42.51	42.59	72.7267	44.2733	-0.716046	1.06506e-06	0.000153156	LOC101109907
ncbi_101121026	375	224	240	108	161	123	3.24	2.14	2.32	0.99	1.28	1.03	2.56667	1.1	-1.22239	1.11738e-06	0.000159404	KMO
ncbi_100170326	1599	734	1157	499	502	628	23.21	11.78	18.78	7.69	6.7	8.83	17.9233	7.74	-1.21143	1.13767e-06	0.00016102	SCNN1G
ncbi_101102511	4454	3056	4043	5983	7131	6357	117.54	89.18	119.32	167.34	172.78	162.21	108.68	167.443	0.623586	1.20386e-06	0.000169057	PLEKHB1
ncbi_101107049	1257	1026	916	647	777	710	22.01	19.88	17.94	12.03	12.51	12.05	19.9433	12.1967	-0.70942	1.22446e-06	0.000170618	FES
ncbi_101114308	3495	2470	3447	4950	5821	5408	42.32	30.35	45.57	56.92	60.64	61.01	39.4133	59.5233	0.594772	1.37842e-06	0.000189787	PTPN11
ncbi_100101238	250	198	44	24	25	26	26.12	22.88	5.14	2.66	2.4	2.63	18.0467	2.56333	-2.81564	1.38315e-06	0.000189787	LOC100101238
ncbi_101104226	1239	2208	1133	587	601	619	16.36	32.25	16.73	8.23	7.29	7.92	21.78	7.81333	-1.47899	1.4172e-06	0.000192985	C3AR1
ncbi_101113161	155	96	123	40	60	54	4.28	2.97	3.86	1.2	1.53	1.46	3.70333	1.39667	-1.40684	1.52522e-06	0.000206134	PYCR1
ncbi_105605927	223	151	192	95	91	102	12.63	9.45	12.13	5.71	4.75	5.58	11.4033	5.34667	-1.09274	1.59188e-06	0.000213538	LOC105605927
ncbi_101115200	1016	604	849	1419	1673	1556	12.95	8.52	12.13	19.23	19.64	19.26	11.2	19.3767	0.790822	1.8942e-06	0.000252209	TCP11L2
ncbi_100034672	1463	257	674	146	216	178	38.14	7.41	19.65	4.04	5.17	4.5	21.7333	4.57	-2.24964	1.9765e-06	0.000259769	PTX3
ncbi_101103644	1245	664	806	285	557	353	3.42	2.04	2.47	0.85	1.42	0.93	2.64333	1.06667	-1.30925	1.97988e-06	0.000259769	LOC101103644
ncbi_101117255	96	86	54	195	278	211	1.01	1	0.64	2.17	2.68	2.14	0.883333	2.33	1.3993	2.05998e-06	0.00026639	JPH1
ncbi_101115965	147	130	150	337	300	290	2.32	2.27	2.65	5.66	4.36	4.44	2.41333	4.82	0.998006	2.18894e-06	0.000281044	PRSS12
ncbi_101108538	258	213	469	747	1667	999	8.27	7.54	16.79	25.4	49.06	31.01	10.8667	35.1567	1.69389	2.21135e-06	0.000281908	LOC101108538
ncbi_101119426	3360	1607	1822	964	1159	1205	324.34	171.56	196.67	98.82	102.86	112.72	230.857	104.8	-1.13936	2.23856e-06	0.000283367	LOC101119426
ncbi_101116794	182	159	225	86	101	92	5.93	5.74	8.03	2.98	3.31	2.56	6.56667	2.95	-1.15445	2.32659e-06	0.000290549	CIART
ncbi_443381	16489	12222	13736	24594	28725	21390	222.96	182.8	207.7	353	356.95	280.23	204.487	330.06	0.690722	2.32867e-06	0.000290549	ATP1A1
ncbi_101106242	220	203	147	78	90	51	6.22	6.33	4.65	2.35	2.34	1.41	5.73333	2.03333	-1.49553	2.34379e-06	0.000290549	LOC101106242
ncbi_101118052	1933	1648	2207	3320	3358	3888	18.33	17.29	23.41	33.42	29.27	35.72	19.6767	32.8033	0.737357	2.39158e-06	0.000294443	PCDH18
ncbi_101104595	260	9	21	0	3	1	4.67	0.18	0.42	0	0.05	0.02	1.75667	0.0233333	-6.2343	2.41965e-06	0.000295873	LBP
ncbi_101113741	94	88	73	198	271	184	5.11	5.33	4.47	11.48	13.62	9.72	4.97	11.6067	1.22364	3.03399e-06	0.000368486	LOC101113741
MSTRG.18019	1085	582	653	1467	1862	1610	14.15	8.39	9.52	20.31	22.31	20.34	10.6867	20.9867	0.973661	3.11397e-06	0.000374891	C6orf132
ncbi_101123672	4939	9103	2988	2055	1417	1721	48.41	98.7	32.75	21.38	12.76	16.35	59.9533	16.83	-1.8328	3.12844e-06	0.000374891	LOC101123672
ncbi_101108759	71	89	119	237	253	293	0.71	0.99	1.34	2.53	2.34	2.86	1.01333	2.57667	1.3464	3.3973e-06	0.000404414	GDAP1
ncbi_100037692	5250	5453	4436	3073	3770	3252	146.34	168.13	138.28	90.92	96.58	87.83	150.917	91.7767	-0.717553	3.52461e-06	0.000414973	XBP1
ncbi_101102126	24341	22203	15831	11774	13266	9387	1135.51	1146.09	826.1	582.99	568.64	424.53	1035.9	525.387	-0.979433	3.53218e-06	0.000414973	C1QA
ncbi_101115719	613	495	259	136	196	194	8.98	7.58	4.06	1.81	2.45	2.63	6.87333	2.29667	-1.58147	3.55637e-06	0.000415103	ITGA2B
ncbi_443278	818	533	653	2144	1166	3125	29.79	21.47	26.6	82.88	39.03	110.27	25.9533	77.3933	1.57629	3.60031e-06	0.000417519	UCP3
ncbi_100127220	154	200	119	64	59	53	9.43	13.55	8.15	4.16	3.32	3.14	10.3767	3.54	-1.55152	3.97704e-06	0.000457141	SNAI2
ncbi_101120928	54	28	33	167	96	203	0.91	0.53	0.63	3	1.5	3.34	0.69	2.61333	1.92122	3.99283e-06	0.000457141	GAS6
ncbi_100145863	68	39	115	15	14	16	1.15	0.73	2.17	0.27	0.22	0.26	1.35	0.25	-2.43296	4.17665e-06	0.00047516	QRFPR
ncbi_101114226	597	818	374	201	281	220	11.66	16.58	8.07	4.16	4.99	3.88	12.1033	4.34333	-1.47853	4.2777e-06	0.000483596	LOC101114226
ncbi_101102710	124	120	105	209	293	274	1.42	1.53	1.32	2.52	3.08	3.03	1.42333	2.87667	1.01512	4.57186e-06	0.00051362	CLIP4
ncbi_101118852	219	216	147	447	438	438	1.66	1.81	1.23	3.56	3.05	3.24	1.56667	3.28333	1.06746	4.6323e-06	0.000517177	EPHA4
ncbi_101123159	5791	8359	2941	2283	1608	1899	84.22	134.49	47.84	35.25	21.49	26.77	88.85	27.8367	-1.67439	4.73424e-06	0.000525296	LOC101123159
ncbi_101121825	5093	4458	2814	2262	1867	2126	48.52	46.97	29.98	22.87	16.34	19.62	41.8233	19.61	-1.09272	4.96585e-06	0.000547043	C5
ncbi_101103160	750	500	598	1008	1078	1076	3.42	2.52	3.05	4.88	4.52	4.76	2.99667	4.72	0.655428	4.9911e-06	0.000547043	MAP3K9
ncbi_101118882	1713	1394	1980	2991	3562	2862	14.84	13.67	19.16	27.58	28.52	24.11	15.89	26.7367	0.7507	5.03494e-06	0.000548503	DENND3
ncbi_101117595	177	118	214	52	64	85	1.67	1.23	2.25	0.52	0.55	0.78	1.71667	0.616667	-1.47705	5.20556e-06	0.000560299	ADGRB1
ncbi_101119499	1997	1141	1483	2677	3927	2840	21.72	13.73	18.03	30.91	39.25	29.93	17.8267	33.3633	0.904226	5.42459e-06	0.000576965	PRX
ncbi_101104114	77	3	25	0	0	0	2.16	0.09	0.77	0	0	0	1.00667	0.001	-9.97537	5.76341e-06	0.000609396	LOC101104114
ncbi_101119509	209	11	19	0	3	0	6.35	0.37	0.65	0	0.08	0	2.45667	0.0266667	-6.52552	6.03567e-06	0.000634451	LOC101119509
ncbi_100145859	7973	6055	4726	3789	3891	3181	155.5	129.86	102.64	77.98	69.33	59.76	129.333	69.0233	-0.905938	6.5376e-06	0.000679268	LIPA
ncbi_101123649	1190	861	857	547	599	721	8.98	7.19	7.23	4.38	4.15	5.27	7.8	4.6	-0.76184	6.67044e-06	0.000689087	F5
ncbi_101106843	432	320	477	205	243	268	3.54	2.9	4.37	1.78	1.83	2.13	3.60333	1.91333	-0.913244	7.16499e-06	0.000734054	SUGP2
ncbi_100307035	7484	4244	5135	11671	9815	14111	158.59	97.66	121.36	262.37	190.34	289.96	125.87	247.557	0.975824	7.1874e-06	0.000734054	CAT
ncbi_101110626	922	832	644	409	569	464	13.55	13.52	10.58	6.38	7.7	6.6	12.55	6.89333	-0.864414	7.37854e-06	0.000749318	PFKFB4
ncbi_101112113	2072	1250	1823	2863	3862	3031	73.46	48.91	72.28	107.63	125.68	104	64.8833	112.437	0.793193	8.08041e-06	0.000802461	PTGR1
ncbi_101118280	1842	1728	1460	824	1191	635	15.39	15.97	13.64	7.31	9.14	5.14	15	7.19667	-1.05956	1.00459e-05	0.000981388	SEC63
ncbi_101115625	3226	4903	2421	1528	1803	1484	32	53.8	26.86	16.09	16.44	14.26	37.5533	15.5967	-1.2677	1.01822e-05	0.000989327	EHD4
ncbi_101123189	22343	26843	15900	11374	12822	8861	899.22	1194.96	715.6	485.89	474.24	345.52	936.593	435.217	-1.10569	1.03082e-05	0.000996184	C1QB
ncbi_101115553	34	49	41	131	166	106	1.91	3.01	2.54	7.77	8.53	5.74	2.48667	7.34667	1.56288	1.05586e-05	0.00101492	CCL5
ncbi_101116892	57	11	29	0	1	2	3.01	0.64	1.71	0	0.05	0.11	1.78667	0.0533333	-5.06609	1.08493e-05	0.00103341	LOC101116892
ncbi_101105496	3408	8434	3702	1716	2116	1812	76.52	209.48	92.96	40.9	43.67	39.42	126.32	41.33	-1.61182	1.08659e-05	0.00103341	GM2A
ncbi_101114526	212	105	130	440	345	349	2.12	1.16	1.45	4.67	3.17	3.38	1.57667	3.74	1.24616	1.10134e-05	0.00104193	LARP6
ncbi_101108587	2440	1891	1824	3171	4423	3328	27.17	22.9	22.43	37.65	45.65	35.9	24.1667	39.7333	0.717331	1.12946e-05	0.00106294	TP53BP2
ncbi_101122038	166	116	167	76	77	73	2.16	1.67	2.43	1.05	0.92	0.92	2.08667	0.963333	-1.11509	1.15133e-05	0.00107584	FGF11
ncbi_101109367	1092	745	1063	1533	1846	1642	35.34	21.8	36.27	55.06	58.07	44.26	31.1367	52.4633	0.752695	1.15515e-05	0.00107584	TP53INP1
ncbi_100329218	1042	1157	1035	715	728	683	12.58	15.45	13.98	9.16	8.08	7.99	14.0033	8.41	-0.735593	1.17201e-05	0.00108592	SREBF1
ncbi_101122940	13321	11012	12309	8603	6483	8261	137.79	127	143	95.11	61.63	83.23	135.93	79.99	-0.764972	1.18086e-05	0.00108851	LOC101122940
ncbi_101121603	5020	4108	5483	2496	3811	2331	189.97	171.95	232.03	100.26	132.54	85.47	197.983	106.09	-0.90009	1.2168e-05	0.00111592	JCHAIN
ncbi_101123204	101	47	53	9	23	15	0.9	0.46	0.53	0.09	0.19	0.13	0.63	0.136667	-2.20469	1.23776e-05	0.00112938	MGAT3
ncbi_101115814	378	337	304	176	245	168	10.51	10.3	8.39	4.58	6.21	4.4	9.73333	5.06333	-0.942846	1.2488e-05	0.00113154	PROCR
ncbi_101123419	337	678	174	78	109	122	7.81	17.96	4.42	1.91	2.19	2.82	10.0633	2.30667	-2.12523	1.25272e-05	0.00113154	LOC101123419
ncbi_101121454	2202	1574	826	538	764	645	54.05	42.74	22.69	14.02	17.25	15.35	39.8267	15.54	-1.35775	1.2723e-05	0.00114348	SERPING1
ncbi_101104138	290	247	335	174	127	143	3.61	3.4	4.66	2.3	1.45	1.72	3.89	1.82333	-1.09319	1.31606e-05	0.00117113	NLRC4
ncbi_100307041	43	7	14	0	0	0	1.15	0.21	0.42	0	0	0	0.593333	0.001	-9.2127	1.32261e-05	0.00117113	F2
ncbi_101123308	2535	1778	2729	1094	1766	1315	30.49	21.25	31.89	11.01	16.03	12.06	27.8767	13.0333	-1.09685	1.34583e-05	0.00118585	SLA
ncbi_101117703	11	48	8	0	0	0	0.69	3.23	0.54	0	0	0	1.48667	0.001	-10.5379	1.41918e-05	0.00124311	LOC101117703
ncbi_101114587	40	30	57	114	141	122	1.97	1.66	2.96	5.45	5.89	5.32	2.19667	5.55333	1.33804	1.43154e-05	0.00124311	PLGRKT
ncbi_101119572	146	245	16	17	11	11	8.54	15.85	1.05	1.06	0.59	0.62	8.48	0.756667	-3.48633	1.43496e-05	0.00124311	LOC101119572
ncbi_101117687	1497	1070	1444	1948	2436	2239	18.2	14.39	19.63	25.13	27.21	26.37	17.4067	26.2367	0.591944	1.43848e-05	0.00124311	ICMT
ncbi_101102309	1442	1378	817	669	616	552	17.42	18.44	11.05	8.61	6.85	6.47	15.6367	7.31	-1.09699	1.50244e-05	0.00129217	MCEMP1
ncbi_101118152	25	21	17	0	1	0	0.15	0.14	0.11	0	0.01	0	0.133333	0.00333333	-5.32193	1.54634e-05	0.00131732	ZBED2
ncbi_101120093	320	220	83	38	46	72	19.89	15.13	5.77	2.51	2.63	4.34	13.5967	3.16	-2.10526	1.6142e-05	0.00136865	LOC101120093
ncbi_100037704	3211	1424	1385	870	951	932	57.31	28.11	27.64	16.49	15.59	16.12	37.6867	16.0667	-1.22998	1.6312e-05	0.00137464	FBLN1
ncbi_101116125	78	98	125	216	319	257	1.67	2.32	2.99	4.9	6.27	5.32	2.32667	5.49667	1.24029	1.63657e-05	0.00137464	MAGEE2
ncbi_101112273	1345	1786	1506	919	982	866	7.19	10.52	8.87	5.4	5.18	4.58	8.86	5.05333	-0.810071	1.66514e-05	0.00139208	PIK3AP1
ncbi_101109437	867	572	326	240	267	172	5.87	4.23	2.44	1.72	1.65	1.12	4.18	1.49667	-1.48175	1.67662e-05	0.00139208	TFEC
ncbi_101108410	2465	750	903	278	617	404	69.81	23.5	28.58	8.36	16.04	11.08	40.63	11.8267	-1.7805	1.68057e-05	0.00139208	BPIFB1
ncbi_101105234	848	558	735	1061	1404	1250	31.82	22.84	29.69	43.04	50.41	46.85	28.1167	46.7667	0.734055	1.80696e-05	0.00148991	CBY1
ncbi_101105303	4605	3011	3644	2488	2725	1982	47.92	34.66	42.31	27.57	26.19	20.05	41.63	24.6033	-0.75877	1.85529e-05	0.00151699	SYK
ncbi_101115576	262	377	103	7	37	66	4.13	6.58	1.82	0.12	0.54	1.01	4.17667	0.556667	-2.90747	1.85668e-05	0.00151699	LOC101115576
ncbi_100037689	18	26	32	0	0	2	0.32	0.52	0.64	0	0	0.04	0.493333	0.0133333	-5.20945	1.98023e-05	0.00159617	G6PC
ncbi_101111430	0	4	0	24	47	37	0	0.04	0	0.24	0.41	0.34	0.0133333	0.33	4.62936	2.05295e-05	0.0016474	C2H1orf64
ncbi_101122158	632	428	511	258	268	382	16.01	11.99	14.48	6.94	6.24	9.38	14.16	7.52	-0.913017	2.06663e-05	0.00165101	LOC101122158
ncbi_101116590	907	1050	964	1542	1934	1899	6.62	8.48	7.88	11.96	12.99	13.45	7.66	12.8	0.740728	2.10401e-05	0.00167343	KIAA1462
ncbi_443251	1949	1542	1486	2484	3534	2679	98.52	85.08	83.63	132.88	164.83	127.97	89.0767	141.893	0.671687	2.24419e-05	0.0017737	AQP5
ncbi_101114796	48	17	50	5	4	0	0.77	0.3	0.9	0.09	0.06	0	0.656667	0.05	-3.71516	2.3011e-05	0.00179836	ITIH2
ncbi_101104056	92	88	113	296	189	297	2.13	2.26	2.93	7.29	4.03	6.68	2.44	6	1.29808	2.31378e-05	0.00180044	SOSTDC1
ncbi_105605879	371	940	258	169	125	119	34.56	96.73	26.84	16.73	10.65	10.71	52.71	12.6967	-2.05363	2.34605e-05	0.00181769	LOC105605879
ncbi_101120455	777	453	428	189	145	322	77.27	49.83	47.59	19.95	13.25	31.02	58.23	21.4067	-1.4437	2.41619e-05	0.00186399	LOC101120455
MSTRG.2079	23	36	21	139	66	221	0.2	0.34	0.2	1.25	0.52	1.82	0.246667	1.19667	2.27839	2.45323e-05	0.00188448	--
ncbi_101117406	965	686	664	1160	1519	1360	48.48	38.89	36.5	60.51	70.55	65.44	41.29	65.5	0.665702	2.48789e-05	0.00190297	GABARAPL1
ncbi_443461	352	354	193	143	137	105	6.98	7.78	4.29	3.01	2.5	2.01	6.35	2.50667	-1.34099	2.50936e-05	0.00191126	SLC2A1
ncbi_101115321	1289	1168	544	349	533	260	24.58	24.64	11.61	7.07	9.35	4.81	20.2767	7.07667	-1.51868	2.56926e-05	0.00194863	C2
ncbi_101116819	274	207	307	458	497	548	2.99	3.52	5.2	5.49	5.17	7.64	3.90333	6.1	0.644103	2.6307e-05	0.00198684	MTA3
ncbi_100302103	7534	6212	5433	4385	5108	4597	148.35	142.32	113.24	87.17	90.06	84.07	134.637	87.1	-0.628327	2.66979e-05	0.00200775	LYN
ncbi_101103947	169	13	26	0	0	5	10.95	0.93	1.88	0	0	0.31	4.58667	0.103333	-5.47207	2.68072e-05	0.00200775	ORM1
ncbi_443078	205	175	171	293	703	469	2.28	2.15	2.09	3.41	7.17	5.04	2.17333	5.20667	1.26045	2.72657e-05	0.00203361	NOS2
ncbi_443216	1519	1175	770	619	663	496	67.22	57.48	38.11	29.09	26.97	21.26	54.27	25.7733	-1.07428	2.84591e-05	0.00210516	CD14
ncbi_101115785	854	634	849	1226	1276	1334	4.09	3.35	4.55	6.21	5.61	6.17	3.99667	5.99667	0.585364	2.91952e-05	0.00214915	PPP1R9A
ncbi_101122484	2236	1533	1382	844	1212	1146	53.74	40.76	37.16	21.54	26.77	26.69	43.8867	25	-0.811855	2.94126e-05	0.00214915	IFNGR2
ncbi_101115252	8274	6724	6479	11862	13818	10426	150.78	135.54	132.03	229.45	231.42	184.09	139.45	214.987	0.624499	2.98798e-05	0.00217445	POR
ncbi_101103724	247	293	185	54	130	103	3.66	4.81	3.07	0.85	1.77	1.48	3.84667	1.36667	-1.49295	3.03369e-05	0.00219191	EREG
ncbi_101111649	6471	1079	487	173	149	52	95.21	17.56	8.01	2.7	2.01	0.74	40.26	1.81667	-4.46998	3.03636e-05	0.00219191	SLCO4A1
ncbi_101102178	606	555	565	307	379	451	5.33	5.4	5.55	2.87	3.06	3.84	5.42667	3.25667	-0.73667	3.12902e-05	0.0022408	LOC101102178
ncbi_101111324	2324	1637	1638	2666	3566	3233	16.04	12.5	12.64	19.53	22.62	21.62	13.7267	21.2567	0.630934	3.14177e-05	0.00224101	NOTCH4
ncbi_101119144	261	418	252	133	156	92	3.69	6.52	3.97	2	2.02	1.26	4.72667	1.76	-1.42525	3.30896e-05	0.00234168	AGO2
ncbi_678685	171	160	271	399	603	463	2.86	2.92	5.12	8.37	12.01	9.43	3.63333	9.93667	1.45147	3.40339e-05	0.00239417	CLEC7A
ncbi_101112310	148	161	182	77	56	90	7.67	9.21	10.53	4.23	2.66	4.51	9.13667	3.8	-1.26567	3.53188e-05	0.00247026	TMEM176A
ncbi_101111083	29	13	7	0	0	0	1.49	0.74	0.4	0	0	0	0.876667	0.001	-9.77588	3.56087e-05	0.00248088	LOC101111083
ncbi_101105948	3339	3169	1613	1294	1432	1354	36.45	38.27	19.71	14.99	14.36	14.34	31.4767	14.5633	-1.11194	3.70017e-05	0.00256798	OSMR
ncbi_101112917	367	280	326	167	209	241	2.63	2.22	2.61	1.27	1.37	1.67	2.48667	1.43667	-0.791488	3.84719e-05	0.00265974	NAV1
ncbi_101106393	351	193	367	676	652	636	2.89	1.75	3.37	5.9	4.91	5.06	2.67	5.29	0.986428	3.89224e-05	0.00268058	ALAD
ncbi_101105249	73	43	95	173	196	194	0.54	0.35	0.79	1.36	1.34	1.4	0.56	1.36667	1.28716	3.97066e-05	0.00272414	CXXC4
ncbi_101105677	5329	3086	3319	2246	2845	2349	68.91	44.18	48.05	30.84	33.85	29.47	53.7133	31.3867	-0.775128	4.33181e-05	0.00293935	SIRPA
ncbi_101105079	3963	3878	2604	1294	2408	2001	18.68	20.11	13.61	6.42	10.34	9.13	17.4667	8.63	-1.01717	4.3334e-05	0.00293935	DMXL2
ncbi_101110535	59	88	98	30	30	19	1.25	2.05	2.31	0.67	0.58	0.39	1.87	0.546667	-1.7743	4.36372e-05	0.00294879	DGAT2
ncbi_101105872	14	9	11	39	85	44	0.19	0.14	0.17	0.56	1.06	0.57	0.166667	0.73	2.13093	4.53316e-05	0.00305182	ITGAD
ncbi_101112294	363	375	291	202	218	215	8.06	9.21	7.22	4.76	4.45	4.62	8.16333	4.61	-0.824392	4.62483e-05	0.00310192	PRICKLE3
ncbi_101113484	63	152	103	14	31	37	0.98	2.61	1.77	0.22	0.44	0.56	1.78667	0.406667	-2.13535	4.7604e-05	0.00317951	NELL2
ncbi_101113771	29	8	10	0	0	0	1.66	0.51	0.64	0	0	0	0.936667	0.001	-9.87139	4.79358e-05	0.00317951	LOC101113771
ncbi_101118216	38	17	18	0	3	2	1.1	0.55	0.6	0	0.09	0.05	0.75	0.0466667	-4.00643	4.93727e-05	0.00326277	LOC101118216
ncbi_101113005	271	340	232	129	143	169	5.71	7.91	5.46	2.88	2.76	3.45	6.36	3.03	-1.06971	5.04902e-05	0.00331227	RELB
ncbi_101108816	307	208	266	379	633	580	2.82	2.11	2.73	3.7	5.34	5.16	2.55333	4.73333	0.890475	5.10346e-05	0.00333581	PTPRU
ncbi_100192431	431	884	136	101	118	122	16.09	36.5	5.68	4	4.05	4.41	19.4233	4.15333	-2.22545	5.37841e-05	0.00350279	FCGR1A
ncbi_101111929	14	19	8	0	0	0	0.22	0.31	0.14	0	0	0	0.223333	0.001	-7.80305	5.42539e-05	0.00350916	HJURP
ncbi_101117107	140	155	95	33	33	68	4.32	5.3	3.28	1.08	0.94	2.04	4.3	1.35333	-1.66782	5.42725e-05	0.00350916	LOC101117107
ncbi_101121283	219	188	157	85	127	96	2.39	2.27	1.91	0.98	1.27	1.01	2.19	1.08667	-1.01102	5.60845e-05	0.00358761	DLGAP4
ncbi_101114229	2399	2321	1719	1178	1362	1599	50.04	53.53	40.09	26.07	26.1	32.32	47.8867	28.1633	-0.765806	5.737e-05	0.00365113	OAT
ncbi_101111035	0	5	3	35	70	21	0	0.27	0.16	1.79	3.1	0.98	0.143333	1.95667	3.77095	5.74837e-05	0.00365113	LOC101111035
ncbi_101118650	359	299	256	479	711	559	3	2.76	2.39	4.25	5.45	4.52	2.71667	4.74	0.80305	5.98609e-05	0.00376224	CDC42BPG
ncbi_101114616	476	483	380	277	245	294	2.39	2.69	2.14	1.48	1.13	1.43	2.40667	1.34667	-0.837644	6.04687e-05	0.00378719	CASC5
ncbi_101114902	96	87	104	44	35	50	0.75	0.75	0.91	0.37	0.25	0.38	0.803333	0.333333	-1.26903	6.09848e-05	0.00380626	LDLRAD3
MSTRG.2818	0	0	0	4	107	4	0	0	0	0.11	2.61	0.1	0.001	0.94	9.87652	6.34809e-05	0.00394834	--
ncbi_101114957	77	30	22	9	5	5	1.53	0.66	0.49	0.19	0.09	0.1	0.893333	0.126667	-2.81816	6.55307e-05	0.00404754	TNIP3
ncbi_101108736	1780	2218	1062	794	888	861	37.02	51.03	24.7	17.53	16.97	17.35	37.5833	17.2833	-1.12071	6.67727e-05	0.00409638	PLBD1
ncbi_100101228	13939	7823	16227	24796	26210	27817	146.76	91.1	191.06	277.12	253.61	283.77	142.973	271.5	0.925206	6.86783e-05	0.00418812	EEF1A1
ncbi_101121962	48	40	58	105	150	115	0.71	0.83	1.14	2.18	2.75	2.27	0.893333	2.4	1.42576	6.88626e-05	0.00418812	USB1
ncbi_101106563	10	16	7	58	59	43	0.16	0.29	0.13	1	0.88	0.68	0.193333	0.853333	2.14202	6.89672e-05	0.00418812	GRK7
ncbi_101122011	130	59	52	16	15	31	1.38	0.69	0.62	0.18	0.15	0.32	0.896667	0.216667	-2.04909	6.99924e-05	0.00422241	TACR1
ncbi_101120812	310	495	547	181	216	257	4.77	8.42	9.4	2.95	3.05	3.83	7.53	3.27667	-1.20042	7.02262e-05	0.00422241	LOXL2
ncbi_101114830	272	190	117	66	97	44	9.02	6.97	4.34	2.32	2.95	1.41	6.77667	2.22667	-1.60569	7.03181e-05	0.00422241	C1H1orf162
ncbi_443149	4	5	9	45	40	29	0.05	0.06	0.12	0.57	0.43	0.33	0.0766667	0.443333	2.53172	7.04713e-05	0.00422241	EM4B
ncbi_101104691	231	231	187	120	123	75	3.54	3.92	3.21	1.95	1.73	1.11	3.55667	1.59667	-1.15546	7.16341e-05	0.00427781	PLD4
ncbi_105604785	60	97	35	11	18	17	0.38	0.66	0.24	0.07	0.1	0.11	0.426667	0.0933333	-2.19265	7.23976e-05	0.00430909	LOC105604785
ncbi_101123295	876	883	817	623	638	600	19.74	22.01	20.59	14.9	13.21	13.1	20.78	13.7367	-0.597164	7.44132e-05	0.00441445	C5H5orf15
ncbi_101122366	9	16	13	113	106	29	0.08	0.15	0.13	1.07	0.81	0.23	0.12	0.703333	2.55117	7.5759e-05	0.0044795	FAM135B
ncbi_101110457	701	384	566	324	364	274	70.85	42.93	63.97	34.76	33.81	26.83	59.25	31.8	-0.897788	7.69853e-05	0.00453708	LOC101110457
ncbi_101122785	31	38	39	70	140	230	0.53	0.73	0.75	1.29	2.22	3.86	0.67	2.45667	1.87447	7.75541e-05	0.00455567	SLC22A5
ncbi_101101950	48	8	28	3	1	1	1.26	0.23	0.82	0.08	0.02	0.03	0.77	0.0433333	-4.15131	7.87598e-05	0.00461142	LRRTM3
ncbi_443388	491	51	49	16	21	32	17.23	2.09	1.83	0.63	0.69	1.06	7.05	0.793333	-3.15162	7.97145e-05	0.00465217	SERPINA1
ncbi_100217409	1942	1417	1313	767	1203	1072	42.08	32.24	30.07	17.09	23.14	21.52	34.7967	20.5833	-0.757472	8.03665e-05	0.00467504	NFIL3
ncbi_101109257	2090	1953	1861	1225	1561	948	15.83	16.38	15.69	9.8	10.84	6.9	15.9667	9.18	-0.798497	8.15489e-05	0.00472852	DYSF
ncbi_101110098	272	172	159	343	489	410	3.97	2.77	2.6	5.32	6.57	5.8	3.11333	5.89667	0.92144	8.42796e-05	0.0048632	C20H6orf132
ncbi_101108618	227	227	238	351	444	465	4.72	5.22	5.53	7.74	8.48	9.36	5.15667	8.52667	0.725543	8.44128e-05	0.0048632	P3H2
ncbi_101109145	302	256	238	400	479	481	3.09	2.9	2.73	4.35	4.51	4.77	2.90667	4.54333	0.644386	8.59929e-05	0.00493841	TYSND1
ncbi_105603225	23	86	10	3	3	0	1.87	7.76	0.91	0.26	0.22	0	3.51333	0.16	-4.4567	8.63991e-05	0.00494594	LOC105603225
ncbi_101107344	89	27	5	2	3	1	2.95	0.99	0.19	0.07	0.09	0.03	1.37667	0.0633333	-4.44207	8.73684e-05	0.00498383	SPIC
ncbi_101111507	2008	1078	1229	2433	2739	2892	28.1	16.87	19.42	36.47	34.27	38.99	21.4633	36.5767	0.769049	8.76155e-05	0.00498383	DTNA
ncbi_105605995	436	275	414	680	672	673	16.9	11.8	17.96	28.02	23.97	25.29	15.5533	25.76	0.727909	8.93351e-05	0.00504968	LOC105605995
ncbi_101118078	408	856	204	173	112	131	12.43	28.92	6.91	5.61	3.14	3.89	16.0867	4.21333	-1.93283	9.29963e-05	0.00522695	CXHXorf21
ncbi_101117759	32	84	148	12	22	3	0.4	1.26	2.21	0.18	0.24	0.04	1.29	0.153333	-3.07263	9.30528e-05	0.00522695	GABRA1
ncbi_101106776	106	84	120	28	60	26	2.8	2.46	3.53	0.78	1.45	0.67	2.93	0.966667	-1.59981	9.53286e-05	0.0053381	LOC101106776
ncbi_101113744	28	38	39	97	101	94	0.12	0.18	0.19	0.44	0.4	0.39	0.163333	0.41	1.3278	9.75811e-05	0.00544727	SCN8A
ncbi_101115012	202	261	213	507	479	430	6.7	9.58	7.9	17.86	14.62	13.84	8.06	15.44	0.937821	9.9995e-05	0.00556474	ASS1
ncbi_101120373	953	1079	1110	1767	1860	1800	23.19	29.07	30.28	45.43	41.27	42.52	27.5133	43.0733	0.646664	0.00010326	0.00569356	ANKRD29
ncbi_554333	2401	2202	1615	1379	1355	1008	35.11	35.61	26.41	21.4	18.21	14.28	32.3767	17.9633	-0.849899	0.000108359	0.00595644	MAFB
ncbi_101112748	27765	19168	17369	34866	39805	34749	796.87	608.51	557.46	1062.18	1049.89	966.28	654.28	1026.12	0.649215	0.000109341	0.0059921	PRDX6
ncbi_101111295	133	119	125	44	83	42	1.94	1.92	2.04	0.68	1.11	0.59	1.96667	0.793333	-1.30975	0.000115678	0.00629423	CDH17
ncbi_101107247	65	35	105	177	380	190	0.92	0.5	1.65	2.79	4.96	2.56	1.02333	3.43667	1.74773	0.000115935	0.00629423	ATF7IP2
ncbi_101108617	17	8	11	0	0	0	0.49	0.25	0.35	0	0	0	0.363333	0.001	-8.50515	0.000116255	0.00629423	HGD
ncbi_780447	7970	6493	4328	3335	4402	3693	153.03	137.9	92.93	67.97	77.67	68.7	127.953	71.4467	-0.840679	0.000117845	0.00636117	HSPA5
ncbi_100137067	90	31	25	179	233	139	11.15	4.25	3.46	23.53	26.52	16.68	6.28667	22.2433	1.82301	0.000119409	0.00642629	FABP4
ncbi_443510	19	4	20	0	0	0	1.46	0.35	1.37	0	0	0	1.06	0.001	-10.0498	0.000119998	0.0064387	SPP2
ncbi_101123594	542	559	538	347	423	294	8.56	9.76	9.28	5.79	6.14	4.5	9.2	5.47667	-0.748336	0.000122115	0.0065328	SEMA4A
ncbi_101120526	704	536	823	1256	1233	1187	34.11	28.73	44.59	64.6	54.9	55.72	35.81	58.4067	0.705771	0.0001256	0.00669562	GLRX5
ncbi_100037690	15	46	22	3	3	4	0.28	0.95	0.46	0.06	0.05	0.07	0.563333	0.06	-3.23095	0.000125904	0.00669562	PCK1
ncbi_101105530	4663	4241	4196	6670	8497	6207	44.21	43.75	44.03	67.1	75.3	57.43	43.9967	66.61	0.598345	0.000126582	0.00671182	SH3D19
ncbi_443229	607	532	501	267	399	414	13.16	11.66	11.73	5.68	7.55	8.36	12.1833	7.19667	-0.759508	0.000129204	0.00683071	SMAD1
ncbi_101112240	7571	9769	9005	13893	19517	16357	144.86	206.75	192.68	282.16	343.19	303.23	181.43	309.527	0.770651	0.000132597	0.00696912	PDPN
ncbi_101111309	595	457	382	304	266	316	11.46	9.75	8.25	6.24	4.71	5.88	9.82	5.61	-0.807722	0.000133721	0.00699792	B3GNT9
ncbi_101120702	718	348	373	201	241	292	80.98	43.47	47.09	24.03	24.94	31.92	57.18	26.9633	-1.08451	0.000133924	0.00699792	LOC101120702
ncbi_101105672	342	438	140	108	92	125	10.56	14.92	4.81	3.51	2.62	3.71	10.0967	3.28	-1.62211	0.00013503	0.00703528	MILR1
ncbi_101105033	2103	1204	2324	3399	4185	3482	16.13	10.22	19.94	27.68	29.5	25.88	15.43	27.6867	0.843453	0.000138913	0.00721663	SLC6A6
ncbi_443343	28040	15766	22486	34143	43683	36765	666.89	414.76	598.05	861.95	954.79	847.2	559.9	887.98	0.665358	0.00014045	0.0072338	ALDH1A1
ncbi_101107479	83	117	60	17	24	40	1	1.56	0.81	0.22	0.27	0.47	1.12333	0.32	-1.81164	0.000141228	0.00725305	UNC5CL
ncbi_101102387	197	147	160	88	37	73	7.69	6.37	7.03	3.62	1.32	2.81	7.03	2.58333	-1.44429	0.000145462	0.00744923	TMEM176B
ncbi_101108157	1387	1167	904	789	783	703	11.9	10.12	7.81	6.73	5.8	5.29	9.94333	5.94	-0.743267	0.000148577	0.00756706	SLCO2B1
ncbi_101114408	479	383	389	248	346	285	20.23	17.88	18.37	11.14	13.43	11.65	18.8267	12.0733	-0.640954	0.000148945	0.00756706	LOC101114408
ncbi_105604589	4	0	0	6	74	55	0.13	0	0	0.21	2.32	1.8	0.0433333	1.44333	5.05778	0.000149026	0.00756706	LOC105604589
ncbi_101111845	26	34	24	67	88	94	0.7	0.94	0.68	1.81	2.02	2.36	0.773333	2.06333	1.41581	0.000152081	0.00766223	RXRG
ncbi_105612589	452	377	312	681	661	667	7.81	7.21	6.03	12.49	10.5	11.17	7.01667	11.3867	0.698488	0.000152699	0.00766693	FAM26E
ncbi_101111152	986	803	461	408	412	302	13.4	12.07	7.01	5.89	5.15	3.97	10.8267	5.00333	-1.11363	0.000155756	0.00779865	ELN
ncbi_106990414	824	494	652	454	357	391	79.21	52.59	70.13	46.31	31.56	36.41	67.31	38.0933	-0.821282	0.000157749	0.00787652	LOC106990414
ncbi_100135695	79593	60890	48668	43168	43881	42723	1455.25	1231.54	995.37	838.36	737.83	757.34	1227.39	777.843	-0.658038	0.000160912	0.00799005	PSAP
ncbi_101104441	36	213	25	12	8	14	2.17	14.21	1.69	0.77	0.44	0.82	6.02333	0.676667	-3.15404	0.000163777	0.00810991	IFITM5
ncbi_443450	129	138	129	68	82	75	3.51	4.15	3.92	1.96	2.05	1.98	3.86	1.99667	-0.951007	0.000166765	0.00822549	BCAT2
ncbi_105601985	148	68	40	17	24	27	6.21	3.17	1.86	0.77	0.95	1.08	3.74667	0.933333	-2.00514	0.000167474	0.00822549	LOC105601985
ncbi_101116830	0	4	10	44	75	36	0	0.1	0.25	1.05	1.54	0.77	0.116667	1.12	3.26303	0.000167484	0.00822549	ADGRE2
ncbi_101123417	729	384	355	235	296	254	75.42	43.92	41.05	25.82	28.16	25.43	53.4633	26.47	-1.01419	0.000171519	0.00840068	LOC101123417
ncbi_101104927	217	172	132	59	115	59	6.2	5.44	4.22	1.79	3.02	1.63	5.28667	2.14667	-1.30026	0.000180784	0.00878266	CHST4
ncbi_101118803	441	352	264	580	848	654	8.84	7.8	5.91	12.35	15.63	12.71	7.51667	13.5633	0.851547	0.000191914	0.00927327	C12H1orf116
ncbi_101120613	32	5	19	1	0	0	0.44	0.08	0.29	0.01	0	0	0.27	0.00333333	-6.33985	0.00019442	0.00936893	LOC101120613
ncbi_101108320	1066	1090	1179	1578	2070	1803	11.37	11.8	13.56	17.17	19.86	18.24	12.2433	18.4233	0.589538	0.000195361	0.00936893	DGKH
MSTRG.418	14730	11661	12931	9172	10865	7051	192.18	168.29	188.67	127.02	130.27	89.13	183.047	115.473	-0.664652	0.000195457	0.00936893	--
ncbi_101112826	1692	2131	2202	3469	3625	3914	10.62	14.8	15.57	23.69	21.67	24.36	13.6633	23.24	0.766301	0.000196975	0.0093939	PAG1
ncbi_101120418	68	147	194	52	27	42	1.11	2.64	3.53	0.9	0.4	0.66	2.42667	0.653333	-1.89308	0.000198289	0.00942922	WISP1
ncbi_101123223	22	5	11	0	0	0	0.89	0.22	0.5	0	0	0	0.536667	0.001	-9.06788	0.000199703	0.00947139	LOC101123223
MSTRG.20069	950	632	873	1165	1563	1334	15.84	11.65	16.27	20.61	23.94	21.54	14.5867	22.03	0.594819	0.000201599	0.00951775	MARF1
ncbi_101120904	75	2	71	3	4	2	1.48	0.06	1.56	0.05	0.09	0.03	1.03333	0.0566667	-4.18866	0.000201739	0.00951775	LOC101120904
ncbi_101104882	71	49	61	131	122	139	0.68	0.52	0.65	1.33	1.07	1.29	0.616667	1.23	0.996096	0.000204919	0.00954522	GMNC
ncbi_101106308	268	214	252	347	493	428	4.02	3.54	4.2	5.52	6.76	6.18	3.92	6.15333	0.650514	0.000204931	0.00954522	TMLHE
ncbi_101121924	264	235	152	94	135	115	3.09	2.82	1.88	1.19	1.36	1.31	2.59667	1.28667	-1.01302	0.000205209	0.00954522	FOXRED2
ncbi_443491	178	275	241	616	476	514	3.69	6.3	5.58	13.56	9.07	10.32	5.19	10.9833	1.08151	0.000205352	0.00954522	SLC6A4
ncbi_101108811	468	510	377	258	287	155	13.11	15.81	11.83	7.67	7.39	4.2	13.5833	6.42	-1.08119	0.000205508	0.00954522	CXCR1
ncbi_100144764	28903	18654	38475	15562	17609	18018	387.61	276.72	577	221.51	217.04	234.12	413.777	224.223	-0.883916	0.00020658	0.00957029	PIGR
ncbi_101109980	295	291	230	166	153	183	1.3	1.48	1.19	0.78	0.63	0.8	1.32333	0.736667	-0.845093	0.000207702	0.00959753	BRCA2
ncbi_100302347	950	1000	760	555	687	464	29.98	34.91	26.82	18.59	19.93	14.19	30.57	17.57	-0.799002	0.000209085	0.00963667	PDIA5
ncbi_101102085	422	1061	385	184	309	127	14.42	39.25	15.07	6.74	9.55	4.13	22.9133	6.80667	-1.75117	0.000210189	0.0096628	LOC101102085
ncbi_443316	16	8	9	0	0	0	0.26	0.15	0.17	0	0	0	0.193333	0.001	-7.59495	0.000214	0.0098129	F9
ncbi_443346	1001	692	594	501	471	490	21.62	15.59	13.88	10.79	9.34	9.55	17.03	9.89333	-0.78355	0.000218079	0.00996639	LPAR1
ncbi_101109111	8292	4860	3716	12586	13308	10013	300.89	195.07	150.79	484.77	443.79	352.01	215.583	426.857	0.985506	0.000218457	0.00996639	LOC101109111
ncbi_101108481	65	40	88	214	172	144	0.35	0.24	0.53	1.21	0.84	0.74	0.373333	0.93	1.31677	0.00022457	0.0101679	DGKI
ncbi_101107568	2033	1980	2024	3738	3402	2996	65.32	70.39	72.74	127.49	100.46	93.28	69.4833	107.077	0.623905	0.000237439	0.0106781	ATP1B3
ncbi_101115072	2971	2477	1296	1061	960	1381	59.7	55.05	29.11	22.62	17.72	26.87	47.9533	22.4033	-1.09792	0.00023762	0.0106781	CFB
ncbi_101116513	58	451	21	16	26	19	1.45	12.51	0.59	0.43	0.6	0.46	4.85	0.496667	-3.28763	0.000243181	0.0109007	ISG20
ncbi_101118358	1755	1461	1194	2084	2658	2851	11.34	10.44	8.63	14.29	15.78	17.85	10.1367	15.9733	0.656082	0.000246616	0.0110272	FAM13A
ncbi_100125355	246	177	184	299	388	371	9.5	7.56	7.94	12.25	13.77	13.88	8.33333	13.3	0.674461	0.000251964	0.0112383	ABHD5
ncbi_101121216	912	392	173	139	198	112	70.67	33.58	14.98	11.42	14.09	8.39	39.7433	11.3	-1.81439	0.000254872	0.0113119	LOC101121216
ncbi_101110591	300	287	353	98	144	226	4.06	4.44	5.48	1.37	1.68	2.98	4.66	2.01	-1.21313	0.000255659	0.0113189	SEC24D
ncbi_101118704	480	466	605	759	2013	1133	1.68	1.82	2.36	2.85	6.39	3.83	1.95333	4.35667	1.15729	0.000258106	0.0113992	SCML4
ncbi_101110963	660	580	431	283	355	410	8.83	8.59	6.45	4.02	4.37	5.32	7.95667	4.57	-0.79997	0.000263047	0.0115889	LOC101110963
ncbi_101122683	380	336	121	104	124	82	4.05	3.96	1.44	1.18	1.21	0.85	3.15	1.08	-1.54432	0.000264098	0.0116068	LOC101122683
ncbi_101121876	394	443	491	708	853	777	8.99	12.33	12.89	18.28	17.31	18.15	11.4033	17.9133	0.651578	0.000264758	0.0116074	NQO1
ncbi_101106311	1863	1988	1619	2528	3540	3794	86.86	102.53	84.41	125.11	151.68	171.39	91.2667	149.393	0.710956	0.00026593	0.0116304	PGRMC1
ncbi_101111131	158	97	141	266	231	296	6.31	4.29	6.3	11.28	8.48	11.46	5.63333	10.4067	0.885447	0.000267799	0.0116837	EXOG
ncbi_101121508	142	104	125	60	74	80	1.3	1	1.29	0.6	0.62	0.76	1.19667	0.66	-0.858483	0.000271826	0.0117532	PDE1C
ncbi_101118711	116	67	91	200	300	160	2.7	1.72	2.37	4.93	6.41	3.61	2.26333	4.98333	1.13866	0.000272412	0.0117532	TBX21
ncbi_101122795	329	170	178	6	93	17	5.74	3.28	3.47	0.11	1.49	0.29	4.16333	0.63	-2.72432	0.000272662	0.0117532	ENPP3
ncbi_101114839	1035	684	744	577	591	442	33.6	24.95	26.97	20.34	17.86	13.69	28.5067	17.2967	-0.720805	0.000273629	0.0117667	LAT2
ncbi_101122914	302	225	306	176	208	165	7.47	6.15	8.46	4.63	4.72	3.95	7.36	4.43333	-0.731314	0.000275069	0.0118004	TMEM8A
ncbi_101108237	0	0	8	59	41	38	0	0	0.12	0.87	0.52	0.51	0.04	0.633333	3.98489	0.000283381	0.012128	TBX4
ncbi_101103631	170	127	145	90	97	83	6.69	5.53	6.38	3.76	3.51	3.16	6.2	3.47667	-0.834563	0.000285248	0.0121789	LOC101103631
ncbi_101114081	1436	2327	1438	3330	5095	3549	17.53	31.42	19.62	43.14	57.15	41.98	22.8567	47.4233	1.05298	0.000287419	0.0122426	AMOTL2
ncbi_106990358	6	10	12	33	152	31	0.11	0.21	0.25	0.66	2.64	0.57	0.19	1.29	2.7633	0.000288628	0.012265	LOC106990358
ncbi_101119307	2224	1739	1113	748	412	1045	49.96	43.21	27.96	17.84	8.51	22.75	40.3767	16.3667	-1.30276	0.000297206	0.012522	CFI
ncbi_101115470	9941	8798	4490	4029	4757	3894	224.34	219.61	113.31	96.51	98.66	85.14	185.753	93.4367	-0.991327	0.000300879	0.0126169	GRN
ncbi_101120860	633	603	804	348	551	412	10.03	10.57	14.26	5.86	8.03	6.33	11.62	6.74	-0.78579	0.000301121	0.0126169	TMEM123
ncbi_101107622	314	270	194	124	182	144	8.4	7.99	5.8	3.52	4.47	3.73	7.39667	3.90667	-0.920937	0.00030394	0.0127054	TOMM34
ncbi_101118802	446	327	296	572	625	607	9.51	7.71	7.05	12.96	12.26	12.54	8.09	12.5867	0.637685	0.00031275	0.0130149	FAM117A
MSTRG.19091	612	2280	545	361	357	345	57.46	237.12	57.53	35.67	30.72	31.47	117.37	32.62	-1.84724	0.000312791	0.0130149	IFITM1
ncbi_780500	36	50	40	10	18	11	4.04	6.21	5.02	1.19	1.86	1.2	5.09	1.41667	-1.84517	0.000317848	0.0131947	CCL28
ncbi_101118361	212	222	183	133	127	114	5.69	6.58	5.49	3.79	3.13	2.96	5.92	3.29333	-0.846049	0.000318614	0.013196	GPR65
MSTRG.6104	99	243	47	29	1	14	1.3	3.54	0.69	0.41	0.01	0.18	1.84333	0.2	-3.20425	0.000319702	0.0132107	--
ncbi_101117602	251	267	236	150	188	156	3.39	3.88	3.51	2.18	2.38	2.01	3.59333	2.19	-0.714392	0.000327541	0.0134868	SPSB1
ncbi_101121145	9046	11686	8245	6465	6630	5707	129	182	129.65	97.19	85.19	77.01	146.883	86.4633	-0.76451	0.000327886	0.0134868	CXCL12
ncbi_101116388	19	15	25	55	64	59	0.3	0.26	0.45	0.92	0.94	0.91	0.336667	0.923333	1.45553	0.000339894	0.0139171	LOC101116388
ncbi_105606567	8	106	105	10	12	6	1.08	15.72	15.65	1.42	1.45	0.78	10.8167	1.21667	-3.15225	0.000342801	0.0139957	LOC105606567
ncbi_101120167	201	146	176	100	107	124	2.85	2.28	2.79	1.5	1.4	1.7	2.64	1.53333	-0.783867	0.000344108	0.0139957	PLEKHG3
ncbi_101109392	10	9	8	53	31	36	0.58	0.64	0.53	3.44	1.74	2.12	0.583333	2.43333	2.06054	0.000345064	0.0140012	LSM6
ncbi_101109074	413	297	318	513	669	529	8.63	6.86	7.43	11.37	12.84	10.71	7.64	11.64	0.607447	0.000348128	0.0140937	FAM46B
ncbi_101117934	1178	727	1262	1794	1853	2006	22.75	15.75	27.29	37.32	33.04	38.08	21.93	36.1467	0.720957	0.000351549	0.0142002	MYZAP
ncbi_101113249	119	81	69	47	32	36	1.82	1.37	1.18	0.77	0.45	0.53	1.45667	0.583333	-1.32028	0.000355356	0.0143218	FGF14
ncbi_101106755	623	188	219	33	170	55	10.53	3.51	4.13	0.59	2.64	0.9	6.05667	1.37667	-2.13734	0.000356455	0.0143339	LOC101106755
ncbi_101115673	177	169	133	100	77	85	7.57	7.99	6.36	4.54	3.03	3.52	7.30667	3.69667	-0.982988	0.000365265	0.0146228	GPX7
ncbi_101102801	144	145	200	58	84	106	2.59	2.89	4.03	1.11	1.39	1.85	3.17	1.45	-1.12843	0.000367525	0.0146806	C1QTNF6
ncbi_101103158	391	678	673	1158	1423	1311	14.89	28.55	28.66	46.8	49.79	48.36	24.0333	48.3167	1.00748	0.000370673	0.0147735	DHRS7
ncbi_105602911	711	7206	1205	328	227	212	20.38	228.5	38.07	9.99	5.97	5.88	95.65	7.28	-3.71575	0.000376111	0.0149571	OAS1
ncbi_443440	19	78	58	9	14	10	0.59	2.67	2	0.3	0.4	0.3	1.75333	0.333333	-2.39506	0.000392325	0.015494	ALDOB
ncbi_101107231	182	171	236	115	76	114	2.21	2.3	3.2	1.48	0.85	1.34	2.57	1.22333	-1.07095	0.00039306	0.015494	BMP5
ncbi_101116145	100	94	35	22	26	25	2.96	3.08	1.16	0.69	0.71	0.72	2.4	0.706667	-1.76393	0.000402742	0.0158063	HPGDS
ncbi_101116742	1529	802	886	628	542	727	17.13	9.94	11.09	7.47	5.58	7.89	12.72	6.98	-0.8658	0.000410077	0.0159549	TLCD2
ncbi_101102931	11289	3336	3619	2915	2276	1980	179.51	58.29	64.43	50.4	33.01	31.28	100.743	38.23	-1.39791	0.000415016	0.0160774	C7
ncbi_101119220	382	347	322	661	531	666	4.52	4.54	4.26	8.3	5.77	7.63	4.44	7.23333	0.704101	0.000424817	0.0163864	ATG14
ncbi_101116664	1159	827	1225	2117	3289	1527	12.27	9.71	14.5	23.8	31.97	15.7	12.16	23.8233	0.970232	0.000426246	0.0163995	TNFRSF19
ncbi_101110887	49083	29838	45688	61696	77052	65998	182.68	123.33	192.65	246.99	267.06	239.6	166.22	251.217	0.595838	0.000432059	0.0165592	AHNAK
ncbi_101103258	36	53	40	86	129	125	0.63	1.02	0.77	1.59	2.06	2.11	0.806667	1.92	1.25106	0.000439788	0.0168196	FOXF1
ncbi_101106801	1806	1583	2225	1275	1376	1455	15.99	15.5	22.03	11.98	11.19	12.48	17.84	11.8833	-0.586176	0.000443466	0.0169242	PLXND1
ncbi_101110839	49	37	22	3	11	10	0.54	0.45	0.27	0.04	0.11	0.11	0.42	0.0866667	-2.27684	0.000444854	0.0169412	KCTD16
ncbi_101114959	276	256	370	108	177	208	18.43	18.91	27.63	7.66	10.86	13.46	21.6567	10.66	-1.0226	0.000448169	0.0170062	LOC101114959
ncbi_101113219	123	56	0	2532	4476	2841	11.77	5.91	0	256.4	392.44	262.61	5.89333	303.817	5.68797	0.000452064	0.017107	LOC101113219
ncbi_101117244	13	247	53	20	7	8	0.12	2.62	0.56	0.21	0.06	0.07	1.1	0.113333	-3.27886	0.000474863	0.0178945	HSH2D
ncbi_101114370	715	492	863	1114	1375	1248	8.44	6.42	11.4	13.97	14.93	14.29	8.75333	14.3967	0.71783	0.000481738	0.0181156	USP12
ncbi_101120608	62	66	122	309	170	239	1.09	1.28	2.39	5.75	2.73	4.07	1.58667	4.18333	1.39865	0.000506828	0.0189402	SLCO3A1
ncbi_101103696	1	3	2	16	21	22	0.01	0.05	0.03	0.25	0.29	0.32	0.03	0.286667	3.25634	0.000515582	0.0191775	TSPEAR
ncbi_101107931	705	602	407	325	347	395	12.81	12.1	8.28	6.28	5.79	6.96	11.0633	6.34333	-0.802473	0.000516446	0.0191775	CXHXorf36
ncbi_101120391	57	64	86	22	26	37	0.83	1.04	1.41	0.34	0.35	0.53	1.09333	0.406667	-1.42681	0.000517445	0.0191775	TFPI
ncbi_101120660	189	426	344	156	108	152	2.61	6.48	5.3	2.28	1.37	2.03	4.79667	1.89333	-1.3411	0.000522989	0.0193431	FGFR4
ncbi_101123347	315	157	288	132	143	152	3.4	1.88	3.47	1.5	1.38	1.56	2.91667	1.48	-0.978723	0.000527743	0.0194788	HOOK3
ncbi_101108274	1196	776	1570	2107	2616	2178	8.65	6.2	12.7	16.17	17.38	15.26	9.18333	16.27	0.825124	0.000529937	0.0195197	ASB1
ncbi_101107924	1136	1376	1642	704	832	1075	18.01	24.13	29.11	11.85	12.11	16.51	23.75	13.49	-0.816037	0.000539219	0.0198176	LMNA
ncbi_101122777	392	263	411	517	710	652	11.44	8.51	13.41	16.04	19.07	18.45	11.12	17.8533	0.683037	0.000541529	0.0198248	LOC101122777
ncbi_101108728	52	53	60	126	135	104	0.62	0.7	0.8	1.59	1.48	1.18	0.706667	1.41667	1.0034	0.000548582	0.0199391	STK39
ncbi_101122061	131	124	184	254	288	348	3.02	3.15	4.75	6.22	6.1	7.76	3.64	6.69333	0.878786	0.000549807	0.0199391	ID4
ncbi_101114551	4	0	4	10	21	100	0.06	0	0.06	0.17	0.29	1.7	0.04	0.72	4.16993	0.00055	0.0199391	ZNF772
ncbi_101121322	382	326	352	270	214	210	6.06	5.72	6.24	4.54	3.12	3.23	6.00667	3.63	-0.726595	0.000550372	0.0199391	SDC3
ncbi_101106041	1712	977	830	616	648	799	165.58	104.52	89.77	63.26	57.6	74.87	119.957	65.2433	-0.878611	0.000551308	0.0199391	LOC101106041
ncbi_443268	2047	1758	1561	1235	1167	1506	40.75	38.05	40.7	25.72	19.68	25.44	39.8333	23.6133	-0.754375	0.000566955	0.020382	AQP4
ncbi_100913154	19	27	16	5	2	1	0.36	0.56	0.34	0.1	0.03	0.02	0.42	0.05	-3.07039	0.00057661	0.0206878	ALDH1L1
ncbi_100192433	7510	11120	5254	4815	4253	3361	253.96	414.61	192.27	168.86	133.5	105.93	286.947	136.097	-1.07615	0.000580996	0.0208036	FCGR3A
MSTRG.13914	117	83	61	28	51	24	2.92	2.3	1.7	0.74	1.17	0.58	2.30667	0.83	-1.47463	0.00059255	0.0211042	--
ncbi_101119491	13	513	635	24	26	15	0.18	7.95	9.96	0.34	0.33	0.2	6.03	0.29	-4.37803	0.000592962	0.0211042	ACBD5
ncbi_101120131	31	9	2	0	0	0	0.76	0.24	0.05	0	0	0	0.35	0.001	-8.45121	0.000594088	0.0211042	LOC101120131
MSTRG.7827	2654	1531	2301	3289	4104	3411	23.44	14.96	22.73	30.83	33.31	29.19	20.3767	31.11	0.61046	0.000596188	0.021137	SAP30L
ncbi_101106403	341	244	248	194	187	187	7.62	6.03	6.17	4.64	3.85	4.04	6.60667	4.17667	-0.661571	0.000597363	0.021137	TFE3
ncbi_101116606	255	253	269	412	419	457	4.62	5.03	5.38	7.88	6.89	8.02	5.01	7.59667	0.600556	0.000603951	0.0213281	NUBPL
ncbi_101110289	2151	2186	1995	1242	1915	1438	17.27	19.42	17.92	10.59	14.13	11.19	18.2033	11.97	-0.60478	0.000610137	0.0215043	TIPARP
ncbi_101118391	581	717	509	407	355	375	20.81	28.4	20.38	15.47	11.68	13.01	23.1967	13.3867	-0.793121	0.000613144	0.021568	DDAH2
ncbi_101113743	90	49	36	198	118	177	1.5	0.91	0.68	3.49	1.84	2.95	1.03	2.76	1.42202	0.000633767	0.0222066	LOC101113743
ncbi_101118484	643	322	361	230	273	283	66.06	36.6	41.47	25.12	25.8	28.17	48.0433	26.3633	-0.865803	0.000650283	0.0226389	LOC101118484
MSTRG.2515	3062	3898	3425	2031	2824	2428	4.33	6.09	5.41	3.05	3.67	3.32	5.27667	3.34667	-0.656902	0.000651145	0.0226389	--
ncbi_101113641	9	2	29	0	0	0	0.3	0.07	1.08	0	0	0	0.483333	0.001	-8.91687	0.000654612	0.0227155	FETUB
ncbi_101101879	227	188	211	289	411	357	1.42	1.29	1.53	2.07	2.42	2.25	1.41333	2.24667	0.668684	0.000678919	0.0234234	EML6
ncbi_101121793	666	754	658	349	544	512	6.23	7.79	6.88	3.46	4.68	4.64	6.96667	4.26	-0.709615	0.000682756	0.0235106	RRBP1
ncbi_105616214	66	0	41	1	1	0	1.87	0	1.3	0.03	0.03	0	1.05667	0.02	-5.72338	0.000687194	0.0236182	LOC105616214
ncbi_101120573	577	569	389	271	400	291	34.99	38.17	26.38	17.44	22.29	17.1	33.18	18.9433	-0.808624	0.000691322	0.0237147	GADD45B
ncbi_101118013	11	10	10	41	28	55	0.11	0.11	0.11	0.42	0.25	0.51	0.11	0.393333	1.83825	0.000697611	0.0238849	DYNC1I1
ncbi_101113218	385	496	674	313	250	307	5.84	8.32	11.42	5.03	3.48	4.5	8.52667	4.33667	-0.975395	0.000705111	0.0239398	EMILIN1
ncbi_101105785	374	223	154	101	100	152	39	25.72	17.96	11.18	9.58	15.36	27.56	12.04	-1.19474	0.000705569	0.0239398	LOC101105785
ncbi_101118609	51	30	36	13	10	16	1.04	0.67	0.81	0.27	0.19	0.32	0.84	0.26	-1.69188	0.000705874	0.0239398	SAMD1
ncbi_101117563	372	229	247	190	132	163	1.4	0.95	1.03	0.76	0.46	0.59	1.12667	0.603333	-0.901034	0.000708125	0.0239709	TENM1
ncbi_101112435	1159	1810	1044	796	833	658	28.13	48.6	28.34	20.51	18.58	15.48	35.0233	18.19	-0.945171	0.000713063	0.0240927	UNC93B1
ncbi_101123087	2	3	4	27	35	12	0.05	0.08	0.11	0.73	0.82	0.3	0.08	0.616667	2.94642	0.000716941	0.0241783	FCRL6
ncbi_101105713	248	60	67	14	19	51	5.79	1.55	1.76	0.35	0.4	1.15	3.03333	0.633333	-2.25987	0.0007337	0.024605	PLK1
MSTRG.2323	323	305	433	545	677	656	1.82	1.9	2.73	3.26	3.51	3.58	2.15	3.45	0.68226	0.000740766	0.0247496	--
ncbi_101113279	76	39	100	469	180	146	3.6	2.06	5.33	23.75	7.74	6.53	3.66333	12.6733	1.79057	0.000742632	0.0247659	LOC101113279
ncbi_101111631	934	1599	1111	692	808	613	24.21	45.84	32.19	19.04	19.24	15.4	34.08	17.8933	-0.929503	0.000745259	0.0247714	TIMD4
ncbi_101107665	62	35	47	19	15	5	3.51	2.2	2.95	1.14	0.8	0.27	2.88667	0.736667	-1.97032	0.000745554	0.0247714	CLDN22
ncbi_443404	214	159	288	108	148	80	9.61	7.16	13.36	5.17	5.53	2.99	10.0433	4.56333	-1.13808	0.000753588	0.0249921	IL1A
ncbi_100820746	62	76	26	6	11	22	1.77	2.4	0.83	0.18	0.29	0.61	1.66667	0.36	-2.2109	0.00075559	0.0250124	ANKRD1
ncbi_100192425	409	343	307	203	283	160	14.1	13.24	11.96	7.53	9.02	5.42	13.1	7.32333	-0.838994	0.000763824	0.0252385	SERPINF1
ncbi_101104478	373	398	294	199	279	187	12.82	15.07	11.14	7.28	8.72	6.19	13.01	7.39667	-0.814674	0.000786254	0.02579	CLEC4A
ncbi_105602100	258	253	324	186	164	106	3.76	4.08	5.28	2.88	2.2	1.5	4.37333	2.19333	-0.995608	0.000789357	0.0257986	LOC105602100
ncbi_106992010	98	374	441	101	80	118	8.18	34.45	41.01	8.96	6.13	9.53	27.88	8.20667	-1.76436	0.000789386	0.0257986	LOC106992010
ncbi_101115091	396	300	396	616	1009	542	8.15	6.83	9.12	13.46	19.1	10.81	8.03333	14.4567	0.847664	0.000804344	0.0262397	CDR2
ncbi_101114112	8251	4276	6669	3849	4166	4904	86.82	48.13	77.02	42.04	39.19	49.58	70.6567	43.6033	-0.696387	0.000844563	0.0274521	TMEM229B
ncbi_101112448	1819	1558	2303	1434	1213	1019	13.14	12.3	18.53	10.93	7.73	6.74	14.6567	8.46667	-0.791691	0.000850176	0.0275534	SIPA1L2
ncbi_101104832	10	2	24	0	0	0	0.3	0.07	0.79	0	0	0	0.386667	0.001	-8.59495	0.000850744	0.0275534	LOC101104832
ncbi_101116002	203	80	153	8	68	8	1.93	0.84	1.63	0.09	0.6	0.08	1.46667	0.256667	-2.51457	0.000859641	0.0277416	LOC101116002
ncbi_101120125	114	165	123	63	60	83	0.63	1.01	0.76	0.37	0.31	0.45	0.8	0.376667	-1.08671	0.000870976	0.02801	GFRA1
ncbi_101104164	694	716	526	441	433	277	26.9	30.71	22.67	18.15	15.4	10.34	26.76	14.63	-0.871148	0.000871077	0.02801	LOC101104164
ncbi_101122936	27	14	22	49	98	54	0.42	0.24	0.38	0.82	1.4	0.82	0.346667	1.01333	1.54749	0.000873936	0.0280518	CALCOCO1
ncbi_101103535	481	263	270	149	240	200	10.47	6.33	6.58	3.45	4.8	4.22	7.79333	4.15667	-0.906813	0.000876413	0.0280812	DUSP4
ncbi_101120423	790	1536	495	311	560	215	17.06	36.69	11.95	7.13	11.12	4.5	21.9	7.58333	-1.53003	0.000881226	0.0281096	CNP
ncbi_101104452	467	199	198	118	173	123	12.1	5.7	5.74	3.23	4.11	3.09	7.84667	3.47667	-1.17438	0.000881864	0.0281096	IGSF6
ncbi_101115053	84	37	57	12	18	30	5.11	2.49	3.88	0.78	1.01	1.77	3.82667	1.18667	-1.68917	0.000881993	0.0281096	UBE2C
ncbi_101115254	2036	1407	1745	2546	4018	2505	40.34	29.45	35.37	50.36	69.39	47.18	35.0533	55.6433	0.666657	0.000896889	0.0284834	SATB1
ncbi_101121699	527	473	727	945	1083	1002	9.71	9.64	14.99	18.49	18.35	17.9	11.4467	18.2467	0.672705	0.000899702	0.0285223	SRXN1
ncbi_101117366	1118	831	896	718	592	749	4.73	3.92	4.29	3.22	2.27	3.03	4.31333	2.84	-0.602912	0.000907921	0.0287322	ADRBK2
ncbi_101105747	27	3	6	0	0	0	1.68	0.21	0.42	0	0	0	0.77	0.001	-9.58871	0.000921415	0.0290397	LECT2
ncbi_780472	12201	11138	7129	6571	7556	5692	341.65	344.98	223.22	195.3	194.44	154.43	303.283	181.39	-0.741571	0.000921945	0.0290397	CTSS
ncbi_443279	4273	2825	1343	1340	1587	1244	123.69	90.45	43.52	41.22	42.23	34.91	85.8867	39.4533	-1.12229	0.000943996	0.0295615	CHI3L1
ncbi_443427	126	87	63	22	56	32	4.51	3.44	2.51	0.83	1.83	1.11	3.48667	1.25667	-1.47225	0.000946729	0.0295803	AREG
ncbi_101106368	224	173	109	72	63	106	2.61	2.24	1.4	0.89	0.68	1.2	2.08333	0.923333	-1.17397	0.000948051	0.0295803	MIS18BP1
ncbi_101117713	1303	3227	960	657	889	765	19.79	54.28	16.33	10.62	12.42	11.28	30.1333	11.44	-1.39727	0.000951088	0.0295803	MOV10
ncbi_101105323	655	500	226	121	295	166	34.93	29.49	13.46	6.78	14.43	8.51	25.96	9.90667	-1.38982	0.000951177	0.0295803	AGR2
ncbi_101119706	71	125	84	24	56	26	0.66	1.29	0.88	0.24	0.48	0.24	0.943333	0.32	-1.5597	0.000953689	0.0296072	LOC101119706
ncbi_101105728	812	189	297	34	221	79	5.56	1.44	2.27	0.24	1.39	0.52	3.09	0.716667	-2.10823	0.00096937	0.0299389	LOC101105728
ncbi_101102782	175	181	165	84	137	96	2.43	2.77	2.55	1.23	1.74	1.29	2.58333	1.42	-0.863343	0.000972466	0.029983	PSD3
ncbi_101122970	232	169	85	64	89	58	3.27	2.64	1.34	0.97	1.15	0.79	2.41667	0.97	-1.31696	0.00097517	0.0300149	CDH26
ncbi_101110924	213	146	125	100	92	85	3.78	2.98	2.22	1.76	1.45	1.33	2.99333	1.51333	-0.984023	0.000997922	0.0306626	PCED1B
ncbi_101108959	634	90	67	55	46	61	8.31	1.16	0.96	0.59	0.47	0.72	3.47667	0.593333	-2.55079	0.00100579	0.0307529	ITIH4
ncbi_443514	4259	2197	4110	5313	9778	6258	57.03	32.54	61.54	75.51	120.32	81.19	50.37	92.34	0.874391	0.00100699	0.0307529	SLC1A1
MSTRG.1419	31	163	47	4	21	20	0.42	2.46	0.72	0.06	0.26	0.26	1.2	0.193333	-2.63387	0.00102098	0.0310526	--
ncbi_101117272	1756	3256	1066	909	1110	750	43.2	87.67	28.94	23.22	25.16	18.09	53.27	22.1567	-1.26558	0.00102376	0.0310845	LOC101117272
ncbi_100294605	5153	2956	4279	2052	1662	3342	26.14	16.7	24.37	11.08	7.53	16.48	22.4033	11.6967	-0.937616	0.00103546	0.031387	VCAN
ncbi_101105401	14	23	15	2	1	4	0.14	0.26	0.07	0.01	0.01	0.02	0.156667	0.0133333	-3.55459	0.00103777	0.0313902	NR1H4
ncbi_780505	861	828	864	627	660	432	28.91	30.22	29.72	20.75	20.17	13.92	29.6167	18.28	-0.696143	0.00104081	0.0313902	IL1RN
ncbi_101107430	4999	9063	3032	2679	2725	2793	107.03	213.85	72.72	60.67	53.55	57.76	131.2	57.3267	-1.19449	0.00104536	0.0314746	LOC101107430
ncbi_101123474	437	556	393	290	329	282	10.82	15.23	10.9	7.62	7.5	6.76	12.3167	7.29333	-0.755962	0.00106495	0.0320109	EVI2B
ncbi_101108768	841	238	799	1410	1527	1751	11.57	3.62	12.29	20.59	19.31	23.34	9.16	21.08	1.20246	0.00107774	0.0323413	FITM2
ncbi_101123288	11	1	8	32	97	22	0.6	0.06	0.49	1.84	4.86	1.11	0.383333	2.60333	2.76369	0.00108079	0.0323786	LOC101123288
ncbi_101104292	1	3	5	16	18	45	0.01	0.03	0.05	0.15	0.15	0.39	0.03	0.23	2.9386	0.00108614	0.0324847	SEC14L5
ncbi_101113465	56	65	42	22	27	15	1.55	1.98	1.3	0.64	0.68	0.4	1.61	0.573333	-1.48961	0.00110552	0.0329002	SLC38A5
ncbi_101115304	36	22	15	56	77	76	0.6	0.35	0.24	0.84	1.05	1.05	0.396667	0.98	1.30485	0.00112145	0.0333191	EXOC3L2
ncbi_101104026	598	112	311	102	161	94	57.17	11.84	33.25	10.35	14.14	8.71	34.0867	11.0667	-1.62299	0.0011237	0.0333254	S100A8
ncbi_767628	4	5	7	28	29	22	0.25	0.35	0.49	1.87	1.67	1.34	0.363333	1.62667	2.16255	0.00112537	0.0333254	CD40LG
ncbi_101123664	813	46	282	5	24	0	24.08	1.47	9.4	0.16	0.62	0	11.65	0.26	-5.48567	0.00115402	0.0341175	FGG
ncbi_101105400	13	18	8	1	0	1	0.41	0.63	0.28	0.03	0	0.03	0.44	0.02	-4.45943	0.00118575	0.0349082	HSD17B6
ncbi_101109084	2317	5798	1781	1361	1563	1416	43.29	119.83	37.21	26.99	26.84	25.63	66.7767	26.4867	-1.33408	0.00119807	0.035131	DRAM1
ncbi_101118147	15	12	13	0	0	2	0.08	0.07	0.08	0	0	0.01	0.0766667	0.00333333	-4.52356	0.0012191	0.0356315	A1CF
ncbi_101106352	78	44	62	32	19	12	2.35	1.48	2.09	1.02	0.52	0.35	1.97333	0.63	-1.64721	0.0012377	0.0361163	ADA
ncbi_100534647	1135	673	678	538	624	423	76.32	50.06	50.98	38.4	38.56	27.56	59.12	34.84	-0.762902	0.00125846	0.0366625	IFI30
ncbi_101121833	67	18	15	146	143	86	0.74	0.22	0.19	1.71	1.44	0.91	0.383333	1.35333	1.81985	0.00126915	0.0367588	C2H8orf58
ncbi_101112135	99	185	100	54	18	55	1.01	2.09	1.14	0.59	0.17	0.54	1.41333	0.433333	-1.70555	0.00126969	0.0367588	HAVCR2
ncbi_101111190	15	4	8	0	0	0	0.96	0.28	0.57	0	0	0	0.603333	0.001	-9.23681	0.0012698	0.0367588	LOC101111190
ncbi_100036757	7129	7573	3865	3033	4628	3344	73.61	86.5	44.63	33.25	43.92	33.46	68.2467	36.8767	-0.88805	0.00126994	0.0367588	CYBB
ncbi_101118113	532	607	543	889	1119	846	8.41	10.62	9.61	14.93	16.26	12.97	9.54667	14.72	0.624709	0.00129777	0.0373579	SPRYD7
ncbi_101118118	443	310	293	243	258	205	17.46	13.51	12.92	10.15	9.34	7.81	14.63	9.1	-0.684991	0.00129894	0.0373579	MAPKAPK2
ncbi_100272002	1342	694	702	596	579	453	45.51	26.07	26.63	21.45	18.05	14.89	32.7367	18.13	-0.852529	0.00129895	0.0373579	PIM1
ncbi_101117716	613	603	707	323	570	317	15.25	16.55	19.64	8.53	13.03	7.6	17.1467	9.72	-0.8189	0.00131899	0.0378393	SAMSN1
ncbi_101113899	478	360	534	324	244	319	17.28	14.4	21.59	12.43	8.11	11.17	17.7567	10.57	-0.748385	0.00132201	0.0378393	MSRB1
ncbi_101113761	0	0	0	1	37	10	0	0	0	0.01	0.47	0.13	0.001	0.203333	7.6677	0.0013417	0.0382891	LOC101113761
ncbi_443245	27	46	23	11	8	4	0.85	1.61	0.81	0.37	0.23	0.12	1.09	0.24	-2.18322	0.00134337	0.0382891	PGF
ncbi_101121746	3577	3442	2202	1920	2410	1864	85.95	100.97	63.81	49.72	54.23	45.05	83.5767	49.6667	-0.750822	0.00134411	0.0382891	MSR1
ncbi_101120732	424	236	268	110	104	232	17.04	10.5	12.03	4.68	3.83	9.06	13.19	5.85667	-1.17129	0.00135134	0.0384341	LOC101120732
ncbi_101108200	227	142	165	397	711	241	0.7	0.5	0.59	1.32	2.09	0.77	0.596667	1.39333	1.22354	0.00135555	0.0384464	LRP2
ncbi_101117765	2052	4926	1484	1362	1311	912	118.61	314.96	95.93	83.57	69.64	51.08	176.5	68.0967	-1.37401	0.00135605	0.0384464	PLAC8
ncbi_101117706	744	578	463	425	395	278	4.67	4.02	3.25	2.83	2.28	1.69	3.98	2.26667	-0.812196	0.00135976	0.038491	LOC101117706
ncbi_101111181	23	6	12	0	1	1	0.13	0.04	0.08	0	0.01	0.01	0.0833333	0.00666667	-3.64386	0.00138384	0.0389884	STAB2
ncbi_105601870	362	470	309	224	268	229	6.51	9.39	6.2	4.29	4.5	4	7.36667	4.26333	-0.78903	0.00140018	0.0393868	LOC105601870
ncbi_101112323	184	271	228	98	135	158	0.95	1.54	1.31	0.53	0.64	0.79	1.26667	0.653333	-0.955146	0.00140559	0.0394773	SPRED1
ncbi_101123410	121	72	59	25	39	47	2.38	1.62	1.28	0.58	0.74	0.89	1.76	0.736667	-1.25649	0.00143151	0.0400801	LRAT
ncbi_101106200	1198	241	304	214	145	220	21.23	4.71	6.01	3.99	2.38	3.74	10.65	3.37	-1.66003	0.00146478	0.0407322	PAMR1
ncbi_101102323	6	59	6	0	2	2	0.04	0.34	0.06	0	0.01	0.03	0.146667	0.0133333	-3.45943	0.00146713	0.0407322	ESRRG
ncbi_101118762	761	448	591	446	359	400	5.96	3.88	5.17	3.7	2.58	3.03	5.00333	3.10333	-0.689071	0.00147133	0.0407322	FZD5
ncbi_101120284	1222	1127	908	853	483	503	7.59	7.75	6.31	5.63	2.76	3.03	7.21667	3.80667	-0.922804	0.00147293	0.0407322	ADAMTS15
ncbi_101108087	138	322	196	110	106	84	7.77	20.05	12.34	6.57	5.48	4.58	13.3867	5.54333	-1.27197	0.00147828	0.0408174	LY86
ncbi_101103367	246	129	160	91	121	106	3.85	2.23	2.8	1.51	1.74	1.61	2.96	1.62	-0.869603	0.00149328	0.0409812	TFR2
ncbi_101116788	198	162	138	279	272	317	2.87	2.6	2.25	4.3	3.63	4.46	2.57333	4.13	0.682503	0.00149333	0.0409812	LIPH
ncbi_101106528	291	717	750	1307	2301	1243	8.76	23.01	24.49	40.1	62.03	35.3	18.7533	45.81	1.28852	0.00149689	0.0410099	LOC101106528
ncbi_101104790	624	332	417	248	348	305	51.74	30.43	38.69	21.85	26.52	24.47	40.2867	24.28	-0.730534	0.00150305	0.0410099	LOC101104790
ncbi_443217	1338	405	481	368	351	227	19.25	6.45	7.73	5.61	4.64	3.17	11.1433	4.47333	-1.31676	0.00150322	0.0410099	ITGAM
ncbi_101107688	6020	10385	3608	3251	3714	3116	102.04	194.78	68.44	58.54	57.85	51.19	121.753	55.86	-1.12407	0.0015035	0.0410099	C1S
ncbi_101123535	582	639	508	376	481	380	8.71	10.15	8.31	5.69	6.4	5.25	9.05667	5.78	-0.647911	0.00150654	0.0410303	ACER2
ncbi_101112012	50	55	54	108	114	105	0.79	1.13	0.98	1.85	1.77	1.63	0.966667	1.75	0.856265	0.00156163	0.0422553	KCNA2
ncbi_101123178	32	41	38	107	90	76	0.68	0.99	0.93	2.45	1.79	1.6	0.866667	1.94667	1.16746	0.00156327	0.0422553	TAF6
ncbi_101109130	126	98	170	191	310	353	8.23	7.08	12.41	13.24	18.6	22.33	9.24	18.0567	0.966567	0.00160874	0.043354	LYRM4
ncbi_101122900	166	116	89	216	285	226	2.39	1.85	1.43	3.3	3.77	3.15	1.89	3.40667	0.849975	0.00161217	0.0433813	TTC22
ncbi_101104028	43	37	31	14	10	2	1.26	1.2	1.02	0.44	0.27	0.06	1.16	0.256667	-2.17616	0.00163186	0.0438455	LSAMP
ncbi_101108612	2141	718	910	639	675	617	26.69	9.9	12.69	8.46	7.73	7.45	16.4267	7.88	-1.05977	0.0016778	0.0450008	F13A1
ncbi_443116	2713	1743	1539	1395	1455	1361	77.47	55.04	49.14	42.27	38.19	37.66	60.55	39.3733	-0.620908	0.00168684	0.0450584	MMP14
ncbi_101111012	122	46	84	20	48	30	1.99	0.83	1.53	0.35	0.72	0.47	1.45	0.513333	-1.49809	0.00171156	0.0456457	CLEC5A
ncbi_101109117	171	173	160	285	292	271	1.8	2.02	1.88	3.2	2.82	2.78	1.9	2.93333	0.626542	0.00172725	0.0459279	ZNF283
ncbi_101103471	491	433	492	745	1023	648	12.05	11.78	13.51	19.42	23.08	15.41	12.4467	19.3033	0.633091	0.00173103	0.045958	IER2
ncbi_101108933	494	576	579	366	338	439	9.58	12.36	12.56	7.54	6.03	8.25	11.5	7.27333	-0.660945	0.00173478	0.045958	FKBP10
ncbi_101118067	468	185	292	547	634	691	5.18	2.27	3.6	6.42	6.43	7.47	3.68333	6.77333	0.878854	0.00173665	0.045958	MXI1
ncbi_101120546	471	554	585	941	821	1069	6.06	7.98	8.34	12.86	9.55	13.32	7.46	11.91	0.674926	0.00177272	0.0466539	SLC16A9
ncbi_101118162	1708	957	1595	2177	2458	2381	9.78	6.06	10.3	13.34	13.02	13.25	8.71333	13.2033	0.599606	0.00179094	0.0469873	PCM1
ncbi_105607156	120	796	129	98	100	76	2.52	18.52	3.04	2.18	1.93	1.55	8.02667	1.88667	-2.08896	0.00184036	0.0480775	BATF2
ncbi_101121673	313	2146	317	159	125	114	8.45	63.92	9.42	4.5	3.05	2.94	27.2633	3.49667	-2.96291	0.00184286	0.0480775	EIF2AK2
ncbi_101118864	641	731	471	402	435	398	9.96	12.58	8.19	6.64	6.22	5.99	10.2433	6.28333	-0.705083	0.00185486	0.0481809	RALGDS
ncbi_101113990	902	602	556	401	368	559	7.81	5.77	5.39	3.69	2.93	4.69	6.32333	3.77	-0.746121	0.00186499	0.0483577	GALNT5
ncbi_101114614	114	92	109	168	203	175	3.09	2.64	3.37	5.04	5.15	4.73	3.03333	4.97333	0.713309	0.00187142	0.0483577	MTX3
ncbi_101119212	453	436	600	789	815	878	5.52	5.86	8.18	10.21	9.13	10.36	6.52	9.9	0.602557	0.0018733	0.0483577	AFAP1L1
ncbi_101113860	75	54	124	233	190	178	1.1	0.92	1.74	4.03	2.67	2.71	1.25333	3.13667	1.32346	0.00187384	0.0483577	LOC101113860
ncbi_101102592	445	578	424	307	305	353	2.69	3.88	2.88	1.97	1.7	2.07	3.15	1.91333	-0.719264	0.00191431	0.0491568	ZNF710
ncbi_101118962	689	634	501	400	437	500	6.44	6.47	5.18	3.83	3.68	4.38	6.03	3.96333	-0.605444	0.00191986	0.0492007	YTHDF3
ncbi_101113671	10	40	8	3	2	1	0.43	1.88	0.36	0.14	0.07	0.04	0.89	0.0833333	-3.41684	0.00192234	0.0492007	IL17REL
ncbi_101122903	56	55	70	100	128	148	0.55	0.59	0.76	1.04	1.15	1.4	0.633333	1.19667	0.917984	0.00204053	0.0519527	DENND2C
ncbi_101120843	15	67	10	6	2	0	0.39	1.93	0.29	0.17	0.05	0	0.87	0.0733333	-3.56847	0.00204407	0.0519691	AARD
ncbi_101109162	478	742	347	267	283	319	15.12	27.55	12.47	8.91	8.61	9.59	18.38	9.03667	-1.02427	0.00209314	0.0531414	TMEM106C
ncbi_100217407	5713	3187	3288	6710	7439	6261	443.96	273.92	285.72	553.5	531.27	471.36	334.533	518.71	0.632778	0.00212857	0.0539648	TIMP3
ncbi_101109267	16	31	29	3	10	2	0.24	0.52	0.48	0.05	0.12	0.03	0.413333	0.0666667	-2.63227	0.00214681	0.0542672	SVOPL
ncbi_101120073	232	96	176	347	317	343	4.57	2.07	4	7.4	5.89	6.81	3.54667	6.7	0.917697	0.00215362	0.0542672	ASNS
ncbi_101114629	291	237	375	798	631	436	6.29	5.92	9.37	19.13	12.62	9.57	7.19333	13.7733	0.937145	0.00215559	0.0542672	CD300LG
ncbi_101117554	97	77	93	33	50	62	4.71	4.14	5.05	1.7	2.23	2.92	4.63333	2.28333	-1.02091	0.00216451	0.0543404	TNFRSF12A
ncbi_101119869	266	167	93	90	20	15	9.58	6.67	3.74	3.46	0.66	0.53	6.66333	1.55	-2.10398	0.00218697	0.0548269	LOC101119869
ncbi_101105688	4788	2456	3897	5698	6284	6343	36.28	20.59	33.02	45.83	43.77	46.57	29.9633	45.39	0.599176	0.00219554	0.0549649	44261
ncbi_101108685	48	20	29	80	72	90	1.79	0.83	1.21	3.17	2.47	3.26	1.27667	2.96667	1.21646	0.002208	0.0551363	LOC101108685
ncbi_101116656	1272	3053	1202	904	971	867	33.65	87.05	34.87	25.01	23.28	21.37	51.8567	23.22	-1.15916	0.00221159	0.0551363	IRF9
ncbi_101115505	227	154	195	117	153	130	2.67	2	2.57	1.46	1.65	1.48	2.41333	1.53	-0.657496	0.0022279	0.0554661	SIDT1
ncbi_101101935	818	996	629	1273	1839	1429	8.72	12.08	7.8	14.99	18.95	15.2	9.53333	16.38	0.780883	0.00224056	0.055704	DNAJB4
ncbi_101107088	1127	1098	860	1713	2369	1422	13.56	14.68	11.58	21.79	26.34	16.63	13.2733	21.5867	0.70161	0.00224378	0.0557071	IL2RB
ncbi_101112110	660	466	611	466	342	376	14.58	11.4	15.11	10.92	6.95	8.06	13.6967	8.64333	-0.664165	0.0022641	0.0560134	TTYH3
ncbi_101106955	3194	2455	1977	1864	1976	1379	33.23	28.24	23.01	20.64	18.9	13.92	28.16	17.82	-0.66015	0.00226619	0.0560134	RGL1
ncbi_443498	621	617	451	1056	1037	836	22.15	22.92	17.17	38.75	32.77	26.3	20.7467	32.6067	0.652287	0.00230945	0.0567884	EDN1
ncbi_101122020	78	60	61	90	184	167	0.77	0.66	0.68	0.95	1.68	1.61	0.703333	1.41333	1.00682	0.0023182	0.0568517	ATP6V0E2
ncbi_101111187	974	508	531	305	407	512	29.02	16.74	17.69	9.64	11.14	14.78	21.15	11.8533	-0.835365	0.00231835	0.0568517	STEAP4
ncbi_101106557	649	453	1077	434	365	418	5.24	4.05	9.75	3.73	2.71	3.28	6.34667	3.24	-0.970005	0.00233563	0.0571974	NES
ncbi_101106401	1131	553	1085	1418	1645	2196	10.99	5.95	11.79	14.63	14.69	20.67	9.57667	16.6633	0.799082	0.0023681	0.0577619	MAOA
ncbi_443326	149	105	191	74	102	83	6.86	5.53	9.54	3.61	4.08	3.3	7.31	3.66333	-0.996714	0.00237872	0.057937	ALOX5AP
ncbi_101116248	8	2	84	3	0	0	0.21	0.06	2.52	0.09	0	0	0.93	0.03	-4.9542	0.00239401	0.0582304	LOC101116248
ncbi_101119420	219	316	301	572	645	437	5.35	8.63	7.86	14.33	13.89	10.25	7.28	12.8233	0.816761	0.00242836	0.0588428	MOCS2
ncbi_101114197	90	117	109	165	237	216	0.4	0.59	0.58	0.83	0.95	0.93	0.523333	0.903333	0.787528	0.00243228	0.0588428	EML5
ncbi_101105703	862	542	857	1156	2167	1126	4.7	3.23	5.24	6.7	10.93	5.95	4.39	7.86	0.840308	0.00243698	0.0588773	PLCE1
ncbi_101122689	2	6	11	28	51	25	0.04	0.16	0.3	0.69	1.08	0.56	0.166667	0.776667	2.22033	0.0024469	0.0590375	LOC101122689
ncbi_101113398	270	218	138	61	53	150	7.66	6.84	4.39	1.83	1.38	4.11	6.29667	2.44	-1.36771	0.00246442	0.0593011	LOC101113398
ncbi_101105725	914	754	568	435	620	526	17.34	15.68	12.01	8.7	10.8	9.67	15.01	9.72333	-0.626401	0.00247025	0.0593619	BTK
ncbi_101115253	834	688	684	977	1415	1046	6.53	6.74	6.33	10.56	12.44	10.12	6.53333	11.04	0.756849	0.00248707	0.0596865	CFAP44
ncbi_101118093	557	259	420	176	258	300	8.87	4.56	7.48	2.98	3.78	4.63	6.97	3.79667	-0.876425	0.00249159	0.059715	RRM2
ncbi_101111305	1256	0	661	0	0	0	17.57	0	10.34	0	0	0	9.30333	0.001	-13.1835	0.00250673	0.0599979	TMEM63A
ncbi_101114023	334	190	280	145	148	211	4.66	2.94	4.39	2.16	1.9	2.86	3.99667	2.30667	-0.792988	0.00253352	0.0605097	KIF23
ncbi_101119395	130	143	172	102	76	82	2.63	3.21	3.9	2.19	1.42	1.61	3.24667	1.74	-0.899872	0.00253484	0.0605097	HTRA3
ncbi_101118994	424	317	295	240	284	211	8.52	6.88	6.1	5.2	5.04	4.01	7.16667	4.75	-0.593375	0.00255089	0.0608121	SCAMP5
ncbi_101108178	1131	769	1162	1451	1570	2127	4.43	3.3	5.29	6.83	6.04	8.82	4.34	7.23	0.736301	0.00255922	0.0609297	SORBS1
ncbi_101121809	302	234	278	188	217	136	3.07	2.64	3.16	2.03	2.03	1.34	2.95667	1.8	-0.715975	0.00258249	0.0612913	E2F3
ncbi_101102213	177	88	153	65	7	36	6.42	3.71	6.09	2.52	0.25	1.25	5.40667	1.34	-2.01251	0.00258804	0.0612913	LOC101102213
ncbi_101109915	43	612	80	32	3	13	0.21	3.23	0.43	0.16	0.01	0.06	1.29	0.0766667	-4.07263	0.00259637	0.0614075	OAS2
ncbi_101119176	244	687	496	225	233	244	3.31	10.31	7.53	3.24	2.91	3.21	7.05	3.12	-1.17608	0.00261713	0.0618173	ACKR4
ncbi_101115368	652	267	812	282	334	284	9.82	4.45	13.67	4.51	4.62	4.14	9.31333	4.42333	-1.07416	0.00263036	0.0620482	CCNJL
ncbi_101105352	93	56	73	140	175	121	2.06	1.37	1.81	3.29	3.56	2.6	1.74667	3.15	0.850748	0.00264663	0.0623501	APLP1
ncbi_101108169	104	108	108	35	77	22	2.83	3.39	3.26	0.95	2.08	0.42	3.16	1.15	-1.45829	0.00265666	0.0625045	FAM3D
ncbi_101121572	93	81	92	145	182	147	1.91	1.84	2.11	3.16	3.43	2.92	1.95333	3.17	0.698545	0.00267044	0.0626648	LDOC1
ncbi_101111542	269	81	59	56	41	34	8.04	2.68	1.97	1.78	1.13	0.98	4.23	1.29667	-1.70585	0.00272368	0.0637476	LRG1
ncbi_101115344	126	111	156	257	248	210	1.28	1.25	1.78	2.78	2.32	2.07	1.43667	2.39	0.734285	0.00275739	0.064369	PCYT1B
ncbi_101103891	2	0	10	56	17	40	0.02	0	0.12	0.62	0.16	0.41	0.0466667	0.396667	3.08746	0.00282196	0.0657055	PRRT4
ncbi_106990103	938	1274	1063	1673	1976	1955	14.35	21.55	18.18	27.16	27.77	28.97	18.0267	27.9667	0.633576	0.0028287	0.0657773	GLUD1
ncbi_101102005	96	579	99	74	47	88	1.76	11.69	2.08	1.4	0.8	1.58	5.17667	1.26	-2.0386	0.00284732	0.0660635	PLEKHA4
ncbi_101117583	43	37	38	60	132	94	2.97	2.86	2.97	4.46	8.45	6.32	2.93333	6.41	1.12778	0.00286714	0.0663281	CYSTM1
ncbi_101122895	34	192	52	29	24	21	1.19	7.45	2.04	1.08	0.77	0.71	3.56	0.853333	-2.0607	0.00287736	0.0664789	DNASE1L3
ncbi_101117112	2009	12561	1938	1130	906	558	114.67	794.56	123.91	68.4	47.6	30.88	344.38	48.96	-2.81433	0.00290002	0.0669164	LOC101117112
ncbi_101109352	552	153	321	110	132	214	8.83	2.71	5.74	1.87	1.94	3.32	5.76	2.37667	-1.27713	0.00293084	0.0675408	KIF20A
ncbi_101108615	401	444	673	369	248	249	12.86	15.75	24.14	12.56	7.31	7.74	17.5833	9.20333	-0.93398	0.00293934	0.0676499	FADS2
ncbi_101123479	158	346	259	150	130	99	2.36	5.5	4.39	2.36	1.66	1.5	4.08333	1.84	-1.15004	0.00294826	0.0677684	BRINP3
ncbi_101104471	146	130	79	61	11	38	10.09	9.92	6.06	4.44	0.7	2.52	8.69	2.55333	-1.76697	0.00297107	0.0682057	LOC101104471
ncbi_101113240	112	112	121	198	195	201	1.99	2.23	1.95	3.2	2.94	3.21	2.05667	3.11667	0.599696	0.00298819	0.0683291	LTB4R
ncbi_101120629	218	242	208	157	165	130	7.07	8.71	7.58	5.43	4.92	4.11	7.78667	4.82	-0.691973	0.00299504	0.0683291	TRIP6
ncbi_100422801	1420	12446	735	614	514	322	26.66	258.5	15.43	12.24	8.87	5.86	100.197	8.99	-3.47837	0.00301968	0.0687944	BST-2B
ncbi_101119853	659	393	502	285	440	376	6.57	4.34	5.6	3.02	4.03	3.64	5.50333	3.56333	-0.627078	0.00304327	0.0691564	LOC101119853
ncbi_101116729	17	0	29	0	0	0	0.29	0	0.55	0	0	0	0.28	0.001	-8.12928	0.00304858	0.0691897	LOC101116729
ncbi_101109642	280	698	158	157	131	155	3.37	9.29	2.13	2.01	1.45	1.81	4.93	1.75667	-1.48875	0.00307424	0.0696841	FAM111B
ncbi_101103743	82	98	79	42	60	32	1.7	2.25	1.83	0.92	1.14	0.64	1.92667	0.9	-1.09811	0.00311365	0.0704886	RGS16
ncbi_101103617	840	882	1146	1432	1926	1462	7.02	8.16	10.72	12.71	14.8	11.85	8.63333	13.12	0.603778	0.0031218	0.0705842	SHE
ncbi_100037673	2286	3609	2210	4829	8244	4340	54.92	95.91	59.38	123.15	182.03	101.03	70.07	135.403	0.950394	0.00312695	0.0706118	CYR61
ncbi_101105675	2135	3198	2556	1534	1521	2150	44.25	75.94	59.52	34.24	29.49	43.64	59.9033	35.79	-0.74308	0.00313558	0.0707177	CD34
ncbi_101105610	2	5	20	0	0	0	0.03	0.08	0.32	0	0	0	0.143333	0.001	-7.16323	0.00319012	0.0716085	LOC101105610
ncbi_101105355	226	138	221	345	305	375	5.78	3.72	6.26	9.46	7.17	9.13	5.25333	8.58667	0.708865	0.00319038	0.0716085	SLC37A4
ncbi_101106094	816	541	659	319	601	249	18.44	13.51	16.65	7.64	12.48	5.45	16.2	8.52333	-0.926504	0.00319101	0.0716085	NCF2
ncbi_101114119	148	122	161	254	293	210	5.4	4.93	6.58	9.85	9.85	7.43	5.63667	9.04333	0.682012	0.0032247	0.0720983	RASL11A
ncbi_101102077	928	1019	706	437	789	394	10.45	12.69	8.9	5.22	8.16	4.3	10.68	5.89333	-0.857756	0.00323237	0.0721762	SELL
ncbi_101118323	49	57	54	104	163	92	1.09	1.4	1.34	2.45	3.33	1.98	1.27667	2.58667	1.01871	0.0032381	0.0722145	GPR171
ncbi_101109056	208	165	243	275	522	376	2.26	1.98	2.96	3.17	5.21	3.95	2.4	4.11	0.776104	0.0032577	0.0723822	SEC23IP
ncbi_101106407	70	56	65	135	96	259	0.6	0.55	0.65	1.31	0.81	2.3	0.6	1.47333	1.29605	0.00330194	0.0732745	CNKSR2
ncbi_101103192	48	144	48	23	36	22	0.54	1.78	0.6	0.27	0.37	0.24	0.973333	0.293333	-1.73039	0.00332722	0.0735302	FGD2
ncbi_105615373	127	89	89	182	218	156	1.43	1.11	1.12	2.18	2.26	1.71	1.22	2.05	0.748743	0.00332982	0.0735302	LOC105615373
ncbi_101120679	159	155	191	113	122	111	1.9	2.05	2.56	1.43	1.34	1.29	2.17	1.35333	-0.681178	0.00335213	0.0738456	CNTROB
ncbi_101118594	270	64	129	14	85	36	9.9	2.58	5.29	0.53	2.87	1.28	5.92333	1.56	-1.92486	0.00335232	0.0738456	LOC101118594
ncbi_101123667	188	62	86	56	33	47	1.37	0.5	0.7	0.43	0.22	0.33	0.856667	0.326667	-1.39091	0.00336088	0.0739435	TICRR
ncbi_101105432	245	194	119	54	91	131	4.23	3.7	2.3	0.99	1.44	2.19	3.41	1.54	-1.14684	0.00336762	0.0740011	IRF8
MSTRG.17272	90	49	72	136	126	147	2.89	1.74	2.59	4.64	3.72	4.57	2.40667	4.31	0.840652	0.00337961	0.0740952	CMTM8
ncbi_100913166	96	114	69	58	41	36	6.39	8.34	5.13	4.1	2.51	2.3	6.62	2.97	-1.15637	0.00338698	0.0741448	FABP3
ncbi_101114367	220	204	205	86	151	164	9.87	10.12	10.27	4.07	6.2	7.12	10.0867	5.79667	-0.799154	0.00339066	0.0741448	MRPL15
ncbi_101120834	413	284	527	636	825	696	4.09	3.11	5.84	6.69	7.52	6.69	4.34667	6.96667	0.680559	0.00342328	0.0745859	LOC101120834
ncbi_101120382	77	80	61	38	44	40	1.68	1.93	1.49	0.88	0.88	0.84	1.7	0.866667	-0.971986	0.00344109	0.0748834	PSAT1
ncbi_101110635	293	122	210	348	381	493	1.53	0.71	1.23	1.93	1.83	2.5	1.15667	2.08667	0.851227	0.00347729	0.0753971	ADAMTS5
ncbi_101108088	136	88	84	28	77	31	1.85	1.33	1.28	0.4	0.96	0.41	1.48667	0.59	-1.33329	0.00349695	0.0756409	DCDC2
ncbi_101121984	13	22	17	70	38	56	0.2	0.38	0.3	1.16	0.55	0.85	0.293333	0.853333	1.54057	0.00352463	0.0760567	AK5
ncbi_101115232	265	117	177	414	425	280	5.97	2.91	4.47	9.93	8.81	6.11	4.45	8.28333	0.896406	0.00356057	0.0767401	PIK3IP1
MSTRG.6102	163	91	78	39	49	74	12.21	7.54	6.53	3.1	3.37	5.37	8.76	3.94667	-1.1503	0.00357366	0.0768379	CRELD2
ncbi_101106849	160	220	146	100	102	117	2.15	3.21	2.34	1.42	1.21	1.56	2.56667	1.39667	-0.877908	0.00358296	0.0768541	FSIP1
ncbi_101108837	690	1475	684	500	596	448	6.01	14.23	6.68	4.67	4.79	3.78	8.97333	4.41333	-1.02378	0.00359481	0.0770163	ATP8B4
ncbi_101120515	3407	1872	2639	1356	2416	1549	48.98	29.77	42.42	20.69	31.92	21.57	40.39	24.7267	-0.70793	0.00361487	0.0772966	ITPKC
ncbi_101106213	417	197	231	473	614	471	4.24	2.21	2.62	5.09	5.71	4.59	3.02333	5.13	0.762819	0.00362655	0.0773277	AMIGO1
ncbi_101108696	31	46	54	8	25	6	1.4	2.78	2.73	0.37	1.04	0.28	2.30333	0.563333	-2.03166	0.00367062	0.0781544	LOC101108696
ncbi_101113108	938	463	511	328	379	490	86.65	47.31	52.79	32.16	32.18	43.86	62.25	36.0667	-0.787408	0.00367402	0.0781544	LOC101113108
ncbi_101107727	233	199	161	85	167	109	7.22	6.82	5.58	2.79	4.75	3.27	6.54	3.60333	-0.859959	0.00369947	0.0784849	POU2AF1
ncbi_105614844	16	87	23	13	4	1	0.51	3.09	0.84	0.46	0.12	0.03	1.48	0.203333	-2.86368	0.00370316	0.0784849	LOC105614844
ncbi_101116487	260	189	185	114	147	172	5.56	4.47	4.42	2.59	2.89	3.57	4.81667	3.01667	-0.67508	0.00371008	0.0784849	RDH10
ncbi_101107275	398	377	325	236	225	316	6.6	6.94	6.01	4.15	3.4	5.02	6.51667	4.19	-0.637184	0.00371426	0.0784849	MACC1
ncbi_101111189	2014	439	1694	3235	3440	3358	17.82	4.3	16.76	30.38	27.97	28.78	12.96	29.0433	1.16414	0.00372012	0.0784849	MTURN
ncbi_101111234	169	188	254	113	158	107	2.4	2.96	4.04	1.71	2.07	1.48	3.13333	1.75333	-0.837598	0.00372651	0.0785275	IRF4
ncbi_105601996	130	159	163	100	82	43	1.25	1.69	1.76	1.03	0.73	0.4	1.56667	0.72	-1.12163	0.00378532	0.0795804	LOC105601996
ncbi_101102716	109	167	122	71	91	59	1.12	1.89	1.4	0.77	0.85	0.59	1.47	0.736667	-0.996732	0.00381138	0.0799556	PNPLA7
ncbi_101117268	11	4	6	0	0	0	0.27	0.1	0.16	0	0	0	0.176667	0.001	-7.46489	0.00381207	0.0799556	NECAB3
ncbi_101120179	177	123	113	77	102	87	0.96	0.74	0.69	0.44	0.51	0.46	0.796667	0.47	-0.761315	0.00384576	0.0805683	LOC101120179
ncbi_101111238	191	113	132	98	66	88	3.51	2.3	2.71	1.91	1.11	1.57	2.84	1.53	-0.892359	0.00385155	0.0805956	FRRS1
ncbi_101103427	69	124	68	48	27	37	5.16	10.29	5.7	3.82	1.87	2.7	7.05	2.79667	-1.33391	0.0038635	0.0807517	LOC101103427
ncbi_101123108	332	373	120	119	134	141	2.24	2.71	0.87	0.78	0.81	0.89	1.94	0.826667	-1.23068	0.00389587	0.0811546	PIK3C2G
ncbi_101118884	196	206	164	121	135	138	6.24	7.27	5.84	4.11	3.95	4.28	6.45	4.11333	-0.648991	0.00389632	0.0811546	PCID2
ncbi_101119849	446	457	293	255	305	246	8.21	9.3	6.04	4.99	5.16	4.39	7.85	4.84667	-0.6957	0.00391093	0.0813645	BASP1
ncbi_101120777	668	660	450	354	429	472	6.74	6.56	4.59	3.53	3.95	4.38	5.96333	3.95333	-0.593049	0.00394166	0.0818146	PLEKHA7
ncbi_101106600	321	462	466	288	251	275	2.42	3.84	3.92	2.3	1.74	2	3.39333	2.01333	-0.753117	0.00394903	0.0818728	GPC6
ncbi_101118268	365	200	275	183	176	84	6.12	3.71	5.14	3.25	2.71	1.36	4.99	2.44	-1.03216	0.00396742	0.0821593	NCLN
ncbi_101106364	11431	15506	13726	24386	24665	20294	55.92	82.95	74.4	126.63	111.22	95.87	71.09	111.24	0.645957	0.00400183	0.0827767	LIFR
ncbi_100307036	2409	1887	4175	5065	5683	5436	20.99	15.99	30.48	31.3	38.77	34.95	22.4867	35.0067	0.63856	0.00403365	0.083226	CBX5
ncbi_105605978	157	51	135	26	73	22	3.03	1.08	2.91	0.53	1.3	0.41	2.34	0.746667	-1.64797	0.00404282	0.083226	LOC105605978
ncbi_101107015	29	13	22	2	5	8	0.28	0.13	0.24	0.02	0.04	0.08	0.216667	0.0466667	-2.21501	0.00404671	0.083226	TMEM196
ncbi_101122738	213	95	144	68	84	102	3.41	1.68	2.59	1.15	1.23	1.58	2.56	1.32	-0.955606	0.00408877	0.0839949	NEXN
ncbi_101102273	9	2	12	0	0	0	0.18	0.04	0.27	0	0	0	0.163333	0.001	-7.35168	0.00410879	0.0843099	C8A
ncbi_101121935	115	64	103	57	56	42	4.88	3.01	4.87	2.55	2.17	1.71	4.25333	2.14333	-0.988738	0.00415087	0.0850763	LYL1
ncbi_101114274	121	229	49	49	60	30	2.34	4.89	1.06	1	1.06	0.56	2.76333	0.873333	-1.66181	0.00416935	0.0853576	TGM1
ncbi_101114341	7	8	17	1	1	1	0.2	0.25	0.54	0.03	0.03	0.03	0.33	0.03	-3.45943	0.00417593	0.0853951	SYT2
ncbi_101104700	3271	14460	2157	1265	1319	1138	250.63	1225.52	184.82	102.88	92.88	84.48	553.657	93.4133	-2.56729	0.00418594	0.0855026	IFITM3
ncbi_101108765	16	20	23	7	5	3	0.23	0.31	0.37	0.11	0.07	0.04	0.303333	0.0733333	-2.04836	0.00424407	0.0865917	TNFSF18
ncbi_101108515	280	272	243	467	373	499	3.79	4.08	3.69	6.72	4.66	6.56	3.85333	5.98	0.634038	0.00426015	0.0868212	ELOVL7
ncbi_101120932	2	3	5	20	19	16	0.02	0.03	0.04	0.16	0.13	0.12	0.03	0.136667	2.18763	0.00438292	0.0888195	GUCY2D
ncbi_101112085	508	868	739	456	411	480	7.09	13.4	11.54	6.76	5.27	6.49	10.6767	6.17333	-0.79034	0.004389	0.0888427	OLFML1
ncbi_105604872	1	8	17	0	0	0	0.03	0.22	0.48	0	0	0	0.243333	0.001	-7.92679	0.00441196	0.0892043	LOC105604872
ncbi_101110196	2241	2330	1480	1366	1589	892	50.64	58.24	37.4	32.77	33	19.53	48.76	28.4333	-0.778115	0.00441679	0.0892043	HCLS1
ncbi_101120290	52	58	52	109	111	98	1.71	2.16	2.05	3.75	3.64	3.06	1.97333	3.48333	0.819834	0.0044424	0.0893804	CCDC68
ncbi_105604693	0	0	0	4	58	0	0	0	0	0.06	0.78	0	0.001	0.28	8.12928	0.00444336	0.0893804	ERV3-1
ncbi_101116326	114	41	58	37	26	23	2.11	0.85	1.19	0.72	0.44	0.43	1.38333	0.53	-1.38408	0.00444452	0.0893804	LOC101116326
ncbi_100174905	1150	1587	746	762	537	714	72.29	110.36	52.42	50.86	31.04	43.5	78.3567	41.8	-0.906553	0.0044454	0.0893804	PSMB8
ncbi_100192432	902	1012	610	407	362	708	30.29	37.58	22.89	14.52	11.16	23.04	30.2533	16.24	-0.897542	0.0044806	0.0898869	FCGR2B
ncbi_101122907	654	694	367	340	327	405	50.35	59.09	31.59	27.78	23.13	30.21	47.01	27.04	-0.797873	0.0044969	0.0901135	LAMTOR2
ncbi_101115600	16	2	6	0	0	0	0.27	0.04	0.11	0	0	0	0.14	0.001	-7.12928	0.0045281	0.0905368	OIT3
ncbi_101118172	1316	1020	1701	1911	2196	2672	10.25	8.79	14.81	15.79	15.71	20.16	11.2833	17.22	0.609892	0.00453357	0.0905455	COL4A4
ncbi_101115753	123	93	70	56	33	55	13.01	10.94	8.33	6.3	3.23	5.67	10.76	5.06667	-1.08657	0.00456761	0.0910231	LOC101115753
ncbi_101112315	244	444	215	92	107	224	2.84	5.72	2.8	1.14	1.15	2.53	3.78667	1.60667	-1.23686	0.00458838	0.0911256	SLC5A5
ncbi_101105244	171	178	131	277	355	241	1.71	1.97	1.46	2.94	3.26	2.33	1.71333	2.84333	0.730777	0.00459464	0.0911256	LOC101105244
ncbi_101115509	813	1104	652	510	641	574	12.68	19.03	10.93	8.58	8.92	8.21	14.2133	8.57	-0.729878	0.0045955	0.0911256	LOC101115509
ncbi_101114468	1	0	0	9	12	7	0.01	0	0	0.08	0.09	0.06	0.00333333	0.0766667	4.52356	0.00462903	0.0916376	TMEM132D
ncbi_101120225	209	99	157	94	94	92	1.34	0.71	1.14	0.64	0.56	0.58	1.06333	0.593333	-0.841679	0.00465995	0.0920313	LOC101120225
ncbi_443108	3827	1807	1881	1810	1422	1379	153.25	79.02	81.97	77.12	51.96	52.86	104.747	60.6467	-0.788404	0.00467858	0.0922121	PGFS
ncbi_101121889	1177	892	693	667	706	453	71.86	60.33	47.07	43.26	39.75	26.93	59.7533	36.6467	-0.705337	0.00472461	0.092814	AIF1
ncbi_101106615	223	141	103	66	116	62	18.95	13.12	9.78	5.95	9.06	5.1	13.95	6.70333	-1.05731	0.00473074	0.092833	FXYD3
ncbi_101117140	1311	2555	814	733	512	990	38.81	83.68	26.95	23.04	13.92	28.41	49.8133	21.79	-1.19287	0.00482248	0.0941205	CPO
ncbi_101102344	269	109	120	73	105	81	27.41	12.29	13.67	7.9	9.83	8	17.79	8.57667	-1.05258	0.00483583	0.0942777	LOC101102344
ncbi_101104735	47	27	48	8	22	3	1.25	0.79	1.42	0.23	0.54	0.08	1.15333	0.283333	-2.02524	0.00485009	0.0943984	CLEC4D
ncbi_101120614	2079	2159	1284	1181	1504	1039	78.92	90.58	54.47	47.58	52.48	38.31	74.6567	46.1233	-0.694774	0.00485252	0.0943984	MS4A8
ncbi_101110888	124	86	123	212	192	179	2.28	1.75	2.53	4.14	3.25	3.22	2.18667	3.53667	0.693657	0.00488571	0.0948042	SSX2IP
ncbi_101120852	1479	2690	1043	1036	988	848	40.67	81.83	32.08	30.26	24.99	22.6	51.5267	25.95	-0.989585	0.00489334	0.0948042	TOR3A
ncbi_100037694	6	7	38	2	2	2	0.03	0.04	0.21	0.01	0.01	0.01	0.0933333	0.01	-3.22239	0.00489895	0.0948042	TNFSF11
ncbi_101105064	222	149	155	90	138	126	7.76	5.75	6.04	3.32	4.44	4.28	6.51667	4.01333	-0.699333	0.00492132	0.094915	PNP
ncbi_101104057	138	83	100	15	78	23	2.2	1.46	1.78	0.25	1.13	0.35	1.81333	0.576667	-1.65283	0.00493724	0.0951198	ATP6V0A4
MSTRG.20538	102	72	53	30	50	37	1.7	1.32	0.98	0.53	0.76	0.6	1.33333	0.63	-1.08161	0.00495387	0.0953381	ADAP1
ncbi_100302303	1141	1483	751	595	778	787	45.97	71.01	36.23	22.19	30.95	29.77	51.07	27.6367	-0.885892	0.0049638	0.0954272	ARF3
ncbi_100125354	2718	3577	1639	1502	1925	1515	81.64	120.09	53.94	48.42	53.01	44.46	85.2233	48.63	-0.809402	0.00502649	0.0964259	PLIN2
ncbi_106991529	140	805	104	104	122	90	3.82	24.34	3.16	3	3.08	2.37	10.44	2.81667	-1.89006	0.00504559	0.0966892	LOC106991529
ncbi_443398	325	193	394	531	796	459	10.58	6.95	14.34	18.35	23.82	14.48	10.6233	18.8833	0.829877	0.00505324	0.0967327	CD3G
ncbi_101104282	2	9	10	0	0	0	0.05	0.29	0.34	0	0	0	0.226667	0.001	-7.82443	0.00515784	0.0985252	MYBPHL
ncbi_101103068	1175	624	1399	1943	2809	1546	16.02	9.36	21.27	28.01	35.02	20.48	15.55	27.8367	0.840072	0.00517761	0.0985884	SMAD6
ncbi_101122814	17	20	9	4	2	3	0.55	0.72	0.33	0.14	0.06	0.09	0.533333	0.0966667	-2.46395	0.00525729	0.0996323	HPD
ncbi_101114160	23	44	50	88	117	90	0.19	0.41	0.47	0.78	0.9	0.73	0.356667	0.803333	1.17142	0.00526014	0.0996323	INTS1
ncbi_101115499	1	75	30	0	5	4	0.01	0.44	0.18	0	0.02	0.02	0.21	0.0133333	-3.97728	0.00528479	0.0999939	DSG1
ncbi_101118701	290	124	165	87	69	138	4.68	2.24	2.92	1.59	1.11	2.16	3.28	1.62	-1.0177	0.00530044	0.100117	DLGAP5
ncbi_101113826	46	5	35	312	58	65	0.77	0.1	0.67	5.57	0.9	1.07	0.513333	2.51333	2.29163	0.00530243	0.100117	CNGA2
ncbi_101123002	849	1201	476	304	418	623	10.64	16.64	6.67	4.04	4.81	7.56	11.3167	5.47	-1.04884	0.00532266	0.100393	EMILIN2
ncbi_100302063	739	702	414	380	467	403	58.52	61.53	36.68	31.91	34.02	30.9	52.2433	32.2767	-0.694755	0.0053594	0.10098	RAB8A
ncbi_105603758	551	555	503	373	470	268	21.59	24.24	22.16	15.55	17	10.16	22.6633	14.2367	-0.670749	0.00537213	0.101027	GPSM3
ncbi_101121201	970	1828	390	466	545	425	40.01	83.39	17.99	20.39	20.64	16.99	47.13	19.34	-1.28506	0.0053731	0.101027	UBE2L6
ncbi_105607128	1411	843	1411	1452	2574	2422	85.9	56.74	96.05	93.8	144	142.83	79.5633	126.877	0.673251	0.00541265	0.101372	LOC105607128
ncbi_442996	3	23	13	1	2	0	0.28	2.38	1.36	0.1	0.17	0	1.34	0.09	-3.89616	0.00541559	0.101372	GHRL
ncbi_101118587	380	245	360	188	171	281	3.66	2.03	3.57	1.67	1.57	2.28	3.08667	1.84	-0.746344	0.00541941	0.101372	GK
ncbi_101109956	1911	2229	2031	1721	1478	1144	20.48	26.42	24.34	19.58	14.56	11.88	23.7467	15.34	-0.630427	0.00541969	0.101372	ITGB7
ncbi_101121643	50	36	66	15	14	32	2.68	2.12	3.99	0.83	0.67	1.67	2.93	1.05667	-1.47138	0.0054455	0.101644	LOC101121643
ncbi_101116649	634	862	1253	313	561	701	3.07	4.62	6.79	1.61	2.5	3.29	4.82667	2.46667	-0.968464	0.00545236	0.101666	THSD7A
ncbi_101107949	143	119	197	103	94	87	3.15	2.9	4.85	2.41	1.9	1.85	3.63333	2.05333	-0.823326	0.00548301	0.102132	CERCAM
ncbi_101121452	620	321	267	213	208	286	27.09	15.52	13.05	9.88	8.35	12.11	18.5533	10.1133	-0.87542	0.00551473	0.102616	LOC101121452
ncbi_101102790	928	1103	2530	2839	3494	3892	6.38	7.57	17.65	19.4	20.44	24.06	10.5333	21.3	1.01589	0.00554771	0.102822	COL4A3
ncbi_101122574	484	423	430	617	620	756	4.73	4.07	4.32	6.7	6.14	7.62	4.37333	6.82	0.641038	0.00557205	0.103086	BNC2
ncbi_101119257	25	18	25	4	11	6	0.57	0.45	0.63	0.1	0.23	0.13	0.55	0.153333	-1.84276	0.00558771	0.103226	SERPINA5
ncbi_101101911	7354	7272	4035	4656	3753	3758	250.14	273.6	153.48	168.1	117.31	123.85	225.74	136.42	-0.726607	0.00561996	0.103611	CTSZ
ncbi_101107052	313	227	173	144	177	157	1.94	1.53	1.18	0.93	0.99	0.93	1.55	0.95	-0.706269	0.00564159	0.103901	ABT1
ncbi_101120910	3461	1214	1455	822	1538	978	66.58	25.83	31.3	16.79	27.19	18.22	41.2367	20.7333	-0.991976	0.00566603	0.104244	HMOX1
ncbi_101115605	92	17	149	17	34	22	1.69	0.35	3.24	0.3	0.62	0.42	1.76	0.446667	-1.9783	0.00570846	0.104778	GALNT13
ncbi_101119679	373	203	156	104	92	179	39.76	23.95	18.61	11.8	9	18.45	27.44	13.0833	-1.06855	0.00571595	0.104778	LOC101119679
ncbi_101103791	381	778	298	140	252	321	4.3	9.72	3.76	1.68	2.61	3.51	5.92667	2.6	-1.18871	0.00572418	0.104778	TRIM14
ncbi_101105114	18039	30937	4927	78037	103285	53604	431.73	818.99	131.87	1982.48	2271.73	1243	460.863	1832.4	1.99133	0.00576511	0.10525	LOC101105114
ncbi_100170320	448	520	340	813	812	668	17.76	22.8	15.07	34.2	29.58	25.65	18.5433	29.81	0.684896	0.0057734	0.10525	ADRB2
ncbi_101121238	36	15	39	6	13	10	0.24	0.11	0.3	0.04	0.08	0.06	0.216667	0.06	-1.85244	0.00579073	0.105459	ABCB11
ncbi_101109405	25	101	69	142	277	196	0.23	1	0.69	1.37	2.33	1.73	0.64	1.81	1.49985	0.00580932	0.105691	STXBP5L
ncbi_101118551	3983	2692	1572	1762	1825	1521	97.65	72.37	42.65	45.73	40.88	35.72	70.89	40.7767	-0.797838	0.00583577	0.10604	PLD3
ncbi_101112715	57	79	32	25	23	23	1.74	2.7	1.06	0.83	0.69	0.66	1.83333	0.726667	-1.3351	0.00586709	0.106419	KERA
ncbi_101114620	151	116	164	262	296	201	1.16	0.99	1.41	2.15	2.1	1.51	1.18667	1.92	0.694192	0.00588076	0.106559	LOC101114620
ncbi_100189620	1430	796	1417	1646	2505	1989	22	13.61	24.32	26.9	35.31	29.61	19.9767	30.6067	0.61553	0.00589324	0.106678	ME1
ncbi_101117970	55	38	107	109	322	152	1.96	1.5	4.29	4.12	10.55	5.24	2.58333	6.63667	1.36123	0.00590879	0.106852	HIGD1A
ncbi_101102347	669	474	851	977	1114	1242	5.63	4.41	8	8.72	8.61	10.12	6.01333	9.15	0.605607	0.00599336	0.107838	LURAP1
ncbi_101104029	44	55	57	25	14	30	0.4	0.58	0.62	0.26	0.11	0.27	0.533333	0.213333	-1.32193	0.00605192	0.108563	CDH7
ncbi_101101940	11	0	12	37	37	49	0.09	0	0.11	0.32	0.28	0.39	0.0666667	0.33	2.30743	0.00605776	0.108563	CCDC186
ncbi_101103013	178	108	102	207	239	230	2.46	1.66	1.58	3.04	3.04	3.08	1.9	3.05333	0.684386	0.00607469	0.108674	BCL7A
ncbi_101111095	716	357	534	352	428	326	10.55	5.82	8.56	5.48	5.79	4.58	8.31	5.28333	-0.6534	0.00612127	0.109265	PRELID2
ncbi_101119989	10	6	27	40	94	40	0.08	0.07	0.2	0.31	0.64	0.28	0.116667	0.41	1.81323	0.00614518	0.109583	EPHA5
ncbi_100037680	1182	615	753	518	640	667	20.81	11.98	14.83	9.68	10.36	11.38	15.8733	10.4733	-0.599884	0.00616473	0.109783	LMNB1
ncbi_101105662	81	148	95	32	68	61	1.17	2.37	1.54	0.49	0.9	0.86	1.69333	0.75	-1.1749	0.00619856	0.110147	GLDN
ncbi_101117377	138	49	109	199	192	224	1.18	0.46	1.03	1.8	1.5	1.85	0.89	1.71667	0.947733	0.00620131	0.110147	ITGA10
ncbi_101109136	471	1658	383	360	335	365	9.66	35.72	8.39	7.04	5.17	7.75	17.9233	6.65333	-1.42969	0.00625725	0.110863	GTF2E1
ncbi_101116545	512	217	367	542	693	727	3.55	1.66	2.85	3.99	4.42	4.88	2.68667	4.43	0.721489	0.00626011	0.110863	MEGF9
ncbi_101108584	232	128	214	94	126	146	1.71	1.04	1.77	0.74	0.86	1.04	1.50667	0.88	-0.775785	0.00628666	0.111223	BRCA1
ncbi_101105208	948	614	711	551	663	417	64.8	46.43	54.35	39.98	41.65	27.62	55.1933	36.4167	-0.599895	0.00629952	0.111232	LOC101105208
ncbi_101103396	14	3	4	0	0	0	0.3	0.07	0.1	0	0	0	0.156667	0.001	-7.29155	0.00634942	0.111893	LOC101103396
ncbi_101122581	58	48	32	23	23	18	1.98	1.79	1.23	0.85	0.73	0.6	1.66667	0.726667	-1.1976	0.0063832	0.112378	LGI3
ncbi_101109718	27	41	10	5	9	6	1.22	2.06	0.49	0.25	0.38	0.24	1.25667	0.29	-2.11548	0.00639874	0.112541	CA4
ncbi_101120815	863	1419	1638	2073	10251	4052	20.3	36.94	43.1	51.77	221.7	92.4	33.4467	121.957	1.86643	0.00641593	0.112733	LOC101120815
ncbi_100192427	48	32	24	13	7	17	2.49	1.84	1.41	0.73	0.34	0.87	1.91333	0.646667	-1.56499	0.00643097	0.112832	LOC100192427
ncbi_101107410	773	579	570	485	513	296	28.62	24.04	23.38	18.94	17.52	10.39	25.3467	15.6167	-0.698709	0.00643407	0.112832	SUSD3
ncbi_101115579	1261	1385	855	726	836	931	20.25	24.97	15.47	12.51	12.37	14.64	20.23	13.1733	-0.618876	0.00646387	0.113133	GTPBP2
ncbi_101102642	54	44	50	105	89	91	1.13	1.02	1.17	2.33	1.71	1.84	1.10667	1.96	0.824633	0.00653598	0.113952	LOC101102642
ncbi_101112319	0	22	20	0	0	1	0	0.71	0.63	0	0	0.03	0.446667	0.01	-5.48113	0.00657715	0.114558	COMMD8
ncbi_101106601	180	112	102	80	68	90	3.44	1.96	1.96	1.53	0.97	1.22	2.45333	1.24	-0.984403	0.00660721	0.114748	WDFY2
ncbi_105601988	109	130	110	72	64	84	1.11	1.47	1.26	0.78	0.6	0.83	1.28	0.736667	-0.79706	0.00670779	0.116187	LOC105601988
ncbi_101123389	23	18	21	7	7	7	0.28	0.25	0.28	0.09	0.08	0.07	0.27	0.08	-1.75489	0.00671589	0.116187	44265
ncbi_101119507	5	9	4	0	0	0	0.19	0.37	0.17	0	0	0	0.243333	0.001	-7.92679	0.00674606	0.116485	UPB1
ncbi_101116226	1367	1087	1490	1545	3069	2172	11.61	10.18	14.16	13.94	24.25	17.92	11.9833	18.7033	0.642266	0.00677202	0.116821	LOC101116226
ncbi_101118091	60	288	348	81	32	112	2.86	15.05	18.42	4.09	1.4	5.11	12.11	3.53333	-1.7771	0.00681162	0.117278	LOC101118091
ncbi_101107757	41	36	59	109	71	141	1.2	1.14	1.91	3.36	1.88	3.96	1.41667	3.06667	1.11417	0.00682461	0.117278	AP4M1
ncbi_101123195	1990	986	929	799	906	875	37.79	19.19	17.07	14.16	14.8	13.13	24.6833	14.03	-0.815022	0.0068945	0.118365	ALPL
ncbi_101103260	1	4	13	21	64	27	0.03	0.12	0.39	0.6	1.57	0.7	0.18	0.956667	2.41002	0.00693147	0.118611	LOC101103260
ncbi_780517	236	606	229	182	187	163	4.24	12.05	4.6	3.47	3.09	2.84	6.96333	3.13333	-1.15208	0.00693517	0.118611	TNFSF13B
ncbi_101104486	67	105	142	58	60	34	1.22	2.05	2.7	1.07	0.96	0.63	1.99	0.886667	-1.1663	0.00695747	0.118635	ZNF354A
ncbi_101120229	281	193	281	169	195	100	3.58	2.77	3.8	2.23	2.41	1.37	3.38333	2.00333	-0.756043	0.00695831	0.118635	NFE2
ncbi_101111979	142	108	100	75	82	80	8.65	7.28	6.81	4.85	4.59	4.72	7.58	4.72	-0.683411	0.00698552	0.118794	MED11
MSTRG.17006	201	640	113	95	27	12	6.79	19.59	4.41	3.31	0.89	0.56	10.2633	1.58667	-2.69343	0.007001	0.118944	TMCO5B
ncbi_101110972	62	31	54	27	21	20	1.4	0.78	1.35	0.63	0.43	0.42	1.17667	0.493333	-1.25407	0.00705003	0.119664	IQSEC1
ncbi_101117785	32	72	125	165	203	282	1.25	3.16	5.52	6.93	7.37	10.78	3.31	8.36	1.33667	0.00707663	0.119908	LOC101117785
ncbi_101113976	990	603	558	527	522	495	7.19	4.87	4.54	4.07	3.49	3.49	5.53333	3.68333	-0.587137	0.00709263	0.119908	CHST15
ncbi_101113125	5945	6586	9801	11427	12111	15189	59.79	73.27	110.23	121.99	111.94	148.01	81.0967	127.313	0.650669	0.00709775	0.119908	SPOCK2
ncbi_105602977	8	5	9	0	0	1	0.19	0.13	0.24	0	0	0.02	0.186667	0.00666667	-4.80735	0.00718525	0.120932	SERPIND1
ncbi_101110613	69	134	93	49	47	59	1.06	2.27	1.59	0.8	0.66	0.87	1.64	0.776667	-1.07833	0.00720557	0.12116	LOC101110613
ncbi_101113728	15200	10237	6364	7376	6929	6251	442.23	334.18	208.71	230.27	185.53	174.11	328.373	196.637	-0.739805	0.0072242	0.12136	LOC101113728
ncbi_101121802	487	302	342	899	547	600	16.04	11.09	12.75	30.91	16.65	19.09	13.2933	22.2167	0.740939	0.00723184	0.121375	CMBL
ncbi_101115564	19	13	14	33	39	48	0.83	0.63	0.68	1.53	1.56	2.03	0.713333	1.70667	1.25853	0.00728403	0.121721	LOC101115564
ncbi_101113615	1574	946	702	607	788	744	41.69	27.71	20.79	17.06	19.18	19.09	30.0633	18.4433	-0.704906	0.00729016	0.121721	CTSA
ncbi_101116274	205	257	236	348	472	367	3.21	4.45	4.12	5.77	6.77	5.56	3.92667	6.03333	0.61965	0.00729311	0.121721	MALT1
ncbi_101114037	296	127	189	332	412	354	5.24	2.49	3.74	6.23	6.7	6.08	3.82333	6.33667	0.728893	0.00732635	0.122049	ADCK3
ncbi_101115764	248	248	343	187	221	195	5.35	5.87	8.17	4.22	4.34	4.03	6.46333	4.19667	-0.623035	0.00737803	0.122406	GLB1L
ncbi_105605987	2	8	9	0	0	0	0.04	0.23	0.28	0	0	0	0.183333	0.001	-7.51833	0.00743217	0.122881	LOC105605987
ncbi_101106340	254	158	469	675	449	956	2.51	1.6	5.39	7.46	4.09	9.84	3.16667	7.13	1.17094	0.00743877	0.122881	DCLK1
ncbi_101118617	30	31	41	11	10	20	0.33	0.39	0.52	0.13	0.1	0.22	0.413333	0.15	-1.46234	0.00744747	0.122881	NFATC4
ncbi_101120072	352	199	290	196	219	187	4.7	2.94	4.33	2.78	2.68	2.41	3.99	2.62333	-0.604988	0.00745146	0.122881	TMPO
MSTRG.10319	35	133	9	7	17	14	4.83	20.31	1.39	1.03	2.16	1.87	8.84333	1.68667	-2.39042	0.00751795	0.123533	LY6E
ncbi_101112091	44	40	40	7	25	19	0.52	0.53	0.54	0.09	0.27	0.21	0.53	0.19	-1.47999	0.00751848	0.123533	PCSK6
ncbi_101103481	317	206	425	234	157	104	1.77	1.27	2.65	1.39	0.8	0.56	1.89667	0.916667	-1.049	0.00753916	0.123759	ROS1
ncbi_101106952	1566	1801	1060	902	1154	1097	39.38	50.06	29.78	24.05	26.67	26.73	39.74	25.8167	-0.622289	0.00767194	0.125213	KPNA2
ncbi_101121478	110	93	114	162	233	159	0.38	0.36	0.44	0.6	0.74	0.53	0.393333	0.623333	0.664251	0.00768342	0.125213	GREB1L
ncbi_101113185	325	76	106	86	40	63	5.53	1.43	2.02	1.55	0.63	1.04	2.99333	1.07333	-1.47965	0.00775441	0.126206	ACKR1
ncbi_101119941	280	84	73	43	70	67	28.88	9.59	8.41	4.7	6.64	6.65	15.6267	5.99667	-1.38178	0.00775842	0.126206	LOC101119941
ncbi_101112662	272	220	304	488	399	408	1.63	1.41	2.04	3.17	2.17	2.32	1.69333	2.55333	0.592516	0.00778408	0.126509	PROX1
ncbi_100294595	153	114	78	51	79	72	9.01	7.43	5.18	3.21	4.28	4.13	7.20667	3.87333	-0.895756	0.00780333	0.126593	SOCS3
ncbi_101118410	486	346	294	244	321	192	9.51	7.48	6.44	5.06	5.77	3.64	7.81	4.82333	-0.695292	0.00782268	0.126678	PRKCB
ncbi_101102405	150	156	116	232	261	222	1.77	2.04	1.53	2.91	2.84	2.54	1.78	2.76333	0.634532	0.0078548	0.126969	USP43
ncbi_101102937	20	0	0	78	43	74	0.1	0	0	0.41	0.2	0.36	0.0333333	0.323333	3.27798	0.00791551	0.127721	PPP1R13B
ncbi_101115078	209	99	123	33	112	26	2.75	1.44	1.81	0.46	1.36	0.33	2	0.716667	-1.48063	0.00797339	0.128424	CLCA2
ncbi_101110437	366	464	326	278	256	280	11.12	15.67	11.06	9.02	7.17	8.3	12.6167	8.16333	-0.628101	0.0079896	0.12857	STK4
ncbi_101105937	552	279	308	159	308	244	22.36	12.53	13.96	6.86	11.47	9.58	16.2833	9.30333	-0.807576	0.0080902	0.12984	LOC101105937
ncbi_101102861	360	2798	498	222	244	288	2.83	24.32	4.38	1.85	1.76	2.19	10.51	1.93333	-2.4426	0.00810305	0.129931	PLSCR1
ncbi_101119445	723	2055	540	455	584	551	16.83	51.36	13.46	10.46	12.23	11.73	27.2167	11.4733	-1.24621	0.00811206	0.129959	NMI
ncbi_101116916	2893	1235	1431	3512	3095	3208	18.31	8.8	10.21	23.53	17.97	19.73	12.44	20.41	0.71429	0.00812419	0.130038	PTPRK
ncbi_101121411	345	134	116	71	109	115	3.88	1.66	1.46	0.84	1.13	1.25	2.33333	1.07333	-1.12029	0.00817766	0.130768	LCN2
ncbi_101108314	1199	738	741	576	515	780	14.38	9.78	9.94	7.33	5.68	9.06	11.3667	7.35667	-0.627685	0.00826648	0.131496	ARSB
ncbi_101119375	212	168	204	140	122	160	1.73	1.52	1.87	1.21	0.92	1.27	1.70667	1.13333	-0.590609	0.00830174	0.131674	PLXNA3
ncbi_554261	710	566	414	413	445	328	9.65	8.21	6.08	5.74	5.36	3.85	7.98	4.98333	-0.679278	0.00831665	0.131674	TLR1
ncbi_101116362	10	3	10	0	1	0	0.17	0.06	0.19	0	0.02	0	0.14	0.00666667	-4.39232	0.00831853	0.131674	MBL2
ncbi_101119766	60	406	41	38	55	48	2.86	21.28	2.17	1.89	2.37	2.19	8.77	2.15	-2.02824	0.00833039	0.131674	TREX1
ncbi_101114027	278	251	372	146	273	172	2.5	2.45	3.64	1.38	2.22	1.47	2.86333	1.69	-0.760672	0.00833757	0.131674	PDE10A
ncbi_101122805	332	243	470	583	799	524	3.27	2.6	5.63	6.77	7.97	5.26	3.83333	6.66667	0.798366	0.00834366	0.131674	LOC101122805
ncbi_101116950	1134	800	1402	791	497	848	6.45	5.03	8.91	4.78	2.59	4.66	6.79667	4.01	-0.761225	0.00835766	0.13178	IGSF10
MSTRG.12904	162	136	60	34	81	16	4.46	4.14	1.85	0.99	2.05	0.43	3.48333	1.15667	-1.5905	0.00837532	0.131918	RPL17
ncbi_101113274	51	12	42	54	105	168	0.44	0.12	0.41	0.49	0.83	1.41	0.323333	0.91	1.49284	0.00838108	0.131918	IL31RA
ncbi_101108150	50	42	28	6	24	3	2.37	2.2	1.48	0.3	1.04	0.14	2.01667	0.493333	-2.03134	0.00838974	0.131938	BPIFA1
ncbi_101120584	2679	3635	2241	2039	2230	1793	24.31	36.48	22.74	19.64	18.59	15.76	27.8433	17.9967	-0.629602	0.0084125	0.132181	FAM46A
ncbi_101110122	321	414	819	297	167	327	5.16	7.32	15.04	5.2	2.47	5.05	9.17333	4.24	-1.11338	0.00843742	0.132457	CAPN6
ncbi_101116951	467	607	524	381	289	427	5.28	7.74	6.81	4.73	3.03	4.71	6.61	4.15667	-0.669223	0.00844672	0.132487	TMC5
ncbi_101108885	98	132	98	253	161	248	1.57	2.33	1.75	4.29	2.36	3.84	1.88333	3.49667	0.892692	0.00851311	0.133179	ASPN
ncbi_101107010	1569	385	2101	3256	2824	3908	18.57	10.88	22.32	31.75	26.23	33.85	17.2567	30.61	0.826849	0.00858003	0.133877	RBMS2
ncbi_101111323	2220	1166	1234	1083	1028	1166	15.79	9.17	9.82	8.18	6.72	8.04	11.5933	7.64667	-0.600393	0.00860127	0.134092	STAB1
ncbi_101103274	206	264	199	337	460	361	2.14	3.07	2.32	3.76	4.42	3.71	2.51	3.96333	0.659027	0.00864224	0.134548	DAAM2
ncbi_101110449	9	5	7	0	0	1	0.09	0.05	0.07	0	0	0.01	0.07	0.00333333	-4.39232	0.00871977	0.135469	LOC101110449
ncbi_101110176	184	119	139	188	264	309	16.78	12	14.14	18.19	22.09	27.27	14.3067	22.5167	0.654306	0.00877316	0.136063	LOC101110176
ncbi_101122160	237	361	466	858	576	705	2.09	3.52	4.59	8.02	4.66	6.01	3.4	6.23	0.873697	0.00878804	0.136177	ZNF365
ncbi_101104705	344	57	24	18	26	54	7.8	1.43	0.62	0.43	0.54	1.19	3.28333	0.72	-2.18909	0.00884257	0.136904	LOC101104705
ncbi_101118600	355	266	413	160	302	243	8.86	7.36	11.54	4.24	6.94	5.89	9.25333	5.69	-0.701545	0.00885162	0.136926	REL
ncbi_101120697	0	0	0	6	8	5	0	0	0	0.19	0.22	0.15	0.001	0.186667	7.54432	0.0088891	0.137387	EMID1
ncbi_101109284	171	933	199	201	160	113	3.73	22.29	4.68	4.61	3.15	2.25	10.2333	3.33667	-1.6168	0.00892005	0.13753	TMEM106A
ncbi_101120271	84	74	86	57	51	37	1.87	1.82	2.15	1.36	1.04	0.8	1.94667	1.06667	-0.867896	0.0089225	0.13753	USH1C
ncbi_100303607	5032	4263	2455	9076	13914	4026	109.76	102.84	59.88	210.12	278.89	85.08	90.8267	191.363	1.07513	0.00892931	0.13753	CTGF
ncbi_101121828	339	245	218	354	433	536	3.96	3.17	2.84	4.39	4.65	6.07	3.32333	5.03667	0.599838	0.00897889	0.137592	ZNF385B
ncbi_101110711	164	54	95	31	57	61	18.68	6.8	12.1	3.75	5.97	6.73	12.5267	5.48333	-1.19188	0.00908233	0.138704	LOC101110711
ncbi_101110443	115	53	77	53	20	32	1.57	0.79	1.17	0.77	0.25	0.42	1.17667	0.48	-1.2936	0.00909815	0.138828	ZNF582
ncbi_443064	5	5	6	24	16	22	0.2	0.3	0.32	1.29	0.63	0.71	0.273333	0.876667	1.68137	0.00912164	0.139036	IL12A
ncbi_101115469	241	142	252	382	372	323	7.65	4.99	8.92	12.86	10.85	9.92	7.18667	11.21	0.641392	0.00914681	0.139216	EFNB2
ncbi_101105831	25	7	15	61	23	82	0.28	0.09	0.19	0.74	0.24	0.91	0.186667	0.63	1.75489	0.00926654	0.140154	SLITRK6
ncbi_101121743	297	178	173	314	375	372	4.64	2.98	2.74	5.25	5.13	5.58	3.45333	5.32	0.623437	0.00927045	0.140154	PDE9A
ncbi_554254	0	0	0	0	29	11	0	0	0	0	0.42	0.16	0.001	0.193333	7.59495	0.00936058	0.141273	TLR7
ncbi_443407	65	19	63	20	20	17	1.83	0.59	1.99	0.6	0.52	0.46	1.47	0.526667	-1.48085	0.00945642	0.1426	SERPINC1
ncbi_101110450	1139	2488	2035	1406	1048	805	8.69	20.94	17.35	11.37	7.33	5.95	15.66	8.21667	-0.930459	0.00946436	0.1426	NAIP
ncbi_101110099	1576	972	2782	3053	3040	5140	163.98	111.87	323.69	337.18	290.68	518.16	199.847	382.007	0.934704	0.00948137	0.142617	LOC101110099
ncbi_101122410	8	24	0	0	0	0	0.05	0.17	0	0	0	0	0.0733333	0.001	-6.1964	0.00958495	0.143934	SGCZ
ncbi_105602976	41	18	13	9	5	1	1.59	0.77	0.56	0.37	0.18	0.04	0.973333	0.196667	-2.30718	0.00967137	0.145111	LOC105602976
ncbi_443242	111	108	118	205	185	174	7.74	8.33	9.2	15.17	11.85	11.75	8.42333	12.9233	0.617515	0.00971526	0.145648	BAMBI
ncbi_101106106	82	49	53	117	111	110	1.53	1.01	1.1	2.31	1.9	1.99	1.21333	2.06667	0.76833	0.00974669	0.145997	PGM2L1
ncbi_443483	6115	8757	12543	6153	4123	6728	64.26	101.79	147.4	68.63	39.82	68.5	104.483	58.9833	-0.824894	0.0098774	0.147464	COL1A1
ncbi_101103355	307	338	301	451	920	449	8.67	10.56	9.51	13.52	23.88	12.29	9.58	16.5633	0.789895	0.00991488	0.1479	CD83
ncbi_101122609	71	24	75	242	76	163	1.09	0.41	1.3	3.96	1.08	2.44	0.933333	2.49333	1.41761	0.00992414	0.147916	CANT1
ncbi_101112268	403	759	760	1152	1214	1335	4.34	9.05	9.16	13.18	12.03	13.94	7.51667	13.05	0.795885	0.00994122	0.148048	FAM8A1
ncbi_101111679	595	602	1047	372	235	622	7.66	8.66	15.35	5.11	2.87	7.81	10.5567	5.26333	-1.00411	0.0100963	0.149509	LIPG
ncbi_101109099	59	103	47	25	19	45	1.29	2.45	1.15	0.56	0.38	0.94	1.63	0.626667	-1.3791	0.0101485	0.14998	WISP3
ncbi_101102259	47	9	13	2	8	4	0.59	0.12	0.18	0.03	0.09	0.05	0.296667	0.0566667	-2.38827	0.0101504	0.14998	LOC101102259
ncbi_443257	38	25	36	82	55	77	0.83	0.6	0.88	1.93	1.1	1.63	0.77	1.55333	1.01244	0.0101925	0.150296	IDH1
ncbi_101120156	64	55	84	44	35	35	1.92	1.82	2.82	1.4	0.96	1.02	2.18667	1.12667	-0.956673	0.0102292	0.150346	CFAP77
ncbi_101107461	224	27	89	19	60	24	7.7	1.18	3.48	0.81	2.17	0.9	4.12	1.29333	-1.67155	0.0102989	0.150998	DPEP1
ncbi_101118297	19	33	10	3	9	3	0.47	0.9	0.28	0.08	0.2	0.07	0.55	0.116667	-2.23704	0.0103792	0.151893	SLC7A10
MSTRG.3833	123	170	212	288	448	265	11.51	17.6	22.19	28.61	38.54	24.03	17.1	30.3933	0.829759	0.0103853	0.151893	CD52
ncbi_101106643	1199	553	707	440	530	676	6.43	3.31	4.26	2.5	2.59	3.51	4.66667	2.86667	-0.703018	0.0104364	0.152269	MKI67
ncbi_101107690	324	212	129	83	171	117	4.5	3.26	2.01	1.22	2.18	1.58	3.25667	1.66	-0.972213	0.0104691	0.152622	HK2
ncbi_101117013	218	492	176	133	152	177	7.01	17.51	6.33	4.54	4.49	5.52	10.2833	4.85	-1.08425	0.0105502	0.153555	LOC101117013
ncbi_780489	345	244	308	189	277	148	12.71	9.94	12.68	7.39	9.37	5.28	11.7767	7.34667	-0.68077	0.0106217	0.15422	NCF1
ncbi_101113039	45	40	25	72	93	69	2.76	2.71	1.71	4.69	5.24	4.1	2.39333	4.67667	0.966459	0.0106843	0.154985	SNCG
ncbi_101105481	18	155	45	24	22	17	0.36	3.43	1	0.51	0.4	0.33	1.59667	0.413333	-1.94969	0.0107046	0.155009	LOC101105481
ncbi_101122719	1793	476	1144	2085	1975	2926	29.38	8.63	20.96	36.26	29.75	46.45	19.6567	37.4867	0.931359	0.0107105	0.155009	NDRG4
ncbi_100642178	121	100	84	73	53	64	3.7	3.37	2.85	2.38	1.48	1.89	3.30667	1.91667	-0.786778	0.010725	0.155094	HDAC9
ncbi_101110185	913	440	684	379	405	586	93.04	49.59	77.94	40.99	37.93	57.86	73.5233	45.5933	-0.689379	0.0107355	0.155121	LOC101110185
ncbi_101114619	322	424	199	181	207	204	10.2	14.86	7.05	6.09	6.03	6.26	10.7033	6.12667	-0.804886	0.0109348	0.157495	GRINA
ncbi_101112075	345	222	331	745	447	448	7.44	5.29	7.98	17.04	8.85	9.35	6.90333	11.7467	0.766886	0.0109465	0.157536	MMP28
ncbi_101117404	311	124	206	94	127	158	3.96	1.74	2.93	1.26	1.49	1.95	2.87667	1.56667	-0.8767	0.0110621	0.15844	BUB1
ncbi_101121844	539	179	465	187	131	286	5.35	1.32	4.96	1.49	0.82	2.3	3.87667	1.53667	-1.33501	0.0111044	0.15854	PLEKHA5
ncbi_678677	179	161	189	212	379	308	2.15	1.65	1.81	2.32	3.04	3.22	1.87	2.86	0.612977	0.0111764	0.15925	NRG1
ncbi_101121388	7	3	5	11	33	21	0.15	0.07	0.12	0.25	0.65	0.44	0.113333	0.446667	1.97863	0.011242	0.15987	SYT8
ncbi_101102499	8749	10417	6707	6449	7238	4562	72.73	95.79	62.35	56.91	55.3	36.74	76.9567	49.65	-0.632253	0.0112584	0.159975	KCTD12
ncbi_101110486	72	198	41	28	50	41	3.7	11.2	2.33	1.5	2.37	2.01	5.74333	1.96	-1.55103	0.0112882	0.16003	LOC101110486
ncbi_101112348	8312	12604	3788	4304	6004	3025	255.15	427.96	130.03	140.24	169.38	89.97	271.047	133.197	-1.02498	0.0113033	0.16003	SDS
ncbi_101107831	46	29	51	20	10	1	1.72	1.34	2.43	0.85	0.39	0.02	1.83	0.42	-2.12338	0.0113103	0.16003	LOC101107831
ncbi_443533	74	16	57	149	107	118	0.67	0.16	0.57	1.42	0.89	1.03	0.466667	1.11333	1.25442	0.011316	0.16003	NOS1
ncbi_105612575	10263	2306	2745	2731	2447	2052	138.32	34.38	41.37	39.06	30.31	26.8	71.3567	32.0567	-1.15442	0.0113837	0.160488	LOC105612575
ncbi_101115652	1526	1253	1750	637	1124	1384	36.89	33.5	47.29	16.33	24.96	32.42	39.2267	24.57	-0.674937	0.0114034	0.160639	MCAM
MSTRG.6101	41	19	14	2	4	12	3.82	1.96	1.46	0.2	0.34	1.08	2.41333	0.54	-2.16	0.0114496	0.160912	CRELD2
ncbi_101108986	88	63	37	29	35	32	1.9	1.5	0.89	0.66	0.69	0.67	1.43	0.673333	-1.08662	0.0114673	0.161035	MELK
ncbi_101115395	40	3	14	2	4	3	1.57	0.13	0.62	0.08	0.14	0.11	0.773333	0.11	-2.81359	0.0115707	0.162263	PGLYRP1
ncbi_101115959	1632	953	634	600	595	819	13.6	8.78	5.91	5.31	4.55	6.61	9.43	5.49	-0.780452	0.0116008	0.162403	LOC101115959
ncbi_101123219	117	44	100	261	178	137	2.77	1.15	2.65	6.56	3.87	3.14	2.19	4.52333	1.04646	0.0116468	0.162919	LOC101123219
ncbi_101102396	286	436	288	205	106	251	3.24	5.46	3.64	2.46	1.1	2.75	4.11333	2.10333	-0.96763	0.0116561	0.162923	GREM1
ncbi_101120447	523	211	209	166	118	218	50.51	22.5	22.59	17.05	10.51	20.39	31.8667	15.9833	-0.99548	0.0116878	0.163238	LOC101120447
ncbi_100190977	508	248	251	165	237	245	34.71	18.78	19.2	11.94	14.89	16.23	24.23	14.3533	-0.755409	0.0116969	0.163238	CKB
ncbi_101108701	5	8	3	0	0	0	0.06	0.11	0.04	0	0	0	0.07	0.001	-6.12928	0.0117832	0.164189	DMRTA2
ncbi_101110135	73	45	55	20	33	40	1.75	1.2	1.48	0.51	0.73	0.93	1.47667	0.723333	-1.02961	0.0118165	0.164437	PARPBP
ncbi_101116562	491	705	665	362	418	539	3.42	5.44	5.19	2.68	2.68	3.64	4.68333	3	-0.642573	0.0118285	0.164437	CACNA1C
ncbi_101114952	418	346	354	292	346	302	6.99	6.03	4.64	4.22	3.72	3.65	5.88667	3.86333	-0.607605	0.0118747	0.164697	TNFAIP8
ncbi_101123368	47	47	29	14	17	26	0.25	0.28	0.17	0.08	0.08	0.13	0.233333	0.0966667	-1.2713	0.0118971	0.164881	LOC101123368
ncbi_101114982	38	22	29	61	71	54	0.61	0.39	0.52	1.04	1.05	0.84	0.506667	0.976667	0.946829	0.0119332	0.165114	VILL
ncbi_101118766	298	92	111	73	70	101	8.59	2.96	3.63	2.21	1.92	2.85	5.06	2.32667	-1.12087	0.0119415	0.165114	STEAP3
ncbi_101108976	1830	3228	1693	1106	1487	1777	16.05	31.32	16.61	10.3	11.99	15.1	21.3267	12.4633	-0.774969	0.0120057	0.165746	GNB4
ncbi_101111306	3484	1842	1713	1482	1806	1722	52.22	30.54	28.71	23.57	24.88	25	37.1567	24.4833	-0.601821	0.0120212	0.165833	PLOD1
ncbi_101102245	333	460	339	270	278	270	2.54	3.88	2.89	2.18	1.95	1.99	3.10333	2.04	-0.60525	0.0120908	0.166411	MTHFD1L
ncbi_101108989	105	52	59	36	38	46	1.24	0.68	0.78	0.45	0.41	0.53	0.9	0.463333	-0.957875	0.012114	0.166492	ERCC6L
ncbi_101120267	193	337	279	105	233	143	1.93	3.74	3.13	1.12	2.15	1.38	2.93333	1.55	-0.920273	0.0121229	0.166492	LTBP4
ncbi_101111159	268	117	174	107	89	138	2.48	1.18	1.77	1.05	0.75	1.24	1.81	1.01333	-0.836881	0.0121245	0.166492	CDCA2
ncbi_443515	2670	1314	2259	2729	4267	3268	31.68	17.25	29.98	34.37	46.53	37.57	26.3033	39.49	0.586242	0.0121575	0.166817	IGF1R
ncbi_105609077	1	2	1	10	16	7	0.05	0.11	0.05	0.51	0.71	0.33	0.07	0.516667	2.88381	0.0122246	0.167482	LOC105609077
ncbi_101117505	609	402	300	319	302	270	10.07	7.34	5.54	5.6	4.59	4.32	7.65	4.83667	-0.661447	0.0122478	0.167633	LOC101117505
ncbi_101110297	57	40	37	20	30	12	2.41	1.86	1.74	0.88	1.15	0.47	2.00333	0.833333	-1.26544	0.0122542	0.167633	C25H10orf99
ncbi_101123610	33	70	51	12	17	34	0.18	0.43	0.32	0.07	0.09	0.18	0.31	0.113333	-1.4517	0.012342	0.168446	NYAP2
ncbi_101110863	0	0	0	0	10	26	0	0	0	0	0.08	0.22	0.001	0.1	6.64386	0.0123637	0.168446	DPEP2
ncbi_101119135	240	151	270	311	431	359	9.7	6.73	12.2	13.34	15.97	14.03	9.54333	14.4467	0.598171	0.0123681	0.168446	PYURF
ncbi_443436	86	67	70	112	174	115	4.55	3.9	4.15	6.32	8.48	5.9	4.2	6.9	0.716207	0.0123754	0.168446	CD247
ncbi_443318	204	141	135	116	68	110	7.38	5.18	4.24	2.32	2.03	4.11	5.6	2.82	-0.989732	0.0123921	0.168493	IGF1
ncbi_101102679	19	16	17	4	8	5	0.42	0.39	0.42	0.09	0.16	0.11	0.41	0.12	-1.77259	0.0124304	0.168759	CPNE5
ncbi_101112482	132	134	117	54	113	77	3.46	3.88	3.43	1.5	2.72	1.95	3.59	2.05667	-0.803676	0.0124554	0.168833	TMEM156
ncbi_100171397	950	2575	933	753	814	889	24	88.8	25.44	22.79	20.75	23.64	46.08	22.3933	-1.04107	0.0124607	0.168833	ATXN3
ncbi_101103854	141	95	60	23	49	69	3.96	2.9	1.89	0.68	1.27	1.89	2.91667	1.28	-1.18818	0.0125169	0.169422	PSRC1
ncbi_101119671	198	169	112	89	106	121	1.65	1.56	1.05	0.79	0.81	0.98	1.42	0.86	-0.723482	0.0125477	0.169582	TNKS1BP1
ncbi_101108313	484	148	299	159	121	214	6.34	2.14	4.38	2.22	1.45	2.72	4.28667	2.13	-1.009	0.0126073	0.170132	BUB1B
ncbi_101102841	45	179	228	57	71	64	0.99	4.38	5.65	1.34	1.45	1.37	3.67333	1.38667	-1.40547	0.0126651	0.170529	TMEM119
ncbi_101113171	182	50	70	51	31	47	2.59	0.79	1.06	0.71	0.35	0.65	1.48	0.57	-1.37656	0.0127066	0.170958	CPT1C
ncbi_101118897	29	143	36	34	13	13	0.34	1.85	0.47	0.42	0.14	0.15	0.886667	0.236667	-1.90554	0.0127255	0.171085	LOC101118897
ncbi_101103837	131	109	75	67	72	59	1.92	1.77	1.23	1.04	0.97	0.84	1.64	0.95	-0.787696	0.012753	0.171199	ABTB2
ncbi_101104013	969	1565	1000	792	874	830	25.52	45.56	29.59	22.27	21.2	21.28	33.5567	21.5833	-0.636682	0.0127887	0.171436	P2RX4
ncbi_101119275	730	506	532	519	301	355	16.31	12.49	13.26	12.34	6.2	7.79	14.02	8.77667	-0.675741	0.0128297	0.171843	MFSD1
ncbi_101111169	91	68	119	49	69	53	0.75	0.62	1.1	0.43	0.52	0.43	0.823333	0.46	-0.839843	0.0128788	0.171956	ABCA2
ncbi_101103913	1053	1343	1430	915	446	982	11	15.52	16.71	10.15	4.28	9.94	14.41	8.12333	-0.826927	0.012892	0.171956	PMEPA1
ncbi_105612165	554	605	653	682	1698	1035	52.5	63.33	69.09	68.56	147.7	94.94	61.64	103.733	0.750941	0.0130085	0.173206	LOC105612165
ncbi_101120952	78	86	69	185	165	107	5.82	7.1	5.76	14.65	11.32	7.72	6.22667	11.23	0.850826	0.0130362	0.173446	LOC101120952
ncbi_101108962	80	180	383	460	566	657	4.35	10.9	23.43	26.71	28.48	34.83	12.8933	30.0067	1.21866	0.0130717	0.17379	DQA
ncbi_780478	1385	1241	612	1865	2168	1826	19.53	19.36	9.65	27.91	28.09	24.95	16.18	26.9833	0.737857	0.0130861	0.173853	DLL4
ncbi_101108025	12	11	14	3	4	2	0.42	0.42	0.54	0.11	0.13	0.07	0.46	0.103333	-2.15433	0.0131347	0.174112	IL13RA2
ncbi_101120253	13	9	9	56	26	21	0.14	0.11	0.11	0.65	0.26	0.22	0.12	0.376667	1.65025	0.0131606	0.174326	ATP12A
ncbi_101111074	42720	20349	18792	17851	20558	17042	1380.39	736.77	697.18	637.35	616.6	548.71	938.113	600.887	-0.642669	0.0131797	0.174452	MARCO
MSTRG.22259	307	769	255	163	341	102	11.54	31.93	10.71	6.5	11.76	3.72	18.06	7.32667	-1.30157	0.0132669	0.175063	SIGLEC14
ncbi_105602098	64	51	87	39	44	33	0.86	0.76	1.32	0.56	0.55	0.43	0.98	0.513333	-0.932886	0.0132806	0.175063	DNAAF3
ncbi_101104975	76	40	68	39	25	32	0.66	0.4	0.73	0.41	0.22	0.28	0.596667	0.303333	-0.976021	0.0132828	0.175063	KLHL29
ncbi_101117717	160	213	277	370	585	317	3.91	5.75	7.56	9.58	13.1	7.49	5.74	10.0567	0.80903	0.0132843	0.175063	CD96
ncbi_101117758	346	412	585	723	892	699	8.79	11.79	16.76	19.74	20.96	17.35	12.4467	19.35	0.636574	0.0133427	0.175703	CIRBP
ncbi_443119	353	104	110	77	91	105	4.69	1.52	1.64	1.09	1.11	1.35	2.61667	1.18333	-1.14487	0.0133959	0.176275	NFKB2
ncbi_101120497	2	4	11	0	0	0	0.01	0.03	0.09	0	0	0	0.0433333	0.001	-5.43741	0.0134587	0.176826	SLC10A1
ncbi_101102484	14	0	15	0	0	0	0.21	0	0.25	0	0	0	0.153333	0.001	-7.26053	0.01347	0.176826	ERAP2
ncbi_101112524	160	103	94	69	91	77	3.97	2.83	2.62	1.81	2.07	1.86	3.14	1.91333	-0.714676	0.0137383	0.179804	TAF6L
ncbi_101120036	1091	916	1699	1935	2159	2044	7.69	7.14	13.37	14.44	13.97	13.94	9.4	14.1167	0.586667	0.0137496	0.179804	RAB27B
ncbi_101115696	2	6	8	0	0	0	0.06	0.18	0.25	0	0	0	0.163333	0.001	-7.35168	0.0137718	0.179804	METTL7B
ncbi_101123478	747	300	430	311	355	302	9.89	4.39	6.36	4.37	4.32	3.87	6.88	4.18667	-0.716607	0.0137741	0.179804	HID1
ncbi_443528	85	126	143	228	217	214	1.31	2.16	2.47	3.74	3.08	3.21	1.98	3.34333	0.755787	0.0138722	0.180745	ADRB1
ncbi_443397	243	192	287	408	607	299	10.09	8.82	13.29	17.94	23.15	12.03	10.7333	17.7067	0.722194	0.0138764	0.180745	CD3D
ncbi_101107154	31	24	16	6	11	10	0.31	0.27	0.18	0.06	0.1	0.1	0.253333	0.0866667	-1.54749	0.0139306	0.181188	SLC5A11
ncbi_101121012	53	15	14	62	60	116	0.39	0.12	0.11	0.48	0.4	0.82	0.206667	0.566667	1.45519	0.0139604	0.181356	GABRG1
ncbi_101119735	298	156	319	384	481	448	2.44	1.29	2.54	3.06	3.35	3.25	2.09	3.22	0.623558	0.0139637	0.181356	DGKE
ncbi_101112654	59	24	25	18	11	13	1.86	0.84	0.88	0.6	0.32	0.4	1.19333	0.44	-1.43942	0.0140899	0.182599	AGPAT4
ncbi_101103211	587	1390	628	482	607	452	5.87	15.27	6.97	5.11	5.54	4.36	9.37	5.00333	-0.905159	0.0142957	0.184948	C2H9orf91
ncbi_101118990	835	734	765	1380	6176	1233	32.76	31.84	33.66	57.56	225.04	46.91	32.7533	109.837	1.74565	0.0143014	0.184948	LOC101118990
ncbi_101115817	373	370	275	544	681	449	13.91	15.27	11.47	21.54	23.34	16.23	13.55	20.37	0.588153	0.014302	0.184948	NKG7
ncbi_101110974	678	350	291	250	254	335	55.39	31.64	26.58	21.68	19.07	26.51	37.87	22.42	-0.756269	0.0143213	0.185001	LOC101110974
ncbi_101112093	220	151	249	114	83	176	1.53	1.21	2.02	0.84	0.56	1.22	1.58667	0.873333	-0.861395	0.0143267	0.185001	CNTN4
ncbi_101104227	350	354	334	257	324	257	8.17	7.84	7.42	4.44	5.69	4.08	7.81	4.73667	-0.72145	0.0143794	0.185549	TMEM184B
ncbi_101109765	36	33	56	108	61	115	0.38	0.38	0.66	1.2	0.59	1.17	0.473333	0.986667	1.05971	0.0143994	0.185673	LOC101109765
ncbi_101105005	151	50	52	26	50	38	3.19	1.09	1.23	0.57	0.96	0.71	1.83667	0.746667	-1.29855	0.014464	0.186175	VNN1
ncbi_443433	131	691	826	70	77	247	6.56	38.25	46.19	3.71	3.53	11.98	30.3333	6.40667	-2.24326	0.0144686	0.186175	TPSB2
ncbi_101117308	3092	1720	4415	5471	4571	7121	70.07	43.11	111.88	131.59	95.19	156.34	75.02	127.707	0.767487	0.0144884	0.186175	DES
ncbi_100534643	282	290	457	534	593	601	9.7	11.01	17.56	19.48	18.72	20	12.7567	19.4	0.604805	0.0144968	0.186175	UGT1A6
ncbi_101113281	10	23	34	68	96	41	0.3	0.76	1.14	2.14	2.62	1.18	0.733333	1.98	1.43296	0.014502	0.186175	CCR8
ncbi_101106641	9	11	10	3	0	1	0.23	0.31	0.29	0.08	0	0.02	0.276667	0.0333333	-3.05311	0.0145056	0.186175	LOC101106641
ncbi_101109097	643	260	842	1302	947	1252	2.51	1.12	3.68	5.4	3.4	4.74	2.43667	4.51333	0.889284	0.0145108	0.186175	CMYA5
ncbi_443356	42	0	16	1	2	2	3.31	0	1.41	0.08	0.14	0.15	1.57333	0.123333	-3.67319	0.014665	0.187485	BAC5
ncbi_101108266	26	26	85	58	148	242	0.19	0.21	0.71	0.46	1.02	1.75	0.37	1.07667	1.54097	0.0146908	0.187681	INSRR
MSTRG.8566	185	387	286	1322	483	410	2.74	6.33	4.73	20.76	6.57	5.88	4.6	11.07	1.26695	0.0147367	0.188	--
ncbi_101123065	257	107	255	392	367	372	1.44	0.66	1.6	2.33	1.89	2.02	1.23333	2.08	0.754021	0.0147603	0.188167	MEGF8
ncbi_101109025	118	47	89	11	64	13	1.26	0.56	1.07	0.13	0.63	0.13	0.963333	0.296667	-1.69919	0.0148882	0.189396	TNS4
ncbi_101116250	81	75	78	48	55	55	0.59	0.6	0.64	0.37	0.37	0.39	0.61	0.376667	-0.695521	0.0149379	0.189758	TSHZ3
ncbi_105612445	44	18	48	69	78	98	1.03	0.46	1.26	1.74	1.69	2.25	0.916667	1.89333	1.04646	0.0149944	0.190342	RFXAP
ncbi_101107078	27	34	47	57	77	119	0.55	0.77	1.08	1.24	1.45	2.37	0.8	1.68667	1.0761	0.0151449	0.191846	ZCCHC12
ncbi_101107808	37	54	40	20	29	16	0.79	1.27	0.96	0.45	0.56	0.33	1.00667	0.446667	-1.17232	0.015193	0.19232	PLEKHN1
ncbi_101115804	341	255	195	208	174	163	4.95	4.1	3.18	3.21	2.32	2.29	4.07667	2.60667	-0.645184	0.0152441	0.192585	RNF6
ncbi_101116639	4	1	1	11	23	7	0.29	0.08	0.08	0.85	1.54	0.5	0.15	0.963333	2.68307	0.0152568	0.192585	LOC101116639
ncbi_101111308	936	512	449	364	362	532	85.04	51.45	45.62	35.1	30.22	46.83	60.7033	37.3833	-0.699381	0.0154091	0.194371	WFDC2
ncbi_101102669	161	459	107	76	120	134	3.38	10.76	2.55	1.75	2.32	2.76	5.56333	2.27667	-1.28903	0.0154457	0.194542	TRIM34
ncbi_101109104	77	37	32	19	14	30	3.47	1.83	1.59	0.87	0.57	1.32	2.29667	0.92	-1.31984	0.0154552	0.194542	FAM216B
ncbi_101120414	66	56	42	27	39	27	0.49	0.46	0.35	0.21	0.27	0.2	0.433333	0.226667	-0.934905	0.0154838	0.194767	SPTB
ncbi_101101968	409	193	260	214	189	173	16.03	8.3	11.32	8.89	6.83	6.55	11.8833	7.42333	-0.678801	0.0155376	0.195	CAPG
ncbi_101114627	5	5	8	0	1	0	0.08	0.08	0.14	0	0.01	0	0.1	0.00333333	-4.90689	0.0156294	0.195639	SLC4A1
ncbi_101111869	19	32	33	13	12	10	0.12	0.22	0.23	0.09	0.07	0.06	0.19	0.0733333	-1.37346	0.0156456	0.195706	DPYSL5
ncbi_101115645	104	127	108	81	80	67	1.13	1.52	1.31	0.93	0.8	0.7	1.32	0.81	-0.704544	0.0156741	0.195758	PLEKHG2
ncbi_101111901	13	17	28	45	81	36	0.19	0.28	0.47	0.71	1.11	0.52	0.313333	0.78	1.31578	0.0157163	0.196044	CRTAM
ncbi_443017	23362	9905	8617	8661	10255	7170	211.67	102.96	89.07	84.46	86.62	63.82	134.567	78.3	-0.781237	0.0157788	0.196688	CR2
ncbi_101120609	16	22	23	40	44	62	0.19	0.31	0.3	0.5	0.5	0.75	0.266667	0.583333	1.12928	0.0158161	0.196959	OTUD7A
ncbi_101113262	237	101	112	82	80	102	5	2.37	2.65	1.85	1.53	2.08	3.34	1.82	-0.87591	0.0158246	0.196959	LRRC36
ncbi_101112271	4056	5887	2349	2380	3302	2014	128.99	207.09	83.54	80.34	96.51	62.06	139.873	79.6367	-0.812616	0.0158411	0.196959	CD53
ncbi_101104773	96	58	50	41	37	39	1.93	1.31	1.12	0.89	0.64	0.71	1.45333	0.746667	-0.960829	0.0160811	0.199207	POU2F2
ncbi_101105165	91	72	62	53	29	44	0.99	0.86	0.76	0.61	0.29	0.46	0.87	0.453333	-0.940443	0.0160917	0.199207	CNKSR3
ncbi_101122962	115	77	116	241	208	131	2.19	1.62	2.46	4.86	3.63	2.41	2.09	3.63333	0.797791	0.0161372	0.199633	PFAS
ncbi_100034665	80	126	155	62	80	77	1.25	1.88	2.51	0.93	1.23	1.13	1.88	1.09667	-0.777608	0.0161935	0.199957	NOX4
ncbi_101116677	402	216	241	605	324	716	4.1	2.44	2.75	6.55	3.04	7.08	3.09667	5.55667	0.843504	0.0162419	0.200107	SYT13
ncbi_101117719	11	1	6	0	0	0	0.06	0.01	0.04	0	0	0	0.0366667	0.001	-5.1964	0.0162523	0.200107	KCNJ6
ncbi_101103449	14	2	0	32	14	62	0.4	0.07	0	1.01	0.37	1.78	0.156667	1.05333	2.74919	0.0162583	0.200107	ZNF688
ncbi_101105518	24	23	32	55	84	43	0.96	1.02	1.43	2.34	3.09	1.67	1.13667	2.36667	1.05805	0.0162681	0.200107	CST7
ncbi_443062	64	192	136	39	99	45	1.2	4	2.86	0.78	1.72	0.82	2.68667	1.10667	-1.2796	0.0163087	0.200238	BAK1
ncbi_101105864	48	44	27	22	18	6	1.69	1.72	1.06	0.82	0.58	0.2	1.49	0.533333	-1.4822	0.0164387	0.201559	LOC101105864
ncbi_101105634	1897	1143	955	1545	2646	2631	52.11	35.37	29.78	45.78	66.21	69.82	39.0867	60.6033	0.632721	0.0165269	0.202315	CLK1
ncbi_101121460	90	81	56	137	155	117	1.71	1.83	1.26	2.91	2.75	2.2	1.6	2.62	0.711495	0.0165355	0.202315	ACOX2
MSTRG.16538	4494	200	1377	20	506	101	526.31	25.91	180.34	2.49	54.46	11.46	244.187	22.8033	-3.42067	0.016563	0.202315	IGLV1-40
ncbi_101108291	119	546	127	123	98	112	1.55	7.77	1.84	1.71	1.18	1.4	3.72	1.43	-1.37929	0.0165785	0.202315	NUGGC
ncbi_443406	96	83	29	8	38	32	4.29	4.13	1.48	0.38	1.57	1.39	3.3	1.11333	-1.56758	0.0165899	0.202315	IL6
ncbi_105614569	32	36	55	72	158	68	0.76	0.94	1.46	1.81	3.44	1.56	1.05333	2.27	1.10773	0.0166047	0.202315	LOC105614569
ncbi_101112196	1103	1204	883	1699	1812	1433	7.8	7.91	6.8	15.21	13.97	10.63	7.50333	13.27	0.822565	0.0167122	0.203112	RAPGEF4
ncbi_101111591	57	26	43	94	67	98	0.55	0.28	0.46	0.96	0.59	0.91	0.43	0.82	0.931287	0.0168967	0.204429	SEMA6C
ncbi_101110397	0	20	25	0	0	2	0	0.2	0.26	0	0	0.02	0.153333	0.00666667	-4.52356	0.0169016	0.204429	RP1L1
ncbi_443184	327	811	345	302	265	281	7.84	21.51	9.25	7.69	5.84	6.53	12.8667	6.68667	-0.944279	0.0169116	0.204429	AQP9
ncbi_101107146	377	193	268	194	206	209	7.43	4.71	6.42	3.58	3.75	3.74	6.18667	3.69	-0.745541	0.016988	0.204939	TMEM216
ncbi_101116564	30	73	42	172	160	65	0.25	0.67	0.39	1.53	1.23	0.53	0.436667	1.09667	1.32852	0.0170114	0.205083	ADAM22
ncbi_808260	10671	5524	12308	17152	14246	16362	462.62	264.89	596.69	789.29	567.58	687.27	441.4	681.38	0.626373	0.0171095	0.20599	CYTB
ncbi_101113190	93	53	68	15	38	52	3.06	1.93	2.5	0.52	1.15	1.66	2.49667	1.11	-1.16944	0.0171394	0.206114	S100B
ncbi_101104156	23	49	24	9	19	9	0.2	0.47	0.23	0.08	0.14	0.08	0.3	0.1	-1.58496	0.0171611	0.206114	HEATR4
ncbi_101119956	48	54	31	4	30	14	0.89	1.11	0.65	0.08	0.51	0.25	0.883333	0.28	-1.65753	0.0171657	0.206114	FAM3B
ncbi_101102156	2583	5386	2072	2115	2235	1752	103.64	238.36	92.1	90.3	82.66	68.16	144.7	80.3733	-0.848276	0.0172043	0.20644	LOC101102156
ncbi_101116280	50	40	51	10	36	20	1	0.95	1.18	0.22	0.69	0.42	1.04333	0.443333	-1.23474	0.0173528	0.207529	ZMAT4
ncbi_101112705	1	52	2	2	0	2	0.02	1.02	0.04	0.03	0	0.04	0.36	0.0233333	-3.94753	0.0173863	0.207792	UPP2
ncbi_101122200	41	26	36	14	23	13	0.74	0.52	0.71	0.27	0.38	0.22	0.656667	0.29	-1.17911	0.0174348	0.207957	TNFRSF13B
ncbi_101112701	548	106	183	158	31	99	12.44	2.66	4.64	3.81	0.65	2.17	6.58	2.21	-1.57404	0.0174741	0.208287	ADAMDEC1
ncbi_101117203	192	60	103	37	49	86	3.13	1.07	1.91	0.61	0.72	1.31	2.03667	0.88	-1.21063	0.0176004	0.20951	KIF2C
ncbi_101110708	71	90	52	36	51	36	1.82	2.55	1.49	0.98	1.2	0.89	1.95333	1.02333	-0.932662	0.0176398	0.20951	ELL3
ncbi_101109919	656	338	412	395	261	258	79.44	45.28	55.75	50.76	29.03	30.28	60.1567	36.69	-0.713338	0.0176413	0.20951	LOC101109919
ncbi_101109371	61	64	67	95	128	111	2.74	3.17	3.35	4.55	5.28	4.82	3.08667	4.88333	0.661817	0.0176456	0.20951	PFN1
ncbi_101113991	176	46	87	55	55	27	4.21	1.22	2.33	1.4	1.21	0.63	2.58667	1.08	-1.26006	0.0177841	0.210032	IL3RA
ncbi_101107463	7	0	20	0	0	0	0.15	0	0.51	0	0	0	0.22	0.001	-7.78136	0.0178558	0.210442	LOC101107463
ncbi_101108147	76	9	41	3	20	9	2.51	0.33	1.51	0.11	0.61	0.29	1.45	0.336667	-2.10666	0.017975	0.211416	LOC101108147
ncbi_101115884	61	0	0	0	0	0	0.83	0	0	0	0	0	0.276667	0.001	-8.11201	0.0179836	0.211416	SLC10A5
ncbi_101113377	3	3	9	0	0	0	0.08	0.09	0.26	0	0	0	0.143333	0.001	-7.16323	0.0180036	0.211481	HRG
ncbi_106990129	22	15	11	7	4	2	0.29	0.22	0.16	0.1	0.05	0.03	0.223333	0.06	-1.89616	0.0180246	0.211481	LRRC4C
ncbi_443232	96	221	70	50	82	58	5.28	13.32	4.3	2.9	4.1	3.06	7.63333	3.35333	-1.18672	0.018048	0.211481	CD40
ncbi_101119973	133	70	87	54	77	43	3.91	2.3	2.86	1.69	2.09	1.23	3.02333	1.67	-0.856292	0.0180982	0.211481	LOC101119973
ncbi_101113102	103	74	44	31	48	43	2.64	2.1	1.26	0.84	1.13	1.07	2	1.01333	-0.980891	0.0181068	0.211481	IQCD
ncbi_101117929	46	35	55	77	78	105	0.76	0.65	1.01	1.35	1.18	1.68	0.806667	1.40333	0.798813	0.0181501	0.211668	EPS15L1
ncbi_101104717	850	1149	1353	1504	1869	2326	15.57	23.27	27.69	29.22	31.45	41.25	22.1767	33.9733	0.61536	0.0181895	0.211668	TMOD1
ncbi_101106058	667	2733	575	433	477	372	12.03	53.17	11.2	8.07	7.8	6.25	25.4667	7.37333	-1.78822	0.018202	0.211668	SP110
ncbi_101114865	151	69	74	188	151	215	1.24	0.63	0.68	1.64	1.14	1.71	0.85	1.49667	0.816218	0.0182732	0.211668	MISP
ncbi_101118470	158	84	56	54	48	58	2.83	1.66	1.12	1.03	0.79	1.01	1.87	0.943333	-0.987199	0.0182743	0.211668	LOC101118470
ncbi_101104404	1762	1780	949	1246	836	849	31.08	34.71	18.71	23.33	13.54	14.52	28.1667	17.13	-0.717464	0.0182765	0.211668	LRP10
ncbi_101116166	8	18	3	1	1	2	0.12	0.29	0.05	0.02	0.01	0.03	0.153333	0.02	-2.9386	0.0182786	0.211668	ATP4A
ncbi_100302082	79	60	36	102	108	132	3.11	2.62	1.58	4.26	3.93	5.05	2.43667	4.41333	0.85696	0.0182792	0.211668	MAP2K7
ncbi_443205	5	7	20	0	3	0	0.08	0.13	0.37	0	0.05	0	0.193333	0.0166667	-3.53605	0.0182889	0.211668	SLC2A2
ncbi_443517	532	355	1067	1304	962	1835	18.05	13.32	40.47	46.95	29.99	60.31	23.9467	45.75	0.933947	0.0182953	0.211668	CNN1
ncbi_101117975	145	146	165	100	96	132	4.55	5.06	5.79	3.33	2.77	4.01	5.13333	3.37	-0.607147	0.0182994	0.211668	RHBDL2
ncbi_105611819	49	68	71	36	42	33	0.37	0.57	0.6	0.29	0.29	0.24	0.513333	0.273333	-0.909235	0.0183236	0.211812	LOC105611819
ncbi_101114834	3293	3506	1623	1736	2385	1387	81.41	95.88	44.87	45.56	54.19	33.22	74.0533	44.3233	-0.740498	0.0183554	0.212025	CREG1
ncbi_101119927	183	163	218	317	431	233	2.76	2.72	3.68	5.08	5.98	3.41	3.05333	4.82333	0.659645	0.0183704	0.212025	CX3CL1
ncbi_101117480	99	167	91	55	95	34	1.38	2.56	1.41	0.81	1.21	0.46	1.78333	0.826667	-1.1092	0.0183891	0.212025	KIAA1161
ncbi_101115381	1156	537	406	357	542	385	35.84	18.28	14.11	11.65	15.43	11.49	22.7433	12.8567	-0.822927	0.0184111	0.21214	ASGR2
ncbi_780475	10	15	0	0	0	0	0.17	0.29	0	0	0	0	0.153333	0.001	-7.26053	0.018607	0.213168	CLDN2
ncbi_101101867	393	403	161	168	235	174	4.4	4.99	2.01	1.99	2.42	1.89	3.8	2.1	-0.85561	0.018631	0.213307	KYNU
ncbi_101107090	534	221	509	276	204	303	5.17	2.35	5.5	2.84	1.84	2.86	4.34	2.51333	-0.788093	0.0187424	0.21431	RFX2
ncbi_101115323	221	262	268	525	339	427	1.74	2.29	2.36	4.4	2.46	3.26	2.13	3.37333	0.663321	0.0188847	0.215613	PHACTR1
ncbi_101114837	0	0	1	8	8	4	0	0	0.03	0.21	0.17	0.09	0.01	0.156667	3.96963	0.0189817	0.216081	CELF4
ncbi_101117968	13	1	4	0	0	0	0.12	0.01	0.04	0	0	0	0.0566667	0.001	-5.82443	0.0189935	0.216081	SERPINA10
ncbi_101102441	1483	8956	1503	978	941	1267	23.82	159.11	27	16.67	13.89	19.72	69.9767	16.76	-2.06185	0.0191359	0.21674	IFIT5
ncbi_101111715	181	114	147	60	135	90	1.37	0.95	1.24	0.48	0.94	0.66	1.18667	0.693333	-0.775294	0.019298	0.218175	IGDCC4
ncbi_101121578	14	31	47	47	193	66	0.17	0.42	0.65	0.61	2.18	0.79	0.413333	1.19333	1.52962	0.0193111	0.218175	EGR3
ncbi_101122753	59	24	25	9	22	13	1.11	0.5	0.52	0.18	0.38	0.24	0.71	0.266667	-1.41278	0.019389	0.218588	LOC101122753
ncbi_105602005	2	2	12	26	39	14	0.05	0.05	0.33	0.68	0.89	0.34	0.143333	0.636667	2.15116	0.0193899	0.218588	LOC105602005
ncbi_101101961	11	24	32	5	6	11	0.09	0.23	0.31	0.05	0.05	0.09	0.21	0.0633333	-1.72935	0.0194212	0.218732	PCDH19
ncbi_101115443	26	38	17	66	43	107	0.41	0.67	0.29	1.11	0.63	1.65	0.456667	1.13	1.30711	0.019486	0.219187	KCNG3
ncbi_100037674	213	95	101	83	77	87	7.21	3.58	3.8	2.94	2.41	2.84	4.86333	2.73	-0.833045	0.0195088	0.219306	TYMS
ncbi_101102402	70	154	31	33	18	46	0.59	1.25	0.29	0.3	0.13	0.34	0.71	0.256667	-1.46792	0.0195946	0.219995	TEX14
ncbi_101107613	17	19	17	86	53	21	0.13	0.16	0.14	0.69	0.37	0.15	0.143333	0.403333	1.4926	0.0196471	0.22031	LOC101107613
ncbi_101107168	68	27	25	10	7	25	1.88	0.78	0.75	0.29	0.14	0.65	1.13667	0.36	-1.65874	0.0196736	0.22044	ACMSD
ncbi_101113397	205	137	119	85	135	92	7.69	5.69	4.98	3.38	4.55	3.38	6.12	3.77	-0.698967	0.0197374	0.22067	LYPD6B
ncbi_101122261	381	168	222	155	188	179	19.68	9.6	12.82	8.5	8.92	8.96	14.0333	8.79333	-0.674376	0.0197428	0.22067	LOC101122261
ncbi_100144758	165	101	95	60	65	101	3.67	2.49	2.36	1.42	1.33	2.18	2.84	1.64333	-0.789266	0.0197544	0.22067	CCNA2
ncbi_101123158	677	186	425	239	245	264	45.6	13.85	32	17.09	15.16	17.22	30.4833	16.49	-0.886429	0.0198327	0.22067	LOC101123158
ncbi_101106133	107	142	81	48	48	91	1.96	2.88	1.66	0.94	0.81	1.63	2.16667	1.12667	-0.943416	0.0198404	0.22067	MUC1
ncbi_101105895	157	262	140	106	128	123	2.86	5.27	2.85	2.04	2.14	2.17	3.66	2.11667	-0.79005	0.0198428	0.22067	ALDH4A1
ncbi_101105197	102	47	88	53	43	39	2.44	1.24	2.35	1.34	0.94	0.9	2.01	1.06	-0.923131	0.0198454	0.22067	C1H1orf87
ncbi_101112051	41	44	64	85	157	78	0.68	0.81	1.19	1.51	2.42	1.26	0.893333	1.73	0.953502	0.0198611	0.22067	GIMAP1
ncbi_101107367	223	376	424	580	644	621	0.78	1.46	1.66	2.16	2.08	2.11	1.3	2.11667	0.703282	0.019922	0.22076	THSD1
ncbi_101114678	4226	1355	957	1309	1225	689	127.19	45.1	32.23	41.82	33.9	20.1	68.1733	31.94	-1.09384	0.0199558	0.22076	CFP
ncbi_101106946	93	56	129	43	62	58	1.1	0.73	1.69	0.54	0.68	0.67	1.17333	0.63	-0.897189	0.0199568	0.22076	FRK
ncbi_780497	2158	1032	1498	753	1430	1130	209.53	110.84	162.65	77.61	127.6	106.31	161.007	103.84	-0.632758	0.0199869	0.22076	TFF3
ncbi_101122003	71	168	111	73	59	61	1.1	2.89	1.93	1.21	0.84	0.92	1.97333	0.99	-0.995134	0.0199924	0.22076	CYSLTR1
ncbi_101120506	112	5	57	14	21	6	0.84	0.04	0.48	0.11	0.14	0.04	0.453333	0.0966667	-2.22948	0.02002	0.22076	WNT9B
ncbi_101108229	29	32	28	57	65	55	0.99	1.28	1.06	2.17	2	1.82	1.11	1.99667	0.847034	0.0200287	0.22076	ART3
ncbi_101119620	20	133	35	15	24	25	0.5	3.68	0.98	0.4	0.55	0.61	1.72	0.52	-1.72583	0.0200748	0.22076	LOC101119620
ncbi_101105390	35	104	53	28	38	21	0.34	1.11	0.57	0.29	0.34	0.2	0.673333	0.276667	-1.28317	0.0200925	0.22076	GPR82
ncbi_101117868	336	299	337	149	335	186	6.36	6.28	7.15	2.99	5.85	3.41	6.59667	4.08333	-0.69199	0.0201249	0.22098	LOC101117868
ncbi_101116840	170	727	520	178	237	312	1.62	7.66	5.54	1.8	2.08	2.88	4.94	2.25333	-1.13245	0.0202003	0.221638	THBS2
ncbi_101115315	29	15	81	108	111	125	0.28	0.16	0.88	1.11	0.98	1.17	0.44	1.08667	1.30433	0.0202094	0.221638	MAML3
ncbi_101117478	357	181	181	269	527	539	4.23	2.39	2.41	3.41	5.75	6.2	3.01	5.12	0.76638	0.0202823	0.222166	FMR1
ncbi_101102466	0	0	7	38	17	12	0	0	0.05	0.25	0.12	0.08	0.0166667	0.15	3.16993	0.0203497	0.222633	LOC101102466
ncbi_443225	222	22	42	25	26	37	3.9	0.43	0.83	0.47	0.42	0.63	1.72	0.506667	-1.7633	0.0203644	0.222644	SLC15A1
ncbi_443424	24	2	1	0	1	0	2.07	0.19	0.1	0	0.08	0	0.786667	0.0266667	-4.88264	0.0203947	0.222719	SC5
ncbi_105601949	14	20	17	26	68	43	0.44	0.7	0.6	0.87	1.95	1.31	0.58	1.37667	1.24705	0.0204168	0.222824	LOC105601949
ncbi_101121914	79	45	72	85	319	98	0.58	0.36	0.59	0.66	2.15	0.69	0.51	1.16667	1.19382	0.0204509	0.222868	MFAP3L
ncbi_101108263	265	230	174	156	195	120	3.74	3.58	2.75	2.33	2.52	1.63	3.35667	2.16	-0.635998	0.0204892	0.222885	TREML2
ncbi_101115279	42	70	38	30	18	25	0.41	0.76	0.42	0.31	0.16	0.24	0.53	0.236667	-1.16314	0.0205092	0.222885	CLNK
ncbi_105608581	100	52	86	47	46	55	1.19	0.69	1.15	0.59	0.5	0.64	1.01	0.576667	-0.808546	0.0205698	0.223273	LOC105608581
ncbi_100170113	1114	4427	5422	1376	953	1632	21.7	95.38	118.12	28.45	17.07	30.81	78.4	25.4433	-1.62357	0.0205821	0.223273	CYP1A1
ncbi_101119386	405	303	191	156	246	206	6	4.97	3.17	2.46	3.34	2.95	4.71333	2.91667	-0.692427	0.020698	0.223845	GTF3C4
ncbi_101117253	30	301	39	48	33	31	0.77	8.51	1.11	1.3	0.77	0.77	3.46333	0.946667	-1.87123	0.0207127	0.223845	MB21D1
ncbi_101110925	9	9	21	40	27	45	0.57	0.63	1.48	2.67	1.56	2.74	0.893333	2.32333	1.37893	0.020722	0.223845	MYL6B
ncbi_101117082	40	27	15	64	73	50	0.36	0.27	0.15	0.61	0.6	0.43	0.26	0.546667	1.07215	0.0208599	0.224436	CCDC175
ncbi_101122913	139	85	59	56	62	47	2.87	1.94	1.36	1.23	1.18	0.94	2.05667	1.11667	-0.881109	0.0209586	0.225101	CITED4
ncbi_101121645	400	128	151	111	162	86	4.68	1.65	1.96	1.38	1.72	0.97	2.76333	1.35667	-1.02634	0.0209813	0.225101	CH25H
ncbi_101115290	14	3	1	0	0	0	0.5	0.12	0.04	0	0	0	0.22	0.001	-7.78136	0.0209857	0.225101	CCL16
ncbi_101119634	24	72	70	165	126	119	0.58	1.89	2.1	4.91	3.29	3.04	1.52333	3.74667	1.29838	0.0210002	0.225101	SLC26A10
ncbi_101107947	7	1	8	0	0	0	0.24	0.04	0.31	0	0	0	0.196667	0.001	-7.61961	0.0212746	0.226987	LOC101107947
ncbi_101121287	22	5	0	0	0	0	0.27	0.07	0	0	0	0	0.113333	0.001	-6.82443	0.0213159	0.226987	GAN
ncbi_101107161	47	60	38	30	28	18	1.73	2.43	1.55	1.19	0.97	0.63	1.90333	0.93	-1.03323	0.0213363	0.227069	CARD19
ncbi_101114727	9	6	15	3	0	0	0.14	0.1	0.25	0.05	0	0	0.163333	0.0166667	-3.29278	0.0213512	0.227088	GLT1D1
ncbi_101112839	12	14	13	38	25	37	0.13	0.17	0.16	0.44	0.25	0.39	0.153333	0.36	1.23133	0.0213644	0.227088	SKIDA1
ncbi_101116192	1314	597	1447	1497	2031	2351	20.08	10.03	24.72	24.68	28.47	34.87	18.2767	29.34	0.682866	0.021376	0.227088	DSC2
ncbi_101109123	120	122	71	67	76	44	1.71	1.92	1.13	1.01	0.99	0.61	1.58667	0.87	-0.866912	0.0214057	0.227269	DTX1
ncbi_101114647	154	129	227	392	251	285	2.62	2.43	4.33	7.09	3.93	4.71	3.12667	5.24333	0.745859	0.0214205	0.227292	SH2D7
ncbi_101107655	183	445	251	199	160	159	2.97	9.01	4.7	3.97	2.5	2.55	5.56	3.00667	-0.88692	0.0214819	0.227357	PXYLP1
ncbi_101114560	897	1037	538	580	673	438	48.72	62.3	32.67	33.44	33.59	23.05	47.8967	30.0267	-0.673681	0.0215024	0.227357	BCL2A1
ncbi_101112688	231	302	270	132	155	254	1.46	2.12	1.91	0.89	0.9	1.56	1.83	1.11667	-0.712645	0.0215152	0.227358	SPTA1
ncbi_101118360	33	23	21	11	15	6	0.24	0.18	0.17	0.08	0.1	0.04	0.196667	0.0733333	-1.42321	0.0215323	0.227405	NRL
ncbi_101112298	179	28	13	2	30	14	7.16	1.18	0.55	0.08	1.07	0.55	2.96333	0.566667	-2.38665	0.0216101	0.227958	LOC101112298
ncbi_101113064	92	80	71	53	56	21	2.18	2.1	1.88	1.33	1.22	0.47	2.05333	1.00667	-1.02838	0.0216941	0.228443	EBI3
ncbi_101109036	12	8	7	1	3	1	0.37	0.27	0.24	0.03	0.09	0.03	0.293333	0.05	-2.55254	0.0217083	0.228458	RGS9BP
ncbi_105605440	45	2	43	10	4	2	0.25	0.01	0.27	0.06	0.02	0.01	0.176667	0.03	-2.558	0.0218288	0.229323	GPR34
ncbi_101121871	234	114	209	242	463	299	7.54	4.07	7.53	8.28	13.72	9.34	6.38	10.4467	0.711414	0.0218704	0.229417	SKAP1
ncbi_100048994	12	5	7	0	1	2	0.32	0.15	0.21	0	0.02	0.05	0.226667	0.0233333	-3.28011	0.0218784	0.229417	CYP11A1
ncbi_101118858	132	49	61	74	230	301	4.5	1.86	2.34	2.68	7.21	9.92	2.9	6.60333	1.18714	0.0219015	0.229417	RSRP1
ncbi_101104390	150	46	57	22	53	42	1.32	0.45	0.56	0.21	0.43	0.36	0.776667	0.333333	-1.22033	0.0220245	0.230267	PRRX2
ncbi_101119519	87	49	58	104	111	119	1.67	1.04	1.26	2.12	1.97	2.21	1.32333	2.1	0.666213	0.0220541	0.230267	TDRKH
ncbi_101122497	186	216	192	235	445	338	3.51	4.49	4.05	4.7	7.69	6.15	4.01667	6.18	0.621608	0.0221654	0.230801	SIK1
ncbi_101120009	96	85	111	66	68	73	2.17	2.12	2.78	1.58	1.41	1.6	2.35667	1.53	-0.623216	0.0222111	0.230911	NUMBL
ncbi_101109631	473	384	690	368	337	418	8.12	7.32	13.53	6.88	5.07	6.92	9.65667	6.29	-0.618465	0.0222486	0.231034	FBLIM1
ncbi_101114790	1582	683	1826	622	1239	668	64.96	31.06	83.85	27.12	46.78	26.57	59.9567	33.49	-0.84019	0.022276	0.231185	LOC101114790
ncbi_101103122	12	22	13	6	4	5	0.06	0.11	0.07	0.03	0.02	0.02	0.08	0.0233333	-1.77761	0.0224132	0.232161	CSMD1
ncbi_101109739	4	8	2	0	0	0	0.08	0.18	0.05	0	0	0	0.103333	0.001	-6.69116	0.0224687	0.232237	TDO2
ncbi_101120173	6	6	38	4	0	3	0.1	0.11	0.72	0.07	0	0.05	0.31	0.04	-2.9542	0.0224808	0.232237	SERPINE3
ncbi_101120817	47	29	45	22	26	12	2.67	1.82	2.86	1.33	1.36	0.66	2.45	1.11667	-1.13358	0.0225266	0.232577	LOC101120817
ncbi_101101890	216	209	269	117	204	187	8.87	9.5	12.33	5.09	7.68	7.44	10.2333	6.73667	-0.603169	0.0225782	0.232976	C5H19orf43
ncbi_101110186	765	692	374	370	499	420	11.21	11.48	5.76	5.52	6.27	5.43	9.48333	5.74	-0.724344	0.0227343	0.233915	RIPK1
ncbi_105613401	4	0	7	6	68	12	0.16	0	0.31	0.26	2.5	0.47	0.156667	1.07667	2.7808	0.0227668	0.234056	LOC105613401
ncbi_101115756	90	58	86	118	118	178	0.85	0.61	0.9	1.19	1.03	1.63	0.786667	1.28333	0.706072	0.0227962	0.23415	KAT2B
ncbi_101109730	58	38	28	16	25	23	1.5	1.09	0.81	0.44	0.59	0.58	1.13333	0.536667	-1.07847	0.0228368	0.234299	CES2
ncbi_101119895	5	2	7	0	0	0	0.31	0.14	0.49	0	0	0	0.313333	0.001	-8.29155	0.0229958	0.235661	LOC101119895
ncbi_101104619	4	4	5	0	0	0	0.43	0.47	0.6	0	0	0	0.5	0.001	-8.96578	0.0230958	0.236389	APOA2
ncbi_101113817	23	200	36	18	47	14	0.77	7.37	1.34	0.64	1.44	0.45	3.16	0.843333	-1.90575	0.0231063	0.236389	LOC101113817
ncbi_101115324	192	65	102	52	62	85	4.15	1.56	2.47	1.19	1.23	1.78	2.72667	1.4	-0.961712	0.023262	0.237288	CDCA8
ncbi_101118175	51	42	51	22	29	35	1.39	1.27	1.56	0.64	0.73	0.93	1.40667	0.766667	-0.875609	0.0235168	0.239363	LOC101118175
ncbi_101119894	114	222	89	65	80	95	2.92	6.25	2.55	1.76	1.89	2.36	3.90667	2.00333	-0.963536	0.0235431	0.239441	GPD1
ncbi_101107030	29	0	204	0	0	0	0.34	0	2.7	0	0	0	1.01333	0.001	-9.98489	0.0235556	0.239441	LOC101107030
ncbi_101118025	71	70	211	280	223	296	1.34	1.46	4.45	5.61	3.86	5.41	2.41667	4.96	1.03732	0.0235644	0.239441	RASL12
ncbi_101117960	75	18	81	27	25	21	1.72	0.5	2.1	0.63	0.55	0.46	1.44	0.546667	-1.39734	0.0237125	0.240428	LOC101117960
ncbi_101102445	31	35	0	0	0	4	0.58	0.74	0	0	0	0.08	0.44	0.0266667	-4.04439	0.0237586	0.240428	PPP1R7
ncbi_101117137	3	3	12	0	0	1	0.04	0.04	0.18	0	0	0.01	0.0866667	0.00333333	-4.70044	0.0237724	0.240428	IL1RAPL1
MSTRG.3018	14	6	11	26	27	29	0.79	0.33	0.62	1.61	1.48	1.51	0.58	1.53333	1.40255	0.0237761	0.240428	EEF1A1
ncbi_101116007	165	94	165	80	124	76	1.43	0.9	1.59	0.73	0.98	0.64	1.30667	0.783333	-0.738193	0.0237819	0.240428	COL17A1
ncbi_101104963	1055	3686	1025	938	1118	1047	11.97	46.27	13.02	11.3	11.66	11.5	23.7533	11.4867	-1.04817	0.0238646	0.240452	TDRD7
ncbi_101122040	111	100	84	30	84	62	2.28	2.26	1.93	0.65	1.58	1.24	2.15667	1.15667	-0.89883	0.0240553	0.242238	GIT1
ncbi_443077	105	60	89	147	136	138	1.26	0.8	1.2	1.87	1.51	1.61	1.08667	1.66333	0.614168	0.0241692	0.24284	NOS3
ncbi_101105536	11	5	7	2	0	0	0.14	0.07	0.1	0.03	0	0	0.103333	0.01	-3.36923	0.0243796	0.244136	SLC6A11
ncbi_101110956	135	124	80	65	59	92	2.69	2.68	1.79	1.38	1.05	1.78	2.38667	1.40333	-0.766139	0.0244439	0.244507	AKR1E2
ncbi_101119327	12	14	12	5	4	2	0.1	0.13	0.11	0.04	0.03	0.02	0.113333	0.03	-1.91754	0.024565	0.245213	MYH7B
ncbi_101111241	161	162	103	94	111	92	2.97	3.28	2.15	1.82	1.9	1.63	2.8	1.78333	-0.65085	0.0245785	0.245213	BLNK
ncbi_101117928	29	48	38	22	21	15	0.28	0.6	0.68	0.24	0.2	0.17	0.52	0.203333	-1.35466	0.0245837	0.245213	HTR4
ncbi_101118070	92	38	52	33	40	23	1.21	0.55	0.76	0.46	0.49	0.29	0.84	0.413333	-1.02308	0.0246099	0.245213	CSF3R
ncbi_101106873	94	145	103	65	83	79	2.39	4.06	2.93	1.75	1.93	1.95	3.12667	1.87667	-0.736453	0.0247235	0.245936	LOC101106873
ncbi_105609865	15	7	11	2	4	0	0.45	0.23	0.37	0.06	0.11	0	0.35	0.0566667	-2.62678	0.024761	0.246172	TUBB4A
ncbi_101104099	386	444	329	97	111	388	7.71	9.57	7.47	1.08	1.07	7.98	8.25	3.37667	-1.28879	0.0248293	0.246715	SIRT5
ncbi_101122157	2693	317	620	294	492	234	186.93	24.34	48.13	21.66	31.39	15.74	86.4667	22.93	-1.91491	0.0248604	0.246887	S100A9
ncbi_101111860	31	19	26	75	25	107	1.39	0.94	1.3	3.56	1.03	4.63	1.21	3.07333	1.3448	0.025013	0.248222	TMEM37
ncbi_101113582	483	210	298	521	604	487	17.22	8.29	11.88	19.74	19.8	16.84	12.4633	18.7933	0.592531	0.0250255	0.248222	RAMP3
ncbi_101117900	102	63	93	57	67	46	1.65	1.13	1.68	0.98	0.99	0.72	1.48667	0.896667	-0.729438	0.0250362	0.248222	ERN2
ncbi_101115478	190	194	323	0	38	48	2.84	3.13	5.39	0	0.6	0.74	3.78667	0.446667	-3.08366	0.0251417	0.248993	ZNF473
ncbi_101111244	929	652	413	497	473	421	28.99	22.5	14.42	16.46	13.56	12.74	21.97	14.2533	-0.624236	0.0251567	0.249	CNDP2
ncbi_105605177	5	83	22	6	9	13	0.03	0.59	0.16	0.04	0.05	0.08	0.26	0.0566667	-2.19794	0.0251978	0.249	LOC105605177
ncbi_101113893	204	108	118	101	105	84	14.55	8.52	9.41	7.65	6.88	5.8	10.8267	6.77667	-0.675941	0.0252569	0.249309	LOC101113893
ncbi_101110214	494	599	458	342	507	274	7.98	10.69	8.27	5.87	7.51	4.29	8.98	5.89	-0.608448	0.0252775	0.249376	CXCR2
ncbi_101108064	850	3182	670	568	574	534	36.12	149.57	31.84	25.62	22.42	21.99	72.51	23.3433	-1.63517	0.0253221	0.249405	IFI35
ncbi_101116685	71	38	42	27	32	28	0.49	0.29	0.32	0.2	0.2	0.19	0.366667	0.196667	-0.898717	0.0253583	0.249488	TRAIP
ncbi_101102223	858	1393	1364	761	730	1084	19.12	34.33	33.99	18	14.95	23.4	29.1467	18.7833	-0.633878	0.0254055	0.249816	LOC101102223
ncbi_101122748	2266	809	1014	2253	2787	2082	14.49	5.58	7.07	15.22	16.31	12.61	9.04667	14.7133	0.701666	0.025504	0.250425	NEDD4L
ncbi_101119854	87	34	48	25	34	32	1.12	0.49	0.68	0.34	0.41	0.41	0.763333	0.386667	-0.981223	0.0255526	0.250577	SLC26A8
ncbi_105603299	44	144	114	240	314	171	5.1	18.48	14.79	29.55	33.48	19.22	12.79	27.4167	1.10004	0.0256068	0.250922	LOC105603299
ncbi_101107659	7	7	8	1	2	0	0.25	0.27	0.32	0.04	0.07	0	0.28	0.0366667	-2.93289	0.0256157	0.250922	MEX3A
ncbi_101119087	7	1	7	0	0	0	0.17	0.03	0.19	0	0	0	0.13	0.001	-7.02237	0.0257095	0.251704	LOC101119087
ncbi_101106345	109	80	68	39	62	66	0.59	0.48	0.41	0.23	0.31	0.35	0.493333	0.296667	-0.73372	0.0258716	0.253152	PPM1E
ncbi_101121464	56	23	53	9	33	13	0.84	0.4	0.83	0.14	0.43	0.21	0.69	0.26	-1.40808	0.0259081	0.253323	ADGRF1
ncbi_101114360	1178	2038	1098	998	1136	892	17.91	34.11	18.53	15.96	15.71	13.08	23.5167	14.9167	-0.656758	0.0259877	0.253323	PAPD4
ncbi_101113402	149	335	98	82	144	72	3.44	8.57	2.53	2.01	3.06	1.61	4.84667	2.22667	-1.12211	0.0260344	0.253639	BCL2L14
ncbi_101109831	547	389	839	468	396	332	6.63	5.21	11.37	6.02	4.41	3.9	7.73667	4.77667	-0.695708	0.0261342	0.254063	ALDH1A3
ncbi_105607776	18	6	0	0	0	0	0.83	0.31	0	0	0	0	0.38	0.001	-8.56986	0.0262052	0.254478	LOC105607776
ncbi_101119601	50	27	19	15	11	16	0.54	0.32	0.23	0.17	0.11	0.17	0.363333	0.15	-1.27633	0.0262961	0.254931	THPO
ncbi_443190	24	40	20	14	9	13	0.76	1.41	0.71	0.47	0.26	0.4	0.96	0.376667	-1.34975	0.0263086	0.254931	HRH2
ncbi_101113460	205	47	90	254	275	194	7.17	1.82	3.52	9.42	8.83	6.57	4.17	8.27333	0.988421	0.0263401	0.255099	FBP2
ncbi_101108190	676	2353	589	573	737	605	13.26	48.85	11.76	11.37	11.98	11.04	24.6233	11.4633	-1.103	0.0265015	0.255912	CDKN2AIP
ncbi_101107334	1317	1940	997	998	1127	919	21.61	35.15	18.26	17.37	16.99	14.6	25.0067	16.32	-0.615672	0.0265095	0.255912	CASP8
ncbi_101105863	0	14	16	0	1	1	0	0.45	0.51	0	0.03	0.03	0.32	0.02	-4	0.0265251	0.255925	LOC101105863
ncbi_101111348	8	48	24	77	134	54	0.12	0.82	0.42	1.25	1.88	0.8	0.453333	1.31	1.53092	0.026613	0.256361	ZNF683
ncbi_101105480	24	11	31	61	38	59	0.27	0.14	0.4	0.74	0.4	0.64	0.27	0.593333	1.13588	0.0268669	0.258253	SYNC
ncbi_101104445	106	84	127	223	194	138	3.05	2.68	4.09	6.83	5.14	3.86	3.27333	5.27667	0.688866	0.026956	0.258618	HHEX
ncbi_101103625	255	2337	357	197	256	288	4.72	45.26	7.44	3.95	4.65	5.34	19.14	4.64667	-2.04232	0.0269767	0.258618	SPATS2L
ncbi_101109959	372	420	435	678	1073	455	6.37	7.96	8.33	12.33	16.89	7.55	7.55333	12.2567	0.698381	0.0269874	0.258618	GPNMB
ncbi_101122928	21	89	29	24	13	14	0.22	1.03	0.34	0.27	0.12	0.14	0.53	0.176667	-1.58496	0.0270015	0.258618	EPHB2
ncbi_101111100	5	36	86	3	21	6	0.21	1.64	3.97	0.13	0.8	0.24	1.94	0.39	-2.31451	0.0270089	0.258618	CXCL13
ncbi_105615893	5	5	0	17	15	18	0.04	0.05	0	0.16	0.12	0.16	0.03	0.146667	2.28951	0.027019	0.258618	LOC105615893
ncbi_101102599	287	151	184	143	173	132	17.62	10.25	12.63	9.32	9.76	7.85	13.5	8.97667	-0.588708	0.0270489	0.258629	PPP1R14B
ncbi_101108211	2456	9406	2273	1696	1953	1694	26.23	111.12	27.15	19.23	19.17	17.53	54.8333	18.6433	-1.55639	0.0270499	0.258629	STAT2
ncbi_101112982	95	403	58	61	77	91	0.85	4	0.58	0.58	0.63	0.79	1.81	0.666667	-1.44095	0.02709	0.258817	CBLN3
ncbi_101113167	3862	1853	2086	2034	2064	1339	56.67	30.08	34.23	31.68	27.83	19.04	40.3267	26.1833	-0.623085	0.0271507	0.258904	HCK
ncbi_101109203	42	59	46	21	24	37	0.74	1.14	0.9	0.39	0.39	0.63	0.926667	0.47	-0.97939	0.0271874	0.259116	CDH16
ncbi_101113412	509	306	236	268	236	218	3.06	2.03	1.59	1.71	1.31	1.27	2.22667	1.43	-0.63887	0.0272225	0.259313	SBNO2
ncbi_101123082	304	334	210	146	211	247	2.4	2.92	1.86	1.22	1.53	1.89	2.39333	1.54667	-0.629859	0.027238	0.259324	BOC
ncbi_101119751	68	64	56	42	46	34	0.78	0.81	0.72	0.52	0.48	0.38	0.77	0.46	-0.743225	0.0272901	0.259609	ZNF628
ncbi_443202	17	16	19	35	39	39	0.21	0.22	0.27	0.46	0.45	0.47	0.233333	0.46	0.979241	0.0273201	0.259693	SSTR1
ncbi_101114323	2850	14175	2834	2220	2304	1971	24.03	134.52	26.91	20.13	17.89	16.13	61.82	18.05	-1.77607	0.0274104	0.26025	PARP14
ncbi_443409	341	440	274	220	311	246	11.9	17.29	10.85	8.27	9.7	8.33	13.3467	8.76667	-0.606379	0.0275255	0.26068	HSD11B1
ncbi_101112455	46	221	42	50	43	24	0.71	3.79	0.73	0.82	0.61	0.36	1.74333	0.596667	-1.54685	0.0275684	0.260811	TMEM255A
ncbi_101108999	1	6	7	0	0	0	0.09	0.6	0.7	0	0	0	0.463333	0.001	-8.85591	0.0276301	0.260904	FABP1
ncbi_101104764	50	31	34	66	71	72	3.35	2.32	2.53	4.69	4.41	4.72	2.73333	4.60667	0.753062	0.02764	0.260904	NAA38
ncbi_100303604	62	114	27	10	50	15	2.02	4.1	0.98	0.35	1.5	0.47	2.36667	0.773333	-1.61369	0.0276508	0.260904	KRT17
ncbi_105603001	17	17	20	45	27	58	0.31	0.35	0.41	0.88	0.46	1.03	0.356667	0.79	1.14728	0.0276698	0.260946	LOC105603001
ncbi_101114355	47	97	65	39	48	24	0.75	1.71	1.15	0.65	0.7	0.37	1.20333	0.573333	-1.06959	0.0277995	0.261709	FAM129C
ncbi_101115840	137	56	95	74	31	38	6.36	2.88	4.94	3.66	1.32	1.69	4.72667	2.22333	-1.0881	0.0278102	0.261709	VEGFB
ncbi_101113450	176	158	104	238	327	197	4	3.99	2.64	5.74	6.84	4.34	3.54333	5.64	0.670588	0.0278137	0.261709	FBXW4
ncbi_101113917	786	348	470	245	361	473	37.17	18.2	24.86	12.3	15.69	21.67	26.7433	16.5533	-0.692058	0.0278234	0.261709	STMN1
ncbi_101107003	66	29	52	32	22	9	2.19	1.05	1.93	1.12	0.66	0.29	1.72333	0.69	-1.32053	0.0278805	0.262109	LOC101107003
ncbi_101111201	614	1403	473	491	569	430	9.64	24.36	8.3	8.18	8.21	6.54	14.1	7.64333	-0.883421	0.0279145	0.262291	PARP10
ncbi_101105238	0	25	1	0	0	0	0	0.28	0.01	0	0	0	0.0966667	0.001	-6.59495	0.0280037	0.262992	APOBEC1
ncbi_101112529	61	83	69	140	155	99	1.23	1.88	1.61	3.15	3.19	2.02	1.57333	2.78667	0.824716	0.028032	0.26312	CD226
ncbi_101105848	1167	525	748	223	656	616	12.58	6.25	9.03	2.55	6.5	6.43	9.28667	5.16	-0.84779	0.0281549	0.26386	HYOU1
ncbi_101113655	644	556	554	124	402	517	7.61	7.16	7.12	1.52	4.16	5.62	7.29667	3.76667	-0.953949	0.0282294	0.264145	HEPH
ncbi_101106954	132	239	174	131	106	120	0.75	1.5	1.11	0.79	0.55	0.66	1.12	0.666667	-0.748461	0.0282464	0.264152	SDK2
ncbi_101107699	500	532	402	188	489	304	3.25	3.82	2.92	1.29	2.92	1.91	3.33	2.04	-0.706953	0.0282888	0.264152	NLRP3
ncbi_101118347	49	94	109	49	41	53	1.06	2.33	2.79	1.19	0.81	1.23	2.06	1.07667	-0.936073	0.028434	0.264994	FBLN7
ncbi_101106609	154	164	101	72	81	122	1.08	1.27	0.79	0.53	0.52	0.82	1.04667	0.623333	-0.747726	0.0284381	0.264994	LOC101106609
ncbi_101120667	83	97	81	45	64	69	1.98	2.56	2.16	1.14	1.4	1.6	2.23333	1.38	-0.69453	0.028536	0.265631	MNS1
ncbi_443208	1130	547	720	513	754	394	95.63	51.2	68.14	46.08	58.64	32.31	71.6567	45.6767	-0.649644	0.0285822	0.265924	TYROBP
ncbi_101119554	872	394	1151	1271	1445	1575	3.24	1.62	4.78	5.01	4.93	5.67	3.21333	5.20333	0.695365	0.0286172	0.266112	PLXNA4
ncbi_101122483	5	2	6	0	0	0	0.08	0.04	0.11	0	0	0	0.0766667	0.001	-6.26053	0.0286723	0.266486	HABP2
ncbi_101109425	23	44	21	61	101	52	0.28	0.58	0.28	0.78	1.11	0.6	0.38	0.83	1.12711	0.0289839	0.268766	LOC101109425
ncbi_101113852	127	67	175	215	185	313	4.02	2.34	6.21	7.24	5.39	9.62	4.19	7.41667	0.823821	0.0292788	0.270951	SGCB
ncbi_101116120	162	54	110	53	47	80	2.68	0.97	2.03	0.92	0.71	1.27	1.89333	0.966667	-0.969838	0.0292884	0.270951	VSTM4
MSTRG.8011	23	18	17	43	38	41	0.84	0.73	0.7	1.67	1.28	1.45	0.756667	1.46667	0.954811	0.0294386	0.272061	--
ncbi_101113066	122	248	20	49	50	48	2.66	5.96	0.49	1.12	1	1.01	3.03667	1.04333	-1.54129	0.029468	0.272193	B3GNT3
ncbi_101104256	129	111	83	172	155	208	1.03	0.98	0.74	1.46	1.14	1.62	0.916667	1.40667	0.617811	0.0295573	0.27266	RTN4RL1
ncbi_105601911	156	52	93	43	74	53	1.2	0.44	0.8	0.35	0.52	0.39	0.813333	0.42	-0.953457	0.0295597	0.27266	LOC105601911
ncbi_101106095	35	27	47	14	22	22	0.88	0.72	1.39	0.36	0.63	0.57	0.996667	0.52	-0.938599	0.0295793	0.27266	C12H1orf95
ncbi_101113556	424	286	139	137	190	196	30.06	22.43	11.02	10.31	12.38	13.47	21.17	12.0533	-0.812589	0.0296699	0.273356	NUPR1
ncbi_443243	289	211	134	8	157	73	4.33	3.49	2.25	0.13	2.16	1.07	3.35667	1.12	-1.58353	0.0297166	0.273646	CHRD
ncbi_101113767	65	85	54	40	47	42	0.55	0.81	0.55	0.37	0.38	0.37	0.636667	0.373333	-0.770074	0.0297606	0.27377	SLC26A7
ncbi_443524	348	329	229	77	288	178	2.79	2.92	2.12	0.66	2.12	1.38	2.61	1.38667	-0.912429	0.0303648	0.277858	INHBA
ncbi_101116560	49	25	30	16	23	14	1.3	0.74	0.88	0.45	0.57	0.36	0.973333	0.46	-1.0813	0.0304202	0.277963	CARD9
ncbi_443400	60	43	29	15	30	25	5.6	3.79	2.94	1.03	2.13	1.78	4.11	1.64667	-1.31959	0.0304348	0.277963	CSF2
ncbi_101107287	4	4	4	0	0	0	0.11	0.13	0.13	0	0	0	0.123333	0.001	-6.94642	0.0304506	0.277963	LYSMD2
ncbi_101122495	28	75	26	20	15	21	0.25	0.74	0.26	0.19	0.12	0.18	0.416667	0.163333	-1.35107	0.0304838	0.277963	IL27
ncbi_101111834	107	360	127	103	102	109	3.03	11.29	4.03	3.1	2.66	3	6.11667	2.92	-1.06678	0.0305438	0.278128	STOML1
ncbi_101107876	144	114	99	161	174	273	6.2	5.37	4.71	7.31	6.87	11.4	5.42667	8.52667	0.651916	0.0305898	0.278406	CLDN10
ncbi_101102195	7	4	4	1	0	0	0.27	0.17	0.18	0.04	0	0	0.206667	0.0133333	-3.9542	0.0306765	0.279054	LOC101102195
ncbi_101123378	253	576	147	168	191	177	4.46	11.16	2.86	3.14	3.09	3	6.16	3.07667	-1.00156	0.0307842	0.279661	DCK
ncbi_101120630	268	129	85	473	232	288	0.88	0.47	0.31	1.65	0.7	0.91	0.553333	1.08667	0.973689	0.03079	0.279661	KALRN
ncbi_101123320	38	35	45	21	20	27	1.01	1.03	1.33	0.59	0.49	0.69	1.12333	0.59	-0.928999	0.0309369	0.280288	TMEM145
ncbi_101123403	48	41	9	12	14	10	0.96	0.9	0.19	0.25	0.25	0.19	0.683333	0.23	-1.57096	0.0310665	0.281036	LOC101123403
ncbi_101121775	326	128	177	93	123	175	4.1	1.78	2.49	1.24	1.42	2.13	2.79	1.59667	-0.805202	0.0310703	0.281036	NCAPG
ncbi_101102602	0	0	0	4	2	9	0	0	0	0.22	0.14	0.59	0.001	0.316667	8.30682	0.031082	0.281036	ANP32E
ncbi_101108052	24	67	113	20	12	46	0.5	1.55	2.65	0.44	0.23	0.93	1.56667	0.533333	-1.55459	0.0311427	0.281443	HDC
ncbi_101111545	8	23	13	25	115	25	0.14	0.44	0.25	0.46	1.83	0.42	0.276667	0.903333	1.70711	0.0311653	0.281505	RGMB
ncbi_101112609	74	34	55	61	167	115	0.35	0.18	0.29	0.31	0.73	0.53	0.273333	0.523333	0.937069	0.0312689	0.282074	SYDE2
ncbi_101105051	13	1	15	1	1	2	0.16	0.01	0.21	0.01	0.01	0.02	0.126667	0.0133333	-3.24793	0.0312753	0.282074	DIRAS2
ncbi_101116410	81	142	213	79	73	104	0.34	0.64	1	0.35	0.28	0.42	0.66	0.35	-0.915111	0.0313105	0.28225	MMP16
ncbi_101106720	7	2	2	19	18	9	0.17	0.06	0.06	0.5	0.41	0.22	0.0966667	0.376667	1.9622	0.0313608	0.282372	LOC101106720
ncbi_101123442	391	131	161	112	95	176	4.47	1.66	2.05	1.36	0.99	1.95	2.72667	1.43333	-0.927764	0.0313951	0.282372	KIF4A
ncbi_101111381	61	80	28	29	30	28	1.43	2.08	0.73	0.72	0.65	0.64	1.41333	0.67	-1.07687	0.0314319	0.282494	PM20D1
ncbi_101117768	631	1053	632	490	642	562	6.25	11.66	7.01	5.13	5.79	5.36	8.30667	5.42667	-0.614203	0.0315467	0.282685	NCOA7
ncbi_101102410	1558	4437	1571	1395	1701	1505	22.46	70.92	25.32	21.37	22.7	20.95	39.5667	21.6733	-0.868364	0.0315489	0.282685	XRN2
ncbi_101118748	138	181	109	72	132	50	3.09	4.49	2.73	1.71	2.72	1.09	3.43667	1.84	-0.901304	0.0315594	0.282685	DUSP5
ncbi_101107957	25	25	4	1	7	5	0.57	0.63	0.1	0.02	0.15	0.11	0.433333	0.0933333	-2.21501	0.0315677	0.282685	LOC101107957
ncbi_101117367	121	114	139	248	342	129	2.25	2.34	2.89	4.89	5.84	2.32	2.49333	4.35	0.80294	0.0316002	0.282685	EGLN3
MSTRG.6860	172	46	97	52	68	49	3.54	1.05	2.23	1.14	1.29	0.98	2.27333	1.13667	-1	0.0316104	0.282685	Ptprn2
ncbi_101119195	64	25	50	29	22	20	1.25	0.54	1.1	0.6	0.4	0.38	0.963333	0.46	-1.0664	0.0316344	0.282759	LOC101119195
ncbi_101101901	74	60	38	23	44	32	3.85	3.44	2.19	1.26	2.12	1.62	3.16	1.66667	-0.922959	0.0316913	0.282845	EVI2A
ncbi_101104140	19	7	7	3	2	3	1.4	0.56	0.62	0.22	0.1	0.21	0.86	0.176667	-2.28331	0.0317225	0.282866	PTGES
ncbi_101104386	30	6	47	61	85	82	0.67	0.15	1.17	1.45	1.74	1.77	0.663333	1.65333	1.31757	0.0317708	0.283134	GALNT14
ncbi_100135438	7116	11802	5813	6203	6340	4892	193.55	355.08	176.81	179.09	158.48	128.92	241.813	155.497	-0.63701	0.0318	0.283253	SARS
ncbi_101106481	699	285	380	266	363	320	6.66	2.73	3.81	2.47	2.85	2.68	4.4	2.66667	-0.722466	0.0319559	0.284079	EPB41L3
ncbi_101118909	47	17	11	78	39	80	0.99	0.39	0.26	1.73	0.76	1.62	0.546667	1.37	1.32544	0.0319719	0.28408	C21H11orf54
ncbi_101119393	7	5	9	0	2	1	0.18	0.14	0.26	0	0.05	0.02	0.193333	0.0233333	-3.05063	0.0320928	0.284592	LOC101119393
ncbi_100885762	63	42	72	28	49	28	3.58	2.6	4.56	1.67	2.57	1.56	3.58	1.93333	-0.888869	0.0321167	0.284663	GADD45G
ncbi_101109334	293	94	161	108	80	129	1.5	0.53	0.92	0.59	0.38	0.64	0.983333	0.536667	-0.873654	0.032192	0.285096	TRPC5
ncbi_101103731	99	54	77	31	40	66	1.22	0.69	1.46	0.49	0.41	0.79	1.12333	0.563333	-0.995725	0.0322319	0.285262	FBXO5
ncbi_101120453	482	1175	623	580	464	380	7.37	19.88	10.65	9.41	6.52	5.63	12.6333	7.18667	-0.813841	0.0322655	0.28542	BCL2L15
ncbi_101113222	118	101	161	152	363	205	1.23	1.17	1.88	1.69	3.49	2.07	1.42667	2.41667	0.76037	0.0324441	0.286435	NR4A1
MSTRG.841	100	54	92	43	53	64	10.72	6.4	11.03	4.89	5.22	6.65	9.38333	5.58667	-0.748113	0.0324793	0.286606	H4-I
ncbi_780457	2561	1454	1038	908	1516	1086	98.65	61.95	44.71	37.13	53.67	40.53	68.4367	43.7767	-0.644607	0.0325358	0.286822	SOD2
ncbi_101122788	190	167	99	114	58	101	3.83	4.11	2.4	2.65	1.19	2.08	3.44667	1.97333	-0.804567	0.0325777	0.286908	LOC101122788
ncbi_101111619	57	16	19	9	8	17	0.7	0.22	0.26	0.12	0.09	0.19	0.393333	0.133333	-1.56071	0.0325845	0.286908	SLC38A4
ncbi_101114332	15	36	27	76	61	49	0.24	0.64	0.49	1.3	0.91	0.77	0.456667	0.993333	1.12114	0.0326094	0.286908	GRID1
ncbi_101102148	26	27	17	52	93	30	0.33	0.38	0.24	0.7	1.08	0.37	0.316667	0.716667	1.17834	0.0326323	0.28697	PPP2R2C
ncbi_101102695	5	9	9	16	36	20	0.12	0.24	0.24	0.41	0.79	0.46	0.2	0.553333	1.46815	0.0326727	0.287097	HENMT1
ncbi_101107124	91	52	70	41	59	34	1.69	1.07	1.46	0.81	1.01	0.61	1.40667	0.81	-0.796287	0.0327368	0.287466	CCNE1
ncbi_101111157	33	25	23	8	11	19	0.61	0.51	0.47	0.16	0.19	0.34	0.53	0.23	-1.20436	0.0327984	0.287493	HSD17B3
ncbi_101118781	26	42	38	20	21	14	0.66	1.18	1.08	0.54	0.49	0.35	0.973333	0.46	-1.0813	0.0327994	0.287493	LRRC17
ncbi_101115426	28	2	14	2	4	3	0.16	0.01	0.09	0.01	0.02	0.02	0.0866667	0.0166667	-2.37851	0.0328201	0.287493	GDF2
ncbi_101116628	171	76	154	77	93	96	2.66	1.31	2.76	1.23	1.46	1.38	2.24333	1.35667	-0.725578	0.0328983	0.287493	ARHGAP22
ncbi_101119448	246	193	138	149	119	142	7.33	6.54	4.54	4.75	3.34	4.13	6.13667	4.07333	-0.591245	0.032921	0.287493	SERINC2
ncbi_101106243	15	10	7	47	38	13	0.35	0.27	0.18	1.15	0.81	0.29	0.266667	0.75	1.49185	0.0329268	0.287493	LOC101106243
ncbi_101113873	20	24	30	8	15	12	0.55	0.73	0.92	0.23	0.38	0.32	0.733333	0.31	-1.2422	0.0329277	0.287493	C13H10orf67
ncbi_105605669	644	1535	922	1776	2249	1851	5.37	14.15	8.59	15.7	17.22	14.94	9.37	15.9533	0.767737	0.0329693	0.287559	XG
MSTRG.6861	44	13	26	11	11	13	3.93	1.28	2.59	1.04	0.9	1.12	2.6	1.02	-1.34994	0.0329873	0.287559	PTPRN2
ncbi_101120018	347	183	248	144	151	245	2.44	1.43	1.95	1.07	0.98	1.7	1.94	1.25	-0.634129	0.033082	0.288046	KNTC1
ncbi_101113195	46	28	44	67	80	66	3.26	2.22	3.26	5.24	5.27	4.44	2.91333	4.98333	0.77444	0.0330913	0.288046	LOC101113195
ncbi_101120217	10	26	9	2	7	4	0.7	2	0.7	0.15	0.45	0.27	1.13333	0.29	-1.96645	0.0331312	0.288076	CCL19
ncbi_101118202	72	41	29	0	21	18	5.16	3.23	2.28	0	1.36	1.25	3.55667	0.87	-2.03144	0.0331704	0.288076	LOC101118202
ncbi_443068	41	23	12	10	8	12	1.56	0.93	0.51	0.4	0.28	0.44	1	0.373333	-1.42146	0.0332389	0.288076	MDFI
ncbi_101122331	10	6	11	3	1	2	0.06	0.04	0.08	0.02	0.01	0.01	0.06	0.0133333	-2.16993	0.0333519	0.288618	HDX
ncbi_101104366	3509	12049	2682	2179	2690	2372	28.11	106.62	24.03	18.53	19.84	18.4	52.92	18.9233	-1.48365	0.0333764	0.288618	ADAR
ncbi_101109676	0	7	13	0	0	0	0	0.65	1.22	0	0	0	0.623333	0.001	-9.28386	0.0333818	0.288618	LOC101109676
ncbi_101117008	407	303	609	295	366	305	4.59	3.78	7.68	3.53	3.79	3.33	5.35	3.55	-0.59172	0.0335327	0.289282	DHTKD1
ncbi_101103485	93	77	29	34	22	41	1.22	1.11	0.42	0.47	0.27	0.52	0.916667	0.42	-1.12601	0.0336147	0.289282	SULF1
ncbi_101119603	2875	6186	2667	2473	2826	2583	18.56	44.19	19.26	16.95	16.77	16.16	27.3367	16.6267	-0.717338	0.0336387	0.289282	DNAJC13
MSTRG.18381	0	38	0	0	0	0	0	4.72	0	0	0	0	1.57333	0.001	-10.6196	0.033647	0.289282	FTL
ncbi_101102090	91	0	75	0	0	0	1.64	0	1.51	0	0	0	1.05	0.001	-10.0362	0.0337911	0.290342	FGA
ncbi_101107510	39	62	37	16	32	27	2.05	3.61	2.18	0.89	1.55	1.38	2.61333	1.27333	-1.03728	0.0339617	0.29139	MITD1
ncbi_101103926	118	98	120	60	65	106	1.24	1.14	1.41	0.67	0.63	1.08	1.26333	0.793333	-0.671236	0.034229	0.292984	KIF7
ncbi_101110877	27	27	38	2	21	11	1.35	1.49	2.12	0.11	0.96	0.53	1.65333	0.533333	-1.63227	0.03436	0.293699	DERL3
ncbi_105616317	14	15	15	44	29	30	0.14	0.17	0.17	0.47	0.27	0.29	0.16	0.343333	1.10154	0.0343779	0.293699	LOC105616317
ncbi_101117684	23	14	18	10	6	6	0.19	0.13	0.17	0.09	0.05	0.05	0.163333	0.0633333	-1.36678	0.0346135	0.295151	DBF4B
ncbi_105606176	9	1	4	0	0	0	0.14	0.02	0.07	0	0	0	0.0766667	0.001	-6.26053	0.0346892	0.295626	NKX1-2
ncbi_101102059	33	48	32	26	12	17	0.24	0.39	0.26	0.2	0.08	0.12	0.296667	0.133333	-1.15381	0.034719	0.29563	LOC101102059
ncbi_101109029	47	81	21	33	12	11	0.69	1.28	0.34	0.55	0.17	0.16	0.77	0.293333	-1.39232	0.0347786	0.295676	TNFSF4
ncbi_101106217	75	61	95	44	48	62	0.96	0.86	1.35	0.59	0.56	0.77	1.05667	0.64	-0.723377	0.0348006	0.295676	HELLS
ncbi_101115110	1	0	2	5	13	7	0.05	0	0.1	0.24	0.55	0.31	0.05	0.366667	2.87447	0.0348232	0.295676	LOC101115110
ncbi_101113821	2	0	3	18	4	12	0.02	0	0.03	0.17	0.03	0.1	0.0166667	0.1	2.58496	0.0348396	0.295676	KY
ncbi_101114606	94	240	101	28	73	113	1.2	3.4	1.45	0.39	0.86	1.41	2.01667	0.886667	-1.18551	0.0349831	0.296474	CHPF2
ncbi_101122042	145	81	133	89	55	87	1.7	1.05	1.74	1.11	0.59	0.99	1.49667	0.896667	-0.739109	0.0351284	0.297425	GPR153
ncbi_101103280	491	260	364	291	313	182	3.11	1.82	2.58	1.96	1.82	1.12	2.50333	1.63333	-0.616031	0.0351507	0.297473	TIAM1
ncbi_101116510	147	101	102	59	105	85	12.97	9.87	10.13	5.54	8.51	7.27	10.99	7.10667	-0.628946	0.0352095	0.297691	NDUFC1
ncbi_101106162	1335	5714	1036	888	1051	918	19.98	94.57	17.33	14.1	14.45	13.31	43.96	13.9533	-1.65558	0.0352878	0.298073	PARP12
ncbi_443429	4	1	28	56	322	9	0.22	0.06	1.69	3.21	15.97	0.47	0.656667	6.55	3.31826	0.0353399	0.298372	MCP-3
ncbi_101118434	221	348	377	552	514	524	2.05	3.57	3.91	5.42	4.37	4.7	3.17667	4.83	0.604509	0.0355646	0.299566	SERTAD2
ncbi_101103901	266	128	241	105	196	56	2.94	1.57	2.99	1.23	1.99	0.6	2.5	1.27333	-0.973318	0.0357515	0.300858	PAPLN
ncbi_101115049	41	40	42	20	26	29	0.97	1.06	1.12	0.51	0.58	0.66	1.05	0.583333	-0.847997	0.0358345	0.301275	LOC101115049
ncbi_101105354	91	78	58	56	42	50	1.75	1.66	1.25	1.14	0.74	0.93	1.55333	0.936667	-0.72976	0.035887	0.301575	RAB39A
ncbi_101119882	258	1057	270	247	326	260	4.07	18.7	4.76	4.23	4.65	3.98	9.17667	4.28667	-1.09811	0.0362521	0.303862	RBM43
ncbi_101109152	85	66	62	40	62	42	2.01	1.72	1.64	1	1.34	0.96	1.79	1.1	-0.702456	0.0364629	0.304705	PQLC2
ncbi_101116329	172	65	100	421	62	393	5.44	2.32	3.54	14.16	1.81	12.15	3.76667	9.37333	1.31527	0.0365669	0.305432	AMZ2
ncbi_101122014	791	2125	594	531	870	653	30.25	87.26	24.93	21.56	30.92	24.7	47.48	25.7267	-0.884055	0.0366678	0.305849	CLEC2D
ncbi_101119374	207	183	232	75	210	131	1.56	1.52	1.95	0.6	1.46	0.96	1.67667	1.00667	-0.73601	0.037015	0.308315	COL27A1
ncbi_101110089	96	20	44	22	32	10	0.54	0.13	0.28	0.13	0.17	0.05	0.316667	0.116667	-1.44057	0.0370535	0.308493	RAB3C
ncbi_101110467	97	106	204	81	87	93	2.96	3.61	7.22	2.68	2.53	2.73	4.59667	2.64667	-0.796412	0.0372475	0.309683	TMEM45A
ncbi_101106291	16	11	5	21	42	26	0.81	0.65	0.3	1.16	2.01	1.31	0.586667	1.49333	1.34792	0.0372481	0.309683	LOC101106291
ncbi_101121554	199	89	126	96	76	101	1.89	0.94	1.36	0.9	0.66	0.95	1.39667	0.836667	-0.739263	0.0373795	0.310201	KIF15
ncbi_101109652	226	137	192	163	122	102	7.44	4.99	7.07	5.7	3.69	3.26	6.5	4.21667	-0.624337	0.0374055	0.310274	LOC101109652
ncbi_101112078	150	346	126	129	122	115	9.53	24.31	8.95	8.7	7.12	7.08	14.2633	7.63333	-0.901926	0.0374293	0.310328	MAD2L2
ncbi_443335	0	7	12	0	0	0	0	0.12	0.21	0	0	0	0.11	0.001	-6.78136	0.0375492	0.311059	AGTR2
ncbi_101111496	574	1512	696	584	695	497	2.64	7.69	3.58	2.85	2.94	2.21	4.63667	2.66667	-0.798051	0.0375521	0.311059	TRIM26
ncbi_101122463	95	76	56	41	64	44	7.66	6.78	5.05	3.51	4.74	3.44	6.49667	3.89667	-0.737459	0.0376753	0.311219	C15H11orf31
ncbi_101122718	180	282	196	154	153	170	9.7	17.04	11.57	8.5	7.53	8.73	12.77	8.25333	-0.62971	0.0377421	0.311485	LOC101122718
ncbi_105606076	144	64	109	22	27	97	7.22	3.55	6.12	1.2	1.24	4.72	5.63	2.38667	-1.23814	0.0378724	0.312131	LOC105606076
ncbi_101102237	71	107	135	156	245	176	1.14	1.95	2.46	2.85	3.75	2.74	1.85	3.11333	0.750935	0.0379902	0.312686	TXK
ncbi_101121285	65	223	33	45	52	41	7.44	28.22	4.22	5.46	5.47	4.54	13.2933	5.15667	-1.36619	0.0380616	0.312686	LOC101121285
ncbi_101107608	143	57	80	123	186	192	1.26	0.55	0.79	1.15	1.49	1.64	0.866667	1.42667	0.719099	0.0382509	0.313811	KLHL38
ncbi_101116862	249	222	89	132	67	114	10.45	10.3	4.18	5.88	2.58	4.63	8.31	4.36333	-0.929418	0.0383058	0.314118	LOC101116862
ncbi_100034669	17	3	5	2	13	145	0.72	0.14	0.25	0.09	0.5	5.89	0.37	2.16	2.54543	0.0383543	0.314229	TAC1
ncbi_101103094	133	61	126	222	130	242	2.58	1.31	2.72	4.55	2.31	4.53	2.20333	3.79667	0.785046	0.0383923	0.314397	DCLK2
ncbi_101106704	75	65	76	28	33	0	1.74	1.65	1.96	0.69	0.69	0	1.78333	0.46	-1.95487	0.0384648	0.314847	SRSF6
ncbi_101110371	3985	6584	3994	6411	9918	8275	364.04	665.3	408.02	621.66	832.66	732.43	479.12	728.917	0.605367	0.0387249	0.3164	LOC101110371
ncbi_101112495	2046	6099	1477	1365	1421	1404	42.76	140.98	34.52	30.28	27.29	28.43	72.7533	28.6667	-1.34364	0.0388293	0.316677	LGALS3BP
ncbi_101107481	7	1	5	0	0	0	0.11	0.02	0.09	0	0	0	0.0733333	0.001	-6.1964	0.0390779	0.318416	ANGPTL3
ncbi_106991784	9	2	2	0	0	0	0.4	0.1	0.1	0	0	0	0.2	0.001	-7.64386	0.0391448	0.318441	LOC106991784
ncbi_105606097	20	14	26	10	10	5	0.98	0.76	1.43	0.52	0.45	0.24	1.05667	0.403333	-1.38948	0.0392461	0.318919	LOC105606097
ncbi_101111081	1149	1113	2808	3053	3088	3089	9.72	10.41	26.55	27.4	24	25.31	15.56	25.57	0.71661	0.0393949	0.319182	PLA2R1
ncbi_101117248	684	510	1440	641	558	491	5.81	4.79	13.67	5.78	4.35	4.04	8.09	4.72333	-0.776334	0.0395226	0.319721	TYK2
ncbi_101118933	156	359	298	176	163	195	5.71	14.54	12.2	6.84	5.48	6.92	10.8167	6.41333	-0.75411	0.0395995	0.319911	FNDC4
ncbi_101102522	25	2	5	0	3	0	0.49	0.04	0.11	0	0.05	0	0.213333	0.0166667	-3.67807	0.0396975	0.320558	C8B
MSTRG.15286	406	1843	555	474	335	215	3.67	15.74	5.99	5.04	3.12	2.56	8.46667	3.57333	-1.24452	0.0397211	0.320605	--
ncbi_101115684	13	7	19	1	328	78	0.32	0.2	0.52	0.03	7.38	1.86	0.346667	3.09	3.15599	0.0397511	0.320667	ALAS2
ncbi_101111379	147	61	80	135	145	269	4.48	2.16	2.81	4.37	4.17	7.95	3.15	5.49667	0.803205	0.0398034	0.320837	KRT23
ncbi_101122370	48	64	51	97	134	75	0.56	0.83	0.67	1.2	1.44	0.85	0.686667	1.16333	0.760583	0.0399749	0.321018	TBKBP1
ncbi_101111019	23	4	6	2	2	3	0.38	0.07	0.11	0.03	0.03	0.05	0.186667	0.0366667	-2.34792	0.0402284	0.322527	LIX1
ncbi_101113739	4699	12264	4123	4176	4940	4243	21.59	62.89	21.37	20.43	20.93	18.97	35.2833	20.11	-0.811074	0.040385	0.323206	SETX
ncbi_101115679	108	80	63	45	59	67	3.26	2.67	2.13	1.44	1.64	1.96	2.68667	1.68	-0.677356	0.0406486	0.324453	KCNK1
ncbi_101115081	10	4	18	2	3	3	0.19	0.08	0.38	0.04	0.05	0.06	0.216667	0.05	-2.11548	0.0407228	0.324519	RCOR2
ncbi_443146	0	51	72	0	0	0	0	1.13	1.63	0	0	0	0.92	0.001	-9.84549	0.0407231	0.324519	MX1
ncbi_101110230	95	86	60	58	4	22	1.6	1.61	1.13	1.04	0.06	0.36	1.44667	0.486667	-1.57173	0.0407981	0.324777	LOC101110230
ncbi_101115231	1143	3622	1373	1298	1197	1275	20.71	72.6	27.83	24.97	19.93	22.39	40.38	22.43	-0.848211	0.0408979	0.325283	TRAFD1
ncbi_101117101	72	70	81	49	548	102	1.83	1.97	2.3	1.32	12.8	2.51	2.03333	5.54333	1.44691	0.0409601	0.325516	FOSB
ncbi_101113725	686	1027	682	558	317	722	25.8	42.73	28.69	22.28	10.96	26.31	32.4067	19.85	-0.707152	0.0410864	0.32615	CTSL
ncbi_101106232	244	483	248	166	144	296	2.09	4.57	2.38	1.51	1.14	2.46	3.01333	1.70333	-0.822999	0.0410976	0.32615	COL18A1
MSTRG.5619	40	49	53	73	80	102	1.24	1.69	1.84	2.41	2.29	3.06	1.59	2.58667	0.702067	0.0412259	0.326741	--
ncbi_101118695	124	95	149	148	203	262	1.26	1.04	1.66	1.55	1.89	2.54	1.32	1.99333	0.594645	0.0412416	0.326741	SH3TC2
ncbi_101114071	1203	5934	1252	1033	1033	1010	19.2	104.74	22.38	17.51	15.27	15.6	48.7733	16.1267	-1.59664	0.041296	0.327003	PARP9
ncbi_101113635	135	104	197	75	109	118	1.7	1.44	2.77	0.98	1.26	1.43	1.97	1.22333	-0.687378	0.0415506	0.328151	DDAH1
ncbi_101107536	161	71	79	42	62	84	3.22	1.55	1.75	0.89	1.14	1.62	2.17333	1.21667	-0.836976	0.0416645	0.328761	CDC6
ncbi_443426	15	26	24	54	44	43	0.56	1.06	0.99	2.12	1.5	1.55	0.87	1.72333	0.986114	0.0418201	0.329555	CA11
ncbi_101119517	20	183	26	26	39	10	0.23	2.32	0.34	0.32	0.41	0.11	0.963333	0.28	-1.78261	0.0418842	0.329772	LOC101119517
ncbi_101111973	79	53	51	75	107	148	1.49	1.11	1.08	1.51	1.86	2.71	1.22667	2.02667	0.724366	0.0419255	0.329952	DDO
ncbi_101111022	57	53	72	34	34	50	1.03	1.07	1.47	0.66	0.57	0.87	1.19	0.7	-0.765535	0.0419881	0.330073	ZNF300
ncbi_101110939	81	47	64	52	29	16	0.98	0.63	0.87	0.67	0.32	0.19	0.826667	0.393333	-1.07155	0.0420922	0.330685	MTTP
ncbi_101118571	1	7	4	0	0	0	0.02	0.13	0.08	0	0	0	0.0766667	0.001	-6.26053	0.0421261	0.330807	LOC101118571
ncbi_101119776	40	16	35	10	21	12	0.19	0.08	0.18	0.05	0.09	0.05	0.15	0.0633333	-1.24393	0.0421858	0.330986	ABCC2
ncbi_101123321	68	6	16	11	0	5	1	0.11	0.27	0.17	0	0.07	0.46	0.08	-2.52356	0.0422271	0.331166	NLRP2
ncbi_101114973	41	185	265	13	100	82	0.72	3.52	5.2	0.29	1.5	1.38	3.14667	1.05667	-1.5743	0.0423215	0.331612	LOC101114973
ncbi_101121295	1169	537	729	484	306	769	3.98	2.02	2.78	1.75	0.96	2.54	2.92667	1.75	-0.741904	0.0423662	0.331678	DNAH10
ncbi_443111	67	59	171	42	79	24	3.06	2.96	8.7	2.01	3.31	1.07	4.90667	2.13	-1.20389	0.0424394	0.332106	CCR3
ncbi_101119293	3	3	5	0	0	0	0.17	0.19	0.32	0	0	0	0.226667	0.001	-7.82443	0.0426068	0.332831	CLEC1B
ncbi_105601867	122	0	11	0	0	0	10.77	0	1.08	0	0	0	3.95	0.001	-11.9476	0.0427951	0.333483	LOC105601867
ncbi_105607154	42	54	4	0	14	0	1.16	1.63	0.13	0	0.35	0	0.973333	0.116667	-3.06054	0.042917	0.334243	LOC105607154
ncbi_101121244	633	2999	471	497	494	408	13.98	72.65	11.54	11.63	10.08	8.72	32.7233	10.1433	-1.68979	0.0430058	0.334645	LOC101121244
ncbi_101102086	554	504	982	1131	976	1252	4.62	4.64	9.05	10.06	7.48	10.01	6.10333	9.18333	0.589421	0.0430477	0.334681	MRVI1
ncbi_101123207	171	211	342	182	144	169	3.29	4.5	7.37	3.72	2.55	3.15	5.05333	3.14	-0.686471	0.0432076	0.335489	DBN1
ncbi_101104952	310	177	204	107	198	195	7.7	4.86	5.67	2.82	4.52	4.69	6.07667	4.01	-0.599678	0.0433074	0.335828	PCOLCE2
ncbi_101111580	829	5027	764	701	744	681	14.86	96.37	14.76	12.76	11.74	11.54	41.9967	12.0133	-1.80564	0.0433301	0.335834	PML
ncbi_101110554	142	12	141	24	43	45	3.15	0.31	3.52	0.56	0.89	0.98	2.32667	0.81	-1.52227	0.0433828	0.335834	RGS5
ncbi_101107781	28	4	12	47	31	42	0.29	0.05	0.14	0.51	0.29	0.42	0.16	0.406667	1.34577	0.043427	0.336031	ABCB5
ncbi_101113649	57	88	121	69	23	44	1.46	2.5	3.47	1.88	0.54	1.09	2.47667	1.17	-1.08189	0.043537	0.336549	CLDN11
ncbi_101117044	2	4	5	0	0	0	0.04	0.08	0.1	0	0	0	0.0733333	0.001	-6.1964	0.0438236	0.337936	LOC101117044
ncbi_101104950	5	2	7	0	0	1	0.06	0.03	0.1	0	0	0.01	0.0633333	0.00333333	-4.24793	0.0439749	0.338812	SYT4
ncbi_101106080	49	64	149	58	44	35	0.58	0.85	2.03	0.75	0.48	0.41	1.15333	0.546667	-1.07708	0.0440431	0.339047	TRIM36
ncbi_101104523	8	6	8	16	17	28	0.17	0.14	0.19	0.37	0.34	0.59	0.166667	0.433333	1.37851	0.0441471	0.339077	LOC101104523
ncbi_101105935	11	4	3	1	0	1	0.24	0.1	0.07	0.02	0	0.02	0.136667	0.0133333	-3.35755	0.0441544	0.339077	LOC101105935
ncbi_101118471	20	0	18	46	59	38	0.4	0	0.4	0.99	1.1	0.76	0.266667	0.95	1.83289	0.0441674	0.339077	ZNF524
ncbi_101117777	0	33	0	0	0	0	0	0.26	0	0	0	0	0.0866667	0.001	-6.43741	0.0442217	0.339077	HELZ
ncbi_100125358	71	104	75	27	55	70	2.01	3.03	2.14	0.77	1.38	1.81	2.39333	1.32	-0.858483	0.0442428	0.339077	CREM
ncbi_101116244	32	16	15	7	3	13	0.56	0.31	0.3	0.13	0.05	0.22	0.39	0.133333	-1.54844	0.0442545	0.339077	FAM72A
ncbi_105601883	5	15	12	20	44	29	0.17	0.57	0.46	0.73	1.39	0.95	0.4	1.02333	1.3552	0.0443834	0.33963	LOC105601883
ncbi_101118525	109	65	80	65	55	57	2.18	1.44	1.79	1.38	1.01	1.11	1.80333	1.16667	-0.628274	0.0444932	0.340181	TLE2
ncbi_101113337	39	18	27	47	61	53	1.17	0.57	0.88	1.51	1.67	1.53	0.873333	1.57	0.84616	0.0445783	0.340542	C7H15orf52
ncbi_101112733	229	241	146	103	209	98	2.24	2.61	1.59	1.07	1.88	0.93	2.14667	1.29333	-0.731004	0.0448734	0.342268	KHNYN
ncbi_101120200	429	183	239	185	152	239	40.15	18.98	24.99	18.42	13.05	21.71	28.04	17.7267	-0.661565	0.0449802	0.342468	LOC101120200
ncbi_101119909	429	552	245	343	218	241	11.57	16.54	7.41	9.91	5.48	6.31	11.84	7.23333	-0.710937	0.0450227	0.342626	STX11
ncbi_101110892	386	1461	312	334	471	361	13.52	56.6	12.22	12.42	15.16	12.25	27.4467	13.2767	-1.04774	0.045231	0.343655	SLC25A28
ncbi_101118591	48	53	34	28	20	31	0.98	1.19	0.77	0.6	0.37	0.61	0.98	0.526667	-0.895892	0.0452429	0.343655	DFNB31
ncbi_101114311	1	2	14	0	1	0	0.03	0.06	0.44	0	0.03	0	0.176667	0.01	-4.14296	0.0453101	0.343655	LOC101114311
ncbi_101104513	257	265	166	196	135	158	2.73	3.56	1.25	2	1.18	1.21	2.51333	1.46333	-0.780344	0.0453189	0.343655	NPL
ncbi_101109733	37	34	30	55	74	54	0.33	0.35	0.27	0.52	0.62	0.47	0.316667	0.536667	0.761061	0.0453201	0.343655	LOC101109733
ncbi_101107855	33	11	34	55	41	81	0.27	0.1	0.32	0.48	0.31	0.65	0.23	0.48	1.0614	0.0453392	0.343655	MFSD2B
ncbi_101116441	58	51	89	97	232	87	1.11	1.08	1.9	1.97	4.07	1.61	1.36333	2.55	0.903359	0.0457167	0.345277	LOC101116441
ncbi_101122443	34	28	21	16	13	15	0.94	0.85	0.65	0.46	0.32	0.4	0.813333	0.393333	-1.04809	0.0457383	0.345295	SMOC1
ncbi_101105262	101	48	74	31	50	59	6.44	3.36	5.29	2.07	2.91	3.64	5.03	2.87333	-0.807833	0.045834	0.345726	TRAPPC1
ncbi_101103839	452	363	128	268	88	44	10.79	9.58	3.42	6.8	1.93	1.02	7.93	3.25	-1.28688	0.0459534	0.346482	ATG16L2
MSTRG.20537	16	9	8	4	2	4	1.93	1.2	1.08	0.51	0.22	0.47	1.40333	0.4	-1.81079	0.0459911	0.34662	ADAP1
ncbi_101108005	112	131	111	203	239	145	2.49	3.23	2.77	4.78	4.88	3.11	2.83	4.25667	0.588922	0.0461051	0.347242	SH2D2A
ncbi_101113652	273	304	415	452	423	893	7.34	9.05	12.49	12.91	10.46	23.28	9.62667	15.55	0.691806	0.0461714	0.347242	PDLIM3
ncbi_101112899	400	608	583	861	1289	625	4.53	7.61	7.38	10.34	13.4	6.85	6.50667	10.1967	0.648107	0.0462408	0.347242	ITK
ncbi_101123242	1290	2893	1272	1169	1390	1183	16.25	40.31	17.92	15.63	16.09	14.44	24.8267	15.3867	-0.69021	0.0462437	0.347242	CMTR1
ncbi_101121443	7	11	1	1	1	0	0.15	0.26	0.02	0.02	0.02	0	0.143333	0.0133333	-3.42626	0.0462804	0.347242	SLC52A3
ncbi_101120011	81	49	37	43	25	18	0.52	0.35	0.27	0.29	0.15	0.11	0.38	0.183333	-1.05153	0.0463749	0.347473	SPTBN4
ncbi_101112377	105	80	71	69	51	57	1.54	1.3	1.17	1.08	0.69	0.8	1.33667	0.856667	-0.641834	0.0464309	0.347603	CFAP221
ncbi_105605759	40	22	19	15	13	12	0.77	0.46	0.41	0.32	0.23	0.22	0.546667	0.256667	-1.09077	0.0464596	0.347629	LOC105605759
ncbi_101119842	5	1	6	0	0	0	0.2	0.04	0.27	0	0	0	0.17	0.001	-7.40939	0.0466671	0.3485	LOC101119842
ncbi_101121229	163	85	104	83	93	75	3.28	1.84	2.25	1.72	1.66	1.41	2.45667	1.59667	-0.621639	0.0466944	0.348518	CLDN15
ncbi_101104301	45	72	46	25	22	45	1.06	1.88	1.22	0.63	0.48	1.03	1.38667	0.713333	-0.958973	0.046877	0.349077	TMEM35
ncbi_101109227	10	25	25	7	8	10	0.29	0.7	0.86	0.2	0.24	0.19	0.616667	0.21	-1.5541	0.0469127	0.349077	SAMD13
ncbi_101113367	323	121	176	112	112	175	7.38	3.13	4.3	2.76	2.35	3.77	4.93667	2.96	-0.73794	0.046935	0.349077	KIFC1
ncbi_101122711	1245	1538	821	300	1345	506	42.97	58.71	31.69	10.99	42.66	16.92	44.4567	23.5233	-0.918307	0.0469686	0.349077	RGS1
ncbi_101115616	74	101	73	34	42	77	0.75	1.12	0.82	0.36	0.39	0.75	0.896667	0.5	-0.842644	0.047216	0.350561	COL28A1
ncbi_101117184	17	19	10	9	3	1	1.87	2.31	1.23	1.05	0.3	0.11	1.80333	0.486667	-1.88966	0.0472884	0.350755	LOC101117184
ncbi_101105356	189	99	138	173	431	190	2.09	1.21	1.7	2.03	4.37	2.03	1.66667	2.81	0.753605	0.0473202	0.350755	LOC101105356
ncbi_101123660	142	110	67	63	64	85	1.17	1.34	0.73	0.7	0.67	0.73	1.08	0.7	-0.625604	0.0474007	0.351207	P2RY6
ncbi_443103	150	253	160	274	337	354	15.72	29.12	18.06	30.34	32.64	35.74	20.9667	32.9067	0.650282	0.0474757	0.351617	VEGFA
MSTRG.11470	69	57	36	23	47	23	6.56	5.99	3.83	2.32	4.11	2.12	5.46	2.85	-0.937939	0.0476291	0.352318	--
ncbi_443022	110	66	80	33	58	75	4.47	2.97	3.64	1.42	2.17	2.95	3.69333	2.18	-0.760595	0.0477067	0.352365	MTNR1A
ncbi_101116112	82	63	72	50	57	52	5.41	4.52	5.22	3.33	3.35	3.32	5.05	3.33333	-0.599318	0.0478326	0.352878	COQ7
ncbi_101118228	86	77	43	46	49	30	3.25	3.22	1.82	1.84	1.7	1.1	2.76333	1.54667	-0.837247	0.0479138	0.353138	XCR1
ncbi_101119925	38	42	103	2	28	36	0.48	0.58	1.45	0.03	0.32	0.44	0.836667	0.263333	-1.66776	0.0479168	0.353138	VAT1L
ncbi_105614869	105	62	114	69	49	68	3.79	2.49	4.58	2.64	1.63	2.36	3.62	2.21	-0.711943	0.0480276	0.35381	LOC105614869
ncbi_101117078	19	16	15	64	22	36	0.14	0.13	0.12	0.51	0.15	0.26	0.13	0.306667	1.23816	0.0481095	0.354151	GRID2
ncbi_101119391	26	56	48	20	15	32	0.34	0.81	0.7	0.28	0.18	0.4	0.616667	0.286667	-1.10512	0.0483303	0.355188	RFX1
ncbi_101103993	86	133	119	160	218	191	1.91	3.26	2.95	3.76	4.44	4.09	2.70667	4.09667	0.597933	0.0487871	0.3576	GDPD1
ncbi_101120029	432	618	171	191	269	291	15.58	24.62	6.93	7.32	8.97	10.26	15.71	8.85	-0.827934	0.0488233	0.35762	LOC101120029
MSTRG.6579	0	6	4	13	13	23	0	0.7	0.5	1.55	1.35	2.51	0.4	1.80333	2.17259	0.049077	0.358019	--
ncbi_101117363	27	34	29	16	20	15	1.09	1.52	1.31	0.68	0.74	0.59	1.30667	0.67	-0.963658	0.0491795	0.358476	GZMK
ncbi_101121719	18	19	43	12	16	4	0.17	0.16	0.41	0.12	0.11	0.03	0.246667	0.0866667	-1.50901	0.0493656	0.359687	ADGRF2
ncbi_101108520	112	36	47	24	51	26	3.61	1.3	1.69	0.83	1.46	0.8	2.2	1.03	-1.09486	0.0496789	0.361169	CKMT1A
ncbi_101116943	53	35	30	22	25	24	0.9	0.66	0.56	0.39	0.39	0.39	0.706667	0.39	-0.857556	0.0496897	0.361169	SCUBE3
ncbi_101110601	938	2262	1213	855	1172	1057	10.23	27.62	14.47	9.88	11.66	11.39	17.44	10.9767	-0.66796	0.0497827	0.361699	UBE2J1
ncbi_100302100	282	266	99	123	179	87	7.52	7.85	2.94	3.48	4.39	2.26	6.10333	3.37667	-0.853998	0.0498306	0.361901	RPA1
ncbi_101123282	83	41	72	41	41	46	2.01	1.06	1.98	1.06	0.91	1.06	1.68333	1.01	-0.736966	0.0499553	0.36255	CLHC1
