# Supplementary material for: Comprehensive Analysis of Long Non-coding RNA and mRNA Transcriptomes Related to Hypoxia Adaptation in Tibetan Sheep
Source: Front Vet Sci. 2022 Jan 24;8:801278. doi: 10.3389/fvets.2021.801278 (PMC8818989; doi:10.3389/fvets.2021.801278)
Supplement: Supplementary file 4 [file Table_4.XLSX]

## Sheet: Sheet1
Supplementary Table 4 Annotated GO terms of target genes of all expressed lncRNAs.
ID	Class	Descrption	fg_num	bg_num	ratio	Pvalue	Qvalue
GO:0015682	Biological Process	ferric iron transport	1	1	1	0.000577892	0.0225713
GO:0033216	Biological Process	ferric iron import	1	1	1	0.000577892	0.0225713
GO:0072512	Biological Process	trivalent inorganic cation transport	1	1	1	0.000577892	0.0225713
GO:0097286	Biological Process	iron ion import	1	2	0.5	0.0011555	0.0338412
GO:0016723	Molecular Function	oxidoreductase activity	1	7	0.142857	0.00446876	0.0358667
GO:0045125	Molecular Function	bioactive lipid receptor activity	1	9	0.111111	0.0057424	0.0358667
GO:0016722	Molecular Function	oxidoreductase activity, oxidizing metal ions	1	11	0.0909091	0.00701464	0.0358667
GO:0019888	Molecular Function	protein phosphatase regulator activity	1	23	0.0434783	0.0146188	0.0414453
GO:0019903	Molecular Function	protein phosphatase binding	1	26	0.0384615	0.0165121	0.0414453
GO:0019208	Molecular Function	phosphatase regulator activity	1	28	0.0357143	0.0177725	0.0414453
GO:0043122	Biological Process	regulation of I-kappaB kinase/NF-kappaB signaling	2	159	0.0125786	0.00344347	0.0431699
GO:0007249	Biological Process	I-kappaB kinase/NF-kappaB signaling	2	163	0.0122699	0.00361547	0.0431699
GO:0006826	Biological Process	iron ion transport	1	8	0.125	0.00461512	0.045706
GO:0015103	Molecular Function	inorganic anion transmembrane transporter activity	1	44	0.0227273	0.0278061	0.0428643
GO:0008272	Biological Process	sulfate transport	1	11	0.0909091	0.00634108	0.0751724
GO:0019902	Molecular Function	phosphatase binding	1	71	0.0140845	0.0445386	0.128261
GO:0060089	Molecular Function	molecular transducer activity	3	1425	0.00210526	0.0513747	0.23404
GO:0072348	Biological Process	sulfur compound transport	1	17	0.0588235	0.0097853	0.240284
GO:0019076	Biological Process	viral release from host cell	1	21	0.047619	0.0120758	0.242613
GO:1902186	Biological Process	regulation of viral release from host cell	1	21	0.047619	0.0120758	0.242613
GO:0035023	Biological Process	regulation of Rho protein signal transduction	1	24	0.0416667	0.0137906	0.244149
GO:0007266	Biological Process	Rho protein signal transduction	1	25	0.04	0.0143617	0.244149
GO:0022607	Biological Process	cellular component assembly	3	1062	0.00282486	0.0179711	0.283687
GO:0042327	Biological Process	positive regulation of phosphorylation	2	412	0.00485437	0.0216374	0.307029
GO:0044085	Biological Process	cellular component biogenesis	3	1164	0.00257732	0.0230448	0.307029
GO:0010562	Biological Process	positive regulation of phosphorus metabolic process	2	458	0.00436681	0.026405	0.307029
GO:0045937	Biological Process	positive regulation of phosphate metabolic process	2	458	0.00436681	0.026405	0.307029
GO:0002831	Biological Process	regulation of response to biotic stimulus	1	50	0.02	0.0285462	0.307029
GO:0046578	Biological Process	regulation of Ras protein signal transduction	1	56	0.0178571	0.0319243	0.307029
GO:0044093	Biological Process	positive regulation of molecular function	2	510	0.00392157	0.0322773	0.307029
GO:0000041	Biological Process	transition metal ion transport	1	57	0.0175439	0.0324864	0.307029
GO:0051017	Biological Process	actin filament bundle assembly	1	60	0.0166667	0.0341708	0.307029
GO:0061572	Biological Process	actin filament bundle organization	1	60	0.0166667	0.0341708	0.307029
GO:0051056	Biological Process	regulation of small GTPase mediated signal transduction	1	61	0.0163934	0.0347317	0.307029
GO:0040013	Biological Process	negative regulation of locomotion	1	66	0.0151515	0.0375322	0.313879
GO:0000209	Biological Process	protein polyubiquitination	1	70	0.0142857	0.0397675	0.313879
GO:1903900	Biological Process	regulation of viral life cycle	1	70	0.0142857	0.0397675	0.313879
GO:0050792	Biological Process	regulation of viral process	1	75	0.0133333	0.0425554	0.324301
GO:0043903	Biological Process	regulation of symbiosis, encompassing mutualism through parasitism	1	89	0.011236	0.0503246	0.32847
GO:0007265	Biological Process	Ras protein signal transduction	1	94	0.0106383	0.0530862	0.32847
GO:0002218	Biological Process	activation of innate immune response	1	96	0.0104167	0.0541889	0.32847
GO:0002758	Biological Process	innate immune response-activating signal transduction	1	96	0.0104167	0.0541889	0.32847
GO:0019058	Biological Process	viral life cycle	1	97	0.0103093	0.0547399	0.32847
GO:0015698	Biological Process	inorganic anion transport	1	99	0.010101	0.0558409	0.32847
GO:0051091	Biological Process	positive regulation of sequence-specific DNA binding transcription factor activity	1	99	0.010101	0.0558409	0.32847
GO:1902531	Biological Process	regulation of intracellular signal transduction	2	696	0.00287356	0.0570975	0.32847
GO:0032147	Biological Process	activation of protein kinase activity	1	102	0.00980392	0.0574905	0.32847
GO:0045089	Biological Process	positive regulation of innate immune response	1	107	0.00934579	0.0602342	0.32847
GO:0045088	Biological Process	regulation of innate immune response	1	109	0.00917431	0.0613298	0.32847
GO:0010604	Biological Process	positive regulation of macromolecule metabolic process	2	728	0.00274725	0.0619146	0.32847
GO:0030031	Biological Process	cell projection assembly	1	111	0.00900901	0.0624242	0.32847
GO:0042325	Biological Process	regulation of phosphorylation	2	741	0.00269906	0.0639136	0.328486
GO:0007264	Biological Process	small GTPase mediated signal transduction	1	126	0.00793651	0.070598	0.335918
GO:0006811	Biological Process	ion transport	2	791	0.00252845	0.0718211	0.335918
GO:0043900	Biological Process	regulation of multi-organism process	1	129	0.00775194	0.0722254	0.335918
GO:0045087	Biological Process	innate immune response	1	130	0.00769231	0.0727673	0.335918
GO:0019221	Biological Process	cytokine-mediated signaling pathway	1	137	0.00729927	0.0765532	0.335918
GO:0051090	Biological Process	regulation of sequence-specific DNA binding transcription factor activity	1	140	0.00714286	0.0781717	0.335918
GO:0031349	Biological Process	positive regulation of defense response	1	145	0.00689655	0.0808637	0.335918
GO:0071345	Biological Process	cellular response to cytokine stimulus	1	145	0.00689655	0.0808637	0.335918
GO:0031325	Biological Process	positive regulation of cellular metabolic process	2	847	0.00236128	0.0810713	0.335918
GO:0019220	Biological Process	regulation of phosphate metabolic process	2	865	0.00231214	0.0841288	0.335918
GO:0051174	Biological Process	regulation of phosphorus metabolic process	2	870	0.00229885	0.0849851	0.335918
GO:0045893	Biological Process	positive regulation of transcription, DNA-templated	1	161	0.00621118	0.089433	0.335918
GO:1902680	Biological Process	positive regulation of RNA biosynthetic process	1	161	0.00621118	0.089433	0.335918
GO:1903508	Biological Process	positive regulation of nucleic acid-templated transcription	1	161	0.00621118	0.089433	0.335918
GO:0016310	Biological Process	phosphorylation	2	896	0.00223214	0.0894864	0.335918
GO:0007166	Biological Process	cell surface receptor signaling pathway	3	1966	0.00152594	0.0896795	0.335918
GO:0071822	Biological Process	protein complex subunit organization	2	913	0.00219058	0.0924725	0.337516
GO:0045860	Biological Process	positive regulation of protein kinase activity	1	168	0.00595238	0.0931604	0.337516
GO:0033674	Biological Process	positive regulation of kinase activity	1	176	0.00568182	0.0974044	0.347199
GO:0007015	Biological Process	actin filament organization	1	187	0.00534759	0.103212	0.35986
GO:0051254	Biological Process	positive regulation of RNA metabolic process	1	191	0.0052356	0.105316	0.35986
GO:0002757	Biological Process	immune response-activating signal transduction	1	192	0.00520833	0.105841	0.35986
GO:0009893	Biological Process	positive regulation of metabolic process	2	1001	0.001998	0.108444	0.363124
GO:0051347	Biological Process	positive regulation of transferase activity	1	201	0.00497512	0.110557	0.364673
GO:0008509	Molecular Function	anion transmembrane transporter activity	1	145	0.00689655	0.0891388	0.365469
GO:0010557	Biological Process	positive regulation of macromolecule biosynthetic process	1	207	0.00483092	0.113689	0.368792
GO:0010628	Biological Process	positive regulation of gene expression	1	211	0.00473934	0.115772	0.368792
GO:0002253	Biological Process	activation of immune response	1	213	0.00469484	0.116812	0.368792
GO:0019787	Molecular Function	ubiquitin-like protein transferase activity	1	179	0.00558659	0.109025	0.371141
GO:0004175	Molecular Function	endopeptidase activity	1	189	0.00529101	0.114802	0.371141
GO:0004930	Molecular Function	G-protein coupled receptor activity	1	194	0.00515464	0.117679	0.371141
GO:0002764	Biological Process	immune response-regulating signaling pathway	1	218	0.00458716	0.119407	0.371675
GO:0051259	Biological Process	protein oligomerization	1	228	0.00438596	0.124577	0.382383
GO:0035556	Biological Process	intracellular signal transduction	2	1099	0.00181984	0.12716	0.384345
GO:0016032	Biological Process	viral process	1	236	0.00423729	0.128695	0.384345
GO:0044764	Biological Process	multi-organism cellular process	1	244	0.00409836	0.132796	0.388473
GO:0050778	Biological Process	positive regulation of immune response	1	248	0.00403226	0.13484	0.388473
GO:0031328	Biological Process	positive regulation of cellular biosynthetic process	1	249	0.00401606	0.13535	0.388473
GO:0016567	Biological Process	protein ubiquitination	1	260	0.00384615	0.140948	0.391476
GO:0006820	Biological Process	anion transport	1	262	0.00381679	0.141962	0.391476
GO:0031347	Biological Process	regulation of defense response	1	262	0.00381679	0.141962	0.391476
GO:0045935	Biological Process	positive regulation of nucleobase-containing compound metabolic process	1	265	0.00377358	0.143482	0.391476
GO:0051173	Biological Process	positive regulation of nitrogen compound metabolic process	1	270	0.0037037	0.14601	0.393514
GO:0034097	Biological Process	response to cytokine	1	281	0.00355872	0.151548	0.40352
GO:0045859	Biological Process	regulation of protein kinase activity	1	290	0.00344828	0.156057	0.410577
GO:0009891	Biological Process	positive regulation of biosynthetic process	1	301	0.00332226	0.161539	0.411608
GO:0030036	Biological Process	actin cytoskeleton organization	1	301	0.00332226	0.161539	0.411608
GO:0002252	Biological Process	immune effector process	1	302	0.00331126	0.162036	0.411608
GO:0050776	Biological Process	regulation of immune response	1	308	0.00324675	0.165012	0.414405
GO:0009966	Biological Process	regulation of signal transduction	2	1298	0.00154083	0.167677	0.416368
GO:0043549	Biological Process	regulation of kinase activity	1	323	0.00309598	0.172412	0.420583
GO:0065009	Biological Process	regulation of molecular function	2	1324	0.00151057	0.173181	0.420583
GO:0019904	Molecular Function	protein domain specific binding	1	267	0.00374532	0.158775	0.428156
GO:0038023	Molecular Function	signaling receptor activity	2	1148	0.00174216	0.161853	0.428156
GO:0004871	Molecular Function	signal transducer activity	2	1209	0.00165426	0.17611	0.428156
GO:0004872	Molecular Function	receptor activity	2	1215	0.00164609	0.177528	0.428156
GO:0043085	Biological Process	positive regulation of catalytic activity	1	341	0.00293255	0.181219	0.431315
GO:0030029	Biological Process	actin filament-based process	1	344	0.00290698	0.182679	0.431315
GO:0043933	Biological Process	macromolecular complex subunit organization	2	1379	0.00145033	0.18496	0.431315
GO:0051338	Biological Process	regulation of transferase activity	1	355	0.0028169	0.188012	0.431315
GO:0009607	Biological Process	response to biotic stimulus	1	364	0.00274725	0.192354	0.431315
GO:0023051	Biological Process	regulation of signaling	2	1416	0.00141243	0.19298	0.431315
GO:0001934	Biological Process	positive regulation of protein phosphorylation	1	367	0.0027248	0.193797	0.431315
GO:0044403	Biological Process	symbiosis, encompassing mutualism through parasitism	1	370	0.0027027	0.195238	0.431315
GO:0044419	Biological Process	interspecies interaction between organisms	1	371	0.00269542	0.195717	0.431315
GO:0010646	Biological Process	regulation of cell communication	2	1436	0.00139276	0.197345	0.431315
GO:0040012	Biological Process	regulation of locomotion	1	378	0.0026455	0.199068	0.431315
GO:0002684	Biological Process	positive regulation of immune system process	1	387	0.00258398	0.20336	0.43315
GO:0030001	Biological Process	metal ion transport	1	388	0.00257732	0.203835	0.43315
GO:0044763	Biological Process	single-organism cellular process	6	7668	0.000782473	0.205972	0.433522
GO:0006955	Biological Process	immune response	1	411	0.00243309	0.214706	0.447642
GO:0032446	Biological Process	protein modification by small protein conjugation	1	439	0.0022779	0.227769	0.470166
GO:0048522	Biological Process	positive regulation of cellular process	2	1582	0.00126422	0.229764	0.470166
GO:0031401	Biological Process	positive regulation of protein modification process	1	449	0.00222717	0.232388	0.471173
GO:0030234	Molecular Function	enzyme regulator activity	1	394	0.00253807	0.226368	0.479448
GO:0070011	Molecular Function	peptidase activity, acting on L-amino acid peptides	1	419	0.00238663	0.23911	0.479448
GO:0008233	Molecular Function	peptidase activity	1	424	0.00235849	0.241636	0.479448
GO:0015075	Molecular Function	ion transmembrane transporter activity	1	437	0.00228833	0.248172	0.479448
GO:0016491	Molecular Function	oxidoreductase activity	1	469	0.0021322	0.264055	0.479448
GO:0022891	Molecular Function	substrate-specific transmembrane transporter activity	1	479	0.00208768	0.268958	0.479448
GO:0006796	Biological Process	phosphate-containing compound metabolic process	2	1646	0.00121507	0.244231	0.485873
GO:0070647	Biological Process	protein modification by small protein conjugation or removal	1	484	0.00206612	0.248372	0.485873
GO:0048583	Biological Process	regulation of response to stimulus	2	1670	0.0011976	0.249689	0.485873
GO:0006793	Biological Process	phosphorus metabolic process	2	1672	0.00119617	0.250145	0.485873
GO:0080134	Biological Process	regulation of response to stress	1	489	0.00204499	0.250631	0.485873
GO:0098772	Molecular Function	molecular function regulator	1	515	0.00194175	0.286382	0.489235
GO:0022857	Molecular Function	transmembrane transporter activity	1	544	0.00183824	0.300157	0.492257
GO:0022892	Molecular Function	substrate-specific transporter activity	1	578	0.0017301	0.316016	0.498333
GO:0032270	Biological Process	positive regulation of cellular protein metabolic process	1	513	0.00194932	0.261398	0.501402
GO:0051247	Biological Process	positive regulation of protein metabolic process	1	517	0.00193424	0.263179	0.501402
GO:0006812	Biological Process	cation transport	1	524	0.0019084	0.266288	0.502988
GO:0071310	Biological Process	cellular response to organic substance	1	537	0.0018622	0.272031	0.509482
GO:0044765	Biological Process	single-organism transport	2	1790	0.00111732	0.277189	0.51478
GO:0019538	Biological Process	protein metabolic process	3	3261	0.000919963	0.284398	0.515362
GO:0016043	Biological Process	cellular component organization	3	3275	0.000916031	0.28691	0.515362
GO:0007010	Biological Process	cytoskeleton organization	1	583	0.00171527	0.292046	0.515362
GO:0006461	Biological Process	protein complex assembly	1	587	0.00170358	0.293764	0.515362
GO:0070271	Biological Process	protein complex biogenesis	1	587	0.00170358	0.293764	0.515362
GO:1902578	Biological Process	single-organism localization	2	1878	0.00106496	0.297521	0.515362
GO:0006952	Biological Process	defense response	1	596	0.00167785	0.297616	0.515362
GO:0071840	Biological Process	cellular component organization or biogenesis	3	3337	0.000899011	0.2981	0.515362
GO:0048584	Biological Process	positive regulation of response to stimulus	1	600	0.00166667	0.299322	0.515362
GO:0007165	Biological Process	signal transduction	3	3352	0.000894988	0.300822	0.515362
GO:0002682	Biological Process	regulation of immune system process	1	610	0.00163934	0.303573	0.516073
GO:0005215	Molecular Function	transporter activity	1	672	0.0014881	0.35827	0.528445
GO:0046983	Molecular Function	protein dimerization activity	1	678	0.00147493	0.360889	0.528445
GO:0048518	Biological Process	positive regulation of biological process	2	1962	0.00101937	0.317004	0.532869
GO:0001932	Biological Process	regulation of protein phosphorylation	1	645	0.00155039	0.318275	0.532869
GO:0030030	Biological Process	cell projection organization	1	652	0.00153374	0.321183	0.532947
GO:0070887	Biological Process	cellular response to chemical stimulus	1	661	0.00151286	0.324907	0.532947
GO:0044700	Biological Process	single organism signaling	3	3508	0.000855188	0.329453	0.532947
GO:0007606	Biological Process	sensory perception of chemical stimulus	1	674	0.00148368	0.330254	0.532947
GO:0023052	Biological Process	signaling	3	3513	0.000853971	0.330379	0.532947
GO:0007154	Biological Process	cell communication	3	3554	0.000844119	0.337992	0.541277
GO:0065003	Biological Process	macromolecular complex assembly	1	723	0.00138313	0.350085	0.556611
GO:0006464	Biological Process	cellular protein modification process	2	2159	0.000926355	0.362734	0.571288
GO:0036211	Biological Process	protein modification process	2	2168	0.000922509	0.364819	0.571288
GO:0006468	Biological Process	protein phosphorylation	1	766	0.00130548	0.367072	0.571288
GO:0051716	Biological Process	cellular response to stimulus	3	3774	0.000794913	0.379288	0.586173
GO:0043412	Biological Process	macromolecule modification	2	2249	0.000889284	0.383539	0.588625
GO:0019899	Molecular Function	enzyme binding	1	875	0.00114286	0.441952	0.619002
GO:0005515	Molecular Function	protein binding	3	3761	0.00079766	0.452929	0.619002
GO:0019222	Biological Process	regulation of metabolic process	3	3934	0.000762583	0.409634	0.622497
GO:0031399	Biological Process	regulation of protein modification process	1	885	0.00112994	0.412111	0.622497
GO:0006810	Biological Process	transport	2	2382	0.000839631	0.414059	0.622497
GO:0007600	Biological Process	sensory perception	1	908	0.00110132	0.420491	0.627896
GO:0036464	Cellular Component	cytoplasmic ribonucleoprotein granule	1	73	0.0136986	0.0371207	0.632316
GO:0035770	Cellular Component	ribonucleoprotein granule	1	106	0.00943396	0.0535203	0.632316
GO:0044444	Cellular Component	cytoplasmic part	3	2777	0.0010803	0.152408	0.632316
GO:0005737	Cellular Component	cytoplasm	3	2794	0.00107373	0.154626	0.632316
GO:0016023	Cellular Component	cytoplasmic, membrane-bounded vesicle	1	382	0.0026178	0.181793	0.632316
GO:0031410	Cellular Component	cytoplasmic vesicle	1	393	0.00254453	0.186589	0.632316
GO:0031224	Cellular Component	intrinsic component of membrane	3	3333	0.00090009	0.231745	0.632316
GO:0016020	Cellular Component	membrane	4	5067	0.000789422	0.232765	0.632316
GO:0030529	Cellular Component	intracellular ribonucleoprotein complex	1	551	0.00181488	0.252927	0.632316
GO:1990904	Cellular Component	ribonucleoprotein complex	1	551	0.00181488	0.252927	0.632316
GO:0004888	Molecular Function	transmembrane signaling receptor activity	1	1030	0.000970874	0.499378	0.635166
GO:0099600	Molecular Function	transmembrane receptor activity	1	1062	0.00094162	0.51058	0.635166
GO:0003824	Molecular Function	catalytic activity	3	4040	0.000742574	0.511231	0.635166
GO:0046914	Molecular Function	transition metal ion binding	1	1111	0.00090009	0.527317	0.635883
GO:0040011	Biological Process	locomotion	1	954	0.00104822	0.436945	0.647741
GO:0044699	Biological Process	single-organism process	6	9063	0.000662032	0.440431	0.647741
GO:0050790	Biological Process	regulation of catalytic activity	1	970	0.00103093	0.442574	0.647741
GO:0006928	Biological Process	movement of cell or subcellular component	1	987	0.00101317	0.448501	0.648336
GO:1902589	Biological Process	single-organism organelle organization	1	988	0.00101215	0.448848	0.648336
GO:0051704	Biological Process	multi-organism process	1	1040	0.000961538	0.466635	0.669502
GO:0050877	Biological Process	neurological system process	1	1058	0.00094518	0.472677	0.669502
GO:0080090	Biological Process	regulation of primary metabolic process	2	2654	0.00075358	0.475178	0.669502
GO:0051234	Biological Process	establishment of localization	2	2656	0.000753012	0.475619	0.669502
GO:0044267	Biological Process	cellular protein metabolic process	2	2683	0.000745434	0.481563	0.673578
GO:0008152	Biological Process	metabolic process	5	7631	0.000655222	0.486585	0.676323
GO:0010033	Biological Process	response to organic substance	1	1112	0.000899281	0.49045	0.677434
GO:0002376	Biological Process	immune system process	1	1168	0.000856164	0.508337	0.696855
GO:0031323	Biological Process	regulation of cellular metabolic process	2	2820	0.00070922	0.511317	0.696855
GO:0032268	Biological Process	regulation of cellular protein metabolic process	1	1186	0.00084317	0.51397	0.696855
GO:0051246	Biological Process	regulation of protein metabolic process	1	1226	0.000815661	0.526292	0.709211
GO:0044425	Cellular Component	membrane part	3	3833	0.000782677	0.31286	0.711045
GO:0046872	Molecular Function	metal ion binding	1	1474	0.000678426	0.63674	0.734864
GO:0016740	Molecular Function	transferase activity	1	1506	0.000664011	0.645246	0.734864
GO:0031988	Cellular Component	membrane-bounded vesicle	2	2435	0.000821355	0.368199	0.740945
GO:0031982	Cellular Component	vesicle	2	2516	0.000794913	0.385291	0.740945
GO:0016787	Molecular Function	hydrolase activity	1	1641	0.000609385	0.679278	0.752714
GO:0003008	Biological Process	system process	1	1397	0.00071582	0.575997	0.771487
GO:0050896	Biological Process	response to stimulus	3	4924	0.000609261	0.59422	0.785368
GO:0060255	Biological Process	regulation of macromolecule metabolic process	2	3232	0.000618812	0.596052	0.785368
GO:0006355	Biological Process	regulation of transcription, DNA-templated	1	1488	0.000672043	0.600575	0.785368
GO:1903506	Biological Process	regulation of nucleic acid-templated transcription	1	1488	0.000672043	0.600575	0.785368
GO:2001141	Biological Process	regulation of RNA biosynthetic process	1	1525	0.000655738	0.610213	0.793277
GO:0051252	Biological Process	regulation of RNA metabolic process	1	1579	0.000633312	0.623922	0.801803
GO:0006351	Biological Process	transcription, DNA-templated	1	1594	0.000627353	0.627655	0.801803
GO:0097659	Biological Process	nucleic acid-templated transcription	1	1594	0.000627353	0.627655	0.801803
GO:0006950	Biological Process	response to stress	1	1629	0.000613874	0.636244	0.808103
GO:0051179	Biological Process	localization	2	3473	0.000575871	0.641814	0.808593
GO:2000112	Biological Process	regulation of cellular macromolecule biosynthetic process	1	1661	0.000602047	0.643947	0.808593
GO:0006996	Biological Process	organelle organization	1	1705	0.00058651	0.654311	0.812077
GO:0010556	Biological Process	regulation of macromolecule biosynthetic process	1	1729	0.000578369	0.659854	0.812077
GO:0009987	Biological Process	cellular process	6	10056	0.000596659	0.660931	0.812077
GO:0032774	Biological Process	RNA biosynthetic process	1	1737	0.000575705	0.661685	0.812077
GO:0019219	Biological Process	regulation of nucleobase-containing compound metabolic process	1	1752	0.000570776	0.665094	0.812077
GO:0048519	Biological Process	negative regulation of biological process	1	1797	0.000556483	0.675148	0.814972
GO:0031326	Biological Process	regulation of cellular biosynthetic process	1	1806	0.00055371	0.677127	0.814972
GO:0050789	Biological Process	regulation of biological process	4	7073	0.000565531	0.678528	0.814972
GO:0030154	Biological Process	cell differentiation	1	1860	0.000537634	0.688787	0.817523
GO:0009889	Biological Process	regulation of biosynthetic process	1	1862	0.000537057	0.689212	0.817523
GO:0051171	Biological Process	regulation of nitrogen compound metabolic process	1	1874	0.000533618	0.69175	0.817523
GO:0034654	Biological Process	nucleobase-containing compound biosynthetic process	1	1905	0.000524934	0.698226	0.817885
GO:0019438	Biological Process	aromatic compound biosynthetic process	1	1920	0.000520833	0.701317	0.817885
GO:0018130	Biological Process	heterocycle biosynthetic process	1	1929	0.000518403	0.703159	0.817885
GO:1901362	Biological Process	organic cyclic compound biosynthetic process	1	1969	0.000507872	0.711227	0.822938
GO:0043170	Biological Process	macromolecule metabolic process	3	5695	0.000526778	0.721683	0.830687
GO:0065007	Biological Process	biological regulation	4	7380	0.000542005	0.727973	0.833586
GO:0044271	Biological Process	cellular nitrogen compound biosynthetic process	1	2115	0.000472813	0.739102	0.836244
GO:0044238	Biological Process	primary metabolic process	3	5829	0.000514668	0.741547	0.836244
GO:0048869	Biological Process	cellular developmental process	1	2134	0.000468604	0.742554	0.836244
GO:0016070	Biological Process	RNA metabolic process	1	2150	0.000465116	0.745431	0.836244
GO:0042221	Biological Process	response to chemical	1	2210	0.000452489	0.755973	0.843788
GO:0050794	Biological Process	regulation of cellular process	3	6082	0.000493259	0.776945	0.862838
GO:0010468	Biological Process	regulation of gene expression	1	2420	0.000413223	0.789982	0.870747
GO:0034645	Biological Process	cellular macromolecule biosynthetic process	1	2433	0.000411015	0.791946	0.870747
GO:0009059	Biological Process	macromolecule biosynthetic process	1	2515	0.000397614	0.803978	0.877745
GO:0090304	Biological Process	nucleic acid metabolic process	1	2531	0.000395101	0.806254	0.877745
GO:0044260	Biological Process	cellular macromolecule metabolic process	2	4629	0.000432059	0.8169	0.884261
GO:0044710	Biological Process	single-organism metabolic process	1	2633	0.000379795	0.820242	0.884261
GO:0044249	Biological Process	cellular biosynthetic process	1	2799	0.00035727	0.841158	0.893415
GO:0006139	Biological Process	nucleobase-containing compound metabolic process	1	2823	0.000354233	0.844002	0.893415
GO:1901576	Biological Process	organic substance biosynthetic process	1	2863	0.000349284	0.848645	0.893415
GO:0046483	Biological Process	heterocycle metabolic process	1	2886	0.0003465	0.851261	0.893415
GO:0071704	Biological Process	organic substance metabolic process	3	6702	0.000447628	0.85139	0.893415
GO:0006725	Biological Process	cellular aromatic compound metabolic process	1	2918	0.0003427	0.854835	0.893415
GO:0009058	Biological Process	biosynthetic process	1	2938	0.000340368	0.857032	0.893415
GO:1901360	Biological Process	organic cyclic compound metabolic process	1	3028	0.000330251	0.866568	0.893422
GO:0044767	Biological Process	single-organism developmental process	1	3075	0.000325203	0.871327	0.893422
GO:0010467	Biological Process	gene expression	1	3077	0.000324992	0.871526	0.893422
GO:0034641	Biological Process	cellular nitrogen compound metabolic process	1	3094	0.000323206	0.873209	0.893422
GO:0032502	Biological Process	developmental process	1	3272	0.000305623	0.889727	0.906128
GO:0006807	Biological Process	nitrogen compound metabolic process	1	3323	0.000300933	0.894105	0.906409
GO:0043169	Molecular Function	cation binding	1	2615	0.000382409	0.852117	0.91939
GO:0043167	Molecular Function	ion binding	1	2847	0.000351247	0.878651	0.92371
GO:0044237	Biological Process	cellular metabolic process	2	5921	0.000337781	0.929882	0.938374
GO:0032501	Biological Process	multicellular organismal process	1	4104	0.000243665	0.944805	0.9491
GO:0043226	Cellular Component	organelle	4	7998	0.000500125	0.722603	1
GO:0043228	Cellular Component	non-membrane-bounded organelle	1	2360	0.000423729	0.74404	1
GO:0043232	Cellular Component	intracellular non-membrane-bounded organelle	1	2360	0.000423729	0.74404	1
GO:0032991	Cellular Component	macromolecular complex	1	2764	0.000361795	0.804172	1
GO:0043229	Cellular Component	intracellular organelle	3	6933	0.000432713	0.816331	1
GO:0043227	Cellular Component	membrane-bounded organelle	3	7287	0.000411692	0.856323	1
GO:0043231	Cellular Component	intracellular membrane-bounded organelle	2	6079	0.000329001	0.910982	1
GO:0044424	Cellular Component	intracellular part	3	8048	0.000372763	0.923651	1
GO:0005622	Cellular Component	intracellular	3	8055	0.000372439	0.924153	1
GO:0044464	Cellular Component	cell part	3	8910	0.0003367	0.970668	1
GO:0005623	Cellular Component	cell	3	8911	0.000336663	0.970707	1
GO:0005488	Molecular Function	binding	3	8184	0.000366569	0.986586	1
GO:0003674	Molecular Function	molecular_function	7	10947	0.000639445	1	1
GO:0005575	Cellular Component	cellular_component	6	11618	0.00051644	1	1
GO:0008150	Biological Process	biological_process	7	12113	0.000577892	1	1
