# Supplementary material for: Comprehensive Analysis of Long Non-coding RNA and mRNA Transcriptomes Related to Hypoxia Adaptation in Tibetan Sheep
Source: Front Vet Sci. 2022 Jan 24;8:801278. doi: 10.3389/fvets.2021.801278 (PMC8818989; doi:10.3389/fvets.2021.801278)
Supplement: Supplementary file 5 [file Table_5.XLSX]

## Sheet: Sheet1
Supplementary Table 5 Enriched KEGG pathways of target genes of all expressed lncRNAs.
ID	Class	Descrption	fg_num	bg_num	ratio	Pvalue	Qvalue
ko05200	Human Diseases	Pathways in cancer	2	533	0.00375235	0.0119153	0.0468807
ko05143	Human Diseases	African trypanosomiasis	1	38	0.0263158	0.0137281	0.0468807
ko05144	Human Diseases	Malaria	1	59	0.0169492	0.0212605	0.0468807
ko05330	Human Diseases	Allograft rejection	1	61	0.0163934	0.0219759	0.0468807
ko04940	Human Diseases	Type I diabetes mellitus	1	63	0.015873	0.0226909	0.0468807
ko05134	Human Diseases	Legionellosis	1	65	0.0153846	0.0234056	0.0468807
ko04622	Organismal Systems	RIG-I-like receptor signaling pathway	1	68	0.0147059	0.0244769	0.0468807
ko05133	Human Diseases	Pertussis	1	74	0.0135135	0.0266173	0.0468807
ko05321	Human Diseases	Inflammatiory bowel disease (IBD)	1	76	0.0131579	0.02733	0.0468807
ko05140	Human Diseases	Leishmaniasis	1	85	0.0117647	0.0305331	0.0468807
ko04540	Cellular Processes	Gap junction	1	87	0.0114943	0.031244	0.0468807
ko04742	Organismal Systems	Taste transduction	1	92	0.0108696	0.0330195	0.0468807
ko04620	Organismal Systems	Toll-like receptor signaling pathway	1	98	0.0102041	0.0351474	0.0468807
ko04658	Organismal Systems	Th1 and Th2 cell differentiation	1	103	0.00970874	0.0369182	0.0468807
ko04625	Organismal Systems	C-type lectin receptor signaling pathway	1	104	0.00961538	0.0372721	0.0468807
ko05146	Human Diseases	Amoebiasis	1	110	0.00909091	0.0393937	0.0468807
ko05145	Human Diseases	Toxoplasmosis	1	114	0.00877193	0.0408063	0.0468807
ko05142	Human Diseases	Chagas disease (American trypanosomiasis)	1	116	0.00862069	0.0415121	0.0468807
ko04072	Environmental Information Processing	Phospholipase D signaling pathway	1	151	0.00662252	0.0538078	0.0782914
ko05162	Human Diseases	Measles	1	153	0.00653595	0.0545072	0.0782914
ko05164	Human Diseases	Influenza A	1	166	0.0060241	0.059045	0.0782914
ko04630	Environmental Information Processing	Jak-STAT signaling pathway	1	167	0.00598802	0.0593935	0.0782914
ko05152	Human Diseases	Tuberculosis	1	183	0.00546448	0.0649571	0.0819024
ko04810	Cellular Processes	Regulation of actin cytoskeleton	1	211	0.00473934	0.0746406	0.0901908
ko04015	Environmental Information Processing	Rap1 signaling pathway	1	221	0.00452489	0.0780828	0.090576
ko04060	Environmental Information Processing	Cytokine-cytokine receptor interaction	1	285	0.00350877	0.0999104	0.111439
ko04080	Environmental Information Processing	Neuroactive ligand-receptor interaction	1	348	0.00287356	0.121058	0.128826
ko04151	Environmental Information Processing	PI3K-Akt signaling pathway	1	358	0.0027933	0.124384	0.128826
ko05168	Human Diseases	Herpes simplex infection	1	396	0.00252525	0.136946	0.136946
