# Supplementary material for: Comprehensive Analysis of Long Non-coding RNA and mRNA Transcriptomes Related to Hypoxia Adaptation in Tibetan Sheep
Source: Front Vet Sci. 2022 Jan 24;8:801278. doi: 10.3389/fvets.2021.801278 (PMC8818989; doi:10.3389/fvets.2021.801278)
Supplement: Supplementary file 6 [file Table_6.XLSX]

## Sheet: Sheet1
Supplementary Table 6 Annotated GO terms of all expressed mRNAs.
ID	Class	Descrption		fg_num	bg_num	ratio	Pvalue	Qvalue
GO:0002376	Biological Process	immune system process		181	1158	0.156	1.19248e-20	3.7742e-17
GO:0044421	Cellular Component	extracellular region part		125	710	0.176	2.39492e-20	6.89738e-18
GO:0005576	Cellular Component	extracellular region		125	721	0.173	9.15014e-20	1.31762e-17
GO:0006952	Biological Process	defense response		109	591	0.184	1.32142e-17	2.09116e-14
GO:0048584	Biological Process	positive regulation of response to stimulus		100	597	0.168	2.0402e-13	1.98144e-10
GO:0006950	Biological Process	response to stress		206	1618	0.127	2.50419e-13	1.98144e-10
GO:0002682	Biological Process	regulation of immune system process		98	603	0.163	2.35256e-12	1.48917e-09
GO:0002252	Biological Process	immune effector process		60	299	0.201	1.04059e-11	5.4891e-09
GO:0006955	Biological Process	immune response		71	409	0.174	1.53722e-10	6.95045e-08
GO:0030595	Biological Process	leukocyte chemotaxis		28	92	0.304	2.19015e-10	8.66478e-08
GO:0060326	Biological Process	cell chemotaxis		28	95	0.295	5.0239e-10	1.76674e-07
GO:0048518	Biological Process	positive regulation of biological process		224	1951	0.115	6.26073e-10	1.98152e-07
GO:0050900	Biological Process	leukocyte migration		33	129	0.256	8.8111e-10	2.53519e-07
GO:0002684	Biological Process	positive regulation of immune system process		66	385	0.171	1.19857e-09	3.16122e-07
GO:0002688	Biological Process	regulation of leukocyte chemotaxis		18	46	0.391	4.13836e-09	1.00753e-06
GO:0048583	Biological Process	regulation of response to stimulus		193	1663	0.116	6.12589e-09	1.29662e-06
GO:0009605	Biological Process	response to external stimulus		115	857	0.134	6.14513e-09	1.29662e-06
GO:0009607	Biological Process	response to biotic stimulus		61	360	0.169	8.20148e-09	1.55097e-06
GO:0006956	Biological Process	complement activation		12	21	0.571	8.33063e-09	1.55097e-06
GO:0051707	Biological Process	response to other organism		58	339	0.171	1.34502e-08	2.365e-06
GO:0072376	Biological Process	protein activation cascade		13	26	0.5	1.69968e-08	2.83131e-06
GO:0043207	Biological Process	response to external biotic stimulus		58	342	0.17	1.86695e-08	2.95445e-06
GO:0002690	Biological Process	positive regulation of leukocyte chemotaxis		15	36	0.417	2.99997e-08	4.52139e-06
GO:0040012	Biological Process	regulation of locomotion		61	375	0.163	3.91168e-08	5.44764e-06
GO:0050920	Biological Process	regulation of chemotaxis		21	69	0.304	3.95879e-08	5.44764e-06
GO:0032101	Biological Process	regulation of response to external stimulus		39	194	0.201	4.32572e-08	5.70455e-06
GO:0050795	Biological Process	regulation of behavior		22	76	0.289	5.18797e-08	6.37227e-06
GO:0022610	Biological Process	biological adhesion		103	771	0.134	5.23473e-08	6.37227e-06
GO:0051346	Biological Process	negative regulation of hydrolase activity		26	103	0.252	7.21314e-08	8.18472e-06
GO:0030334	Biological Process	regulation of cell migration		55	329	0.167	7.24083e-08	8.18472e-06
GO:0010466	Biological Process	negative regulation of peptidase activity		24	91	0.264	9.31616e-08	1.01675e-05
GO:2000145	Biological Process	regulation of cell motility		55	333	0.165	1.09868e-07	1.1591e-05
GO:0005125	Molecular Function	cytokine activity		13	31	0.419	1.10498e-07	5.70168e-05
GO:0002685	Biological Process	regulation of leukocyte migration		19	61	0.311	1.16044e-07	1.18477e-05
GO:0052547	Biological Process	regulation of peptidase activity		33	156	0.212	1.34995e-07	1.33518e-05
GO:0010033	Biological Process	response to organic substance		134	1101	0.122	1.39586e-07	1.33876e-05
GO:0051270	Biological Process	regulation of cellular component movement		55	340	0.162	2.22795e-07	2.07396e-05
GO:0051239	Biological Process	regulation of multicellular organismal process		136	1132	0.12	2.38539e-07	2.14677e-05
GO:0045861	Biological Process	negative regulation of proteolysis		27	116	0.233	2.45709e-07	2.14677e-05
GO:0080134	Biological Process	regulation of response to stress		71	486	0.146	2.50965e-07	2.14677e-05
GO:0043086	Biological Process	negative regulation of catalytic activity		35	176	0.199	2.79915e-07	2.3314e-05
GO:0050790	Biological Process	regulation of catalytic activity		119	963	0.124	3.47612e-07	2.82101e-05
GO:0006959	Biological Process	humoral immune response		13	32	0.406	3.6246e-07	2.86796e-05
GO:0001817	Biological Process	regulation of cytokine production		50	302	0.166	3.87528e-07	2.99153e-05
GO:0048520	Biological Process	positive regulation of behavior		16	48	0.333	4.09754e-07	3.01598e-05
GO:0050921	Biological Process	positive regulation of chemotaxis		16	48	0.333	4.09754e-07	3.01598e-05
GO:0031347	Biological Process	regulation of defense response		45	261	0.172	4.62984e-07	3.33033e-05
GO:0005126	Molecular Function	cytokine receptor binding		23	98	0.235	5.36057e-07	0.000138303
GO:0050776	Biological Process	regulation of immune response		50	306	0.163	5.83185e-07	4.10173e-05
GO:0050896	Biological Process	response to stimulus		458	4895	0.094	6.75002e-07	4.47413e-05
GO:0002687	Biological Process	positive regulation of leukocyte migration		15	44	0.341	6.78289e-07	4.47413e-05
GO:0030162	Biological Process	regulation of proteolysis		44	256	0.172	6.78541e-07	4.47413e-05
GO:0032103	Biological Process	positive regulation of response to external stimulus		18	62	0.29	8.05919e-07	5.20558e-05
GO:0031982	Cellular Component	vesicle		246	2504	0.098	8.25389e-07	7.92374e-05
GO:0070887	Biological Process	cellular response to chemical stimulus		87	656	0.133	8.4525e-07	5.35043e-05
GO:0045765	Biological Process	regulation of angiogenesis		25	111	0.225	1.31031e-06	8.02584e-05
GO:0009617	Biological Process	response to bacterium		39	220	0.177	1.31862e-06	8.02584e-05
GO:0031988	Cellular Component	membrane-bounded vesicle		238	2423	0.098	1.39271e-06	0.000100275
GO:0001816	Biological Process	cytokine production		53	342	0.155	1.44804e-06	8.64725e-05
GO:1901342	Biological Process	regulation of vasculature development		25	112	0.223	1.56261e-06	9.12338e-05
GO:0051240	Biological Process	positive regulation of multicellular organismal process		54	352	0.153	1.58542e-06	9.12338e-05
GO:0032879	Biological Process	regulation of localization		115	956	0.12	2.1688e-06	0.000122576
GO:0005539	Molecular Function	glycosaminoglycan binding		23	107	0.215	2.74841e-06	0.000472727
GO:0050778	Biological Process	positive regulation of immune response		41	246	0.167	3.63023e-06	0.000201573
GO:0001525	Biological Process	angiogenesis		27	134	0.201	4.88905e-06	0.00026679
GO:0034097	Biological Process	response to cytokine		44	276	0.159	5.36746e-06	0.000283747
GO:0051336	Biological Process	regulation of hydrolase activity		80	616	0.13	5.37909e-06	0.000283747
GO:0048519	Biological Process	negative regulation of biological process		189	1785	0.106	6.65529e-06	0.000345311
GO:0001819	Biological Process	positive regulation of cytokine production		34	193	0.176	7.17452e-06	0.000366248
GO:0006954	Biological Process	inflammatory response		18	72	0.25	8.47336e-06	0.000419083
GO:0065009	Biological Process	regulation of molecular function		146	1316	0.111	8.47434e-06	0.000419083
GO:0044092	Biological Process	negative regulation of molecular function		46	299	0.154	8.69224e-06	0.000423245
GO:0002526	Biological Process	acute inflammatory response		13	42	0.31	1.2638e-05	0.000606048
GO:0005102	Molecular Function	receptor binding		73	598	0.122	1.31706e-05	0.001699
GO:0015833	Biological Process	peptide transport		22	103	0.214	1.38494e-05	0.000647363
GO:0007155	Biological Process	cell adhesion		82	652	0.126	1.39086e-05	0.000647363
GO:0061135	Molecular Function	endopeptidase regulator activity		14	52	0.269	1.69814e-05	0.00175248
GO:0048514	Biological Process	blood vessel morphogenesis		32	184	0.174	1.73606e-05	0.000796323
GO:1902533	Biological Process	positive regulation of intracellular signal transduction		30	168	0.179	1.86522e-05	0.000843344
GO:0043410	Biological Process	positive regulation of MAPK cascade		28	153	0.183	2.20452e-05	0.00098121
GO:0042886	Biological Process	amide transport		22	106	0.208	2.23214e-05	0.00098121
GO:0048522	Biological Process	positive regulation of cellular process		167	1575	0.106	2.42498e-05	0.00105138
GO:0005515	Molecular Function	protein binding		330	3728	0.089	2.84451e-05	0.00244628
GO:0006897	Biological Process	endocytosis		40	259	0.154	3.03145e-05	0.00129656
GO:0071621	Biological Process	granulocyte chemotaxis		14	52	0.269	3.45158e-05	0.00145657
GO:0002697	Biological Process	regulation of immune effector process		26	141	0.184	3.74521e-05	0.00155968
GO:0004866	Molecular Function	endopeptidase inhibitor activity		12	43	0.279	4.59495e-05	0.00298904
GO:0004857	Molecular Function	enzyme inhibitor activity		25	143	0.175	4.63417e-05	0.00298904
GO:0016477	Biological Process	cell migration		78	634	0.123	4.88421e-05	0.0020076
GO:0031325	Biological Process	positive regulation of cellular metabolic process		98	843	0.116	5.20649e-05	0.00211264
GO:0097529	Biological Process	myeloid leukocyte migration		14	54	0.259	5.45576e-05	0.00213798
GO:0097530	Biological Process	granulocyte migration		14	54	0.259	5.45576e-05	0.00213798
GO:0022603	Biological Process	regulation of anatomical structure morphogenesis		58	436	0.133	5.49639e-05	0.00213798
GO:0019221	Biological Process	cytokine-mediated signaling pathway		25	136	0.184	5.53915e-05	0.00213798
GO:0030414	Molecular Function	peptidase inhibitor activity		12	44	0.273	5.89669e-05	0.00338077
GO:0030335	Biological Process	positive regulation of cell migration		16	69	0.232	7.16739e-05	0.00270057
GO:2000147	Biological Process	positive regulation of cell motility		16	69	0.232	7.16739e-05	0.00270057
GO:0051272	Biological Process	positive regulation of cellular component movement		16	70	0.229	8.62047e-05	0.00319318
GO:0042742	Biological Process	defense response to bacterium		15	63	0.238	8.67658e-05	0.00319318
GO:0016337	Biological Process	single organismal cell-cell adhesion		42	291	0.144	9.63157e-05	0.0035039
GO:1902531	Biological Process	regulation of intracellular signal transduction		82	692	0.118	0.000115327	0.00414784
GO:0098609	Biological Process	cell-cell adhesion		53	399	0.133	0.000118792	0.00422447
GO:0001568	Biological Process	blood vessel development		33	212	0.156	0.000125946	0.00442912
GO:0071944	Cellular Component	cell periphery		83	742	0.112	0.000128338	0.00675583
GO:0030155	Biological Process	regulation of cell adhesion		39	267	0.146	0.000130864	0.00455149
GO:0032270	Biological Process	positive regulation of cellular protein metabolic process		64	510	0.125	0.000132424	0.00455566
GO:0005886	Cellular Component	plasma membrane		81	722	0.112	0.000140746	0.00675583
GO:0071345	Biological Process	cellular response to cytokine stimulus		25	144	0.174	0.00014448	0.004917
GO:0040017	Biological Process	positive regulation of locomotion		18	88	0.205	0.000148039	0.0049845
GO:0098602	Biological Process	single organism cell adhesion		48	354	0.136	0.000150349	0.005009
GO:0002699	Biological Process	positive regulation of immune effector process		15	66	0.227	0.000152418	0.00502502
GO:0031349	Biological Process	positive regulation of defense response		25	145	0.172	0.000161788	0.00527897
GO:0051247	Biological Process	positive regulation of protein metabolic process		64	514	0.125	0.000165779	0.00535397
GO:0006468	Biological Process	protein phosphorylation		88	764	0.115	0.000175904	0.00562359
GO:0030234	Molecular Function	enzyme regulator activity		49	390	0.126	0.000178953	0.00923398
GO:0003085	Biological Process	negative regulation of systemic arterial blood pressure		4	5	0.8	0.000181529	0.00568851
GO:0045776	Biological Process	negative regulation of blood pressure		4	5	0.8	0.000181529	0.00568851
GO:0016310	Biological Process	phosphorylation		100	893	0.112	0.000183605	0.00569716
GO:0009967	Biological Process	positive regulation of signal transduction		46	338	0.136	0.000188268	0.00578512
GO:0009893	Biological Process	positive regulation of metabolic process		109	994	0.11	0.000212671	0.00647215
GO:0032268	Biological Process	regulation of cellular protein metabolic process		126	1181	0.107	0.000216874	0.00653719
GO:0019955	Molecular Function	cytokine binding		8	24	0.333	0.000223702	0.0104936
GO:0032680	Biological Process	regulation of tumor necrosis factor production		11	41	0.268	0.000245373	0.00723877
GO:1903555	Biological Process	regulation of tumor necrosis factor superfamily cytokine production		11	41	0.268	0.000245373	0.00723877
GO:0072676	Biological Process	lymphocyte migration		8	23	0.348	0.00024701	0.00723877
GO:0042327	Biological Process	positive regulation of phosphorylation		53	411	0.129	0.000252814	0.00730306
GO:0048534	Biological Process	hematopoietic or lymphoid organ development		54	421	0.128	0.000253819	0.00730306
GO:0002253	Biological Process	activation of immune response		32	211	0.152	0.000258066	0.00735838
GO:0048523	Biological Process	negative regulation of cellular process		152	1478	0.103	0.000268645	0.00759161
GO:0061134	Molecular Function	peptidase regulator activity		14	66	0.212	0.000280589	0.0120653
GO:0002521	Biological Process	leukocyte differentiation		36	249	0.145	0.000286979	0.00803796
GO:0045321	Biological Process	leukocyte activation		48	364	0.132	0.000291666	0.00809758
GO:0032269	Biological Process	negative regulation of cellular protein metabolic process		43	316	0.136	0.000302619	0.00832861
GO:0098542	Biological Process	defense response to other organism		18	93	0.194	0.000306145	0.00835301
GO:0048870	Biological Process	cell motility		86	756	0.114	0.00031574	0.00846879
GO:0051674	Biological Process	localization of cell		86	756	0.114	0.00031574	0.00846879
GO:0002819	Biological Process	regulation of adaptive immune response		14	63	0.222	0.000322008	0.00856433
GO:0010604	Biological Process	positive regulation of macromolecule metabolic process		83	725	0.114	0.000328031	0.00865181
GO:0010562	Biological Process	positive regulation of phosphorus metabolic process		57	457	0.125	0.000357529	0.00927525
GO:0045937	Biological Process	positive regulation of phosphate metabolic process		57	457	0.125	0.000357529	0.00927525
GO:0001944	Biological Process	vasculature development		35	243	0.144	0.000372549	0.00958633
GO:0044459	Cellular Component	plasma membrane part		65	568	0.114	0.000376205	0.0154782
GO:0090087	Biological Process	regulation of peptide transport		17	87	0.195	0.000396656	0.0101008
GO:0051246	Biological Process	regulation of protein metabolic process		128	1221	0.105	0.000402001	0.0101008
GO:0002520	Biological Process	immune system development		56	449	0.125	0.000402117	0.0101008
GO:0019958	Molecular Function	C-X-C chemokine binding		3	3	1	0.000407282	0.0154845
GO:0043408	Biological Process	regulation of MAPK cascade		37	263	0.141	0.000409484	0.0102048
GO:0050793	Biological Process	regulation of developmental process		116	1089	0.107	0.000418966	0.0103596
GO:0004896	Molecular Function	cytokine receptor activity		10	39	0.256	0.000420122	0.0154845
GO:2000026	Biological Process	regulation of multicellular organismal development		70	595	0.118	0.00044833	0.0109997
GO:0043903	Biological Process	regulation of symbiosis, encompassing mutualism through parasitism		17	88	0.193	0.000456184	0.0111063
GO:0040011	Biological Process	locomotion		103	949	0.109	0.000464534	0.0112233
GO:0051248	Biological Process	negative regulation of protein metabolic process		43	323	0.133	0.000485059	0.0116304
GO:0023056	Biological Process	positive regulation of signaling		46	353	0.13	0.000504279	0.0119108
GO:0030097	Biological Process	hemopoiesis		46	353	0.13	0.000504279	0.0119108
GO:0010647	Biological Process	positive regulation of cell communication		47	364	0.129	0.00054038	0.0126689
GO:0044420	Cellular Component	extracellular matrix component		16	86	0.186	0.000584139	0.021029
GO:0001934	Biological Process	positive regulation of protein phosphorylation		47	366	0.128	0.00061009	0.0141981
GO:0001775	Biological Process	cell activation		56	457	0.123	0.000622708	0.0143859
GO:0031401	Biological Process	positive regulation of protein modification process		55	447	0.123	0.000628932	0.0144244
GO:0014910	Biological Process	regulation of smooth muscle cell migration		6	15	0.4	0.000643319	0.0146482
GO:0051241	Biological Process	negative regulation of multicellular organismal process		37	270	0.137	0.000680202	0.0153774
GO:0098772	Molecular Function	molecular function regulator		58	511	0.114	0.0006998	0.0226946
GO:0042379	Molecular Function	chemokine receptor binding		5	11	0.455	0.000703709	0.0226946
GO:0032640	Biological Process	tumor necrosis factor production		14	68	0.206	0.000732938	0.0164521
GO:0034109	Biological Process	homotypic cell-cell adhesion		29	196	0.148	0.000741752	0.0165327
GO:1903706	Biological Process	regulation of hemopoiesis		21	126	0.167	0.000833011	0.0184369
GO:0032496	Biological Process	response to lipopolysaccharide		12	54	0.222	0.000847636	0.0186303
GO:0071706	Biological Process	tumor necrosis factor superfamily cytokine production		14	69	0.203	0.00085397	0.0186401
GO:0048020	Molecular Function	CCR chemokine receptor binding		4	7	0.571	0.000878569	0.0266671
GO:0043900	Biological Process	regulation of multi-organism process		21	127	0.165	0.000925596	0.0200651
GO:0001932	Biological Process	regulation of protein phosphorylation		73	643	0.114	0.000943935	0.0203235
GO:0002708	Biological Process	positive regulation of lymphocyte mediated immunity		9	34	0.265	0.000994607	0.0212532
GO:0002250	Biological Process	adaptive immune response		17	94	0.181	0.00100055	0.0212532
GO:0002706	Biological Process	regulation of lymphocyte mediated immunity		11	48	0.229	0.00105336	0.0222259
GO:0070661	Biological Process	leukocyte proliferation		20	120	0.167	0.00109645	0.0229819
GO:0019956	Molecular Function	chemokine binding		5	12	0.417	0.00113301	0.0324796
GO:0002790	Biological Process	peptide secretion		14	71	0.197	0.001147	0.0238833
GO:0002822	Biological Process	regulation of adaptive immune response based on somatic recombination of immune receptors built from immunoglobulin superfamily domains		12	56	0.214	0.00119201	0.0246583
GO:0071310	Biological Process	cellular response to organic substance		62	533	0.116	0.00124511	0.025288
GO:0007260	Biological Process	tyrosine phosphorylation of STAT protein		9	35	0.257	0.00124642	0.025288
GO:0042509	Biological Process	regulation of tyrosine phosphorylation of STAT protein		9	35	0.257	0.00124642	0.025288
GO:0045087	Biological Process	innate immune response		21	130	0.162	0.00125837	0.0253678
GO:0009891	Biological Process	positive regulation of biosynthetic process		39	299	0.13	0.00128591	0.0257588
GO:0005488	Molecular Function	binding		639	8133	0.079	0.00139935	0.0380034
GO:0042325	Biological Process	regulation of phosphorylation		81	739	0.11	0.00142546	0.0283747
GO:0000165	Biological Process	MAPK cascade		38	291	0.131	0.0014439	0.0283848
GO:0023014	Biological Process	signal transduction by protein phosphorylation		38	291	0.131	0.0014439	0.0283848
GO:0038024	Molecular Function	cargo receptor activity		8	31	0.258	0.00150736	0.0388898
GO:0043122	Biological Process	regulation of I-kappaB kinase/NF-kappaB signaling		24	159	0.151	0.00155323	0.0303456
GO:0022407	Biological Process	regulation of cell-cell adhesion		24	160	0.15	0.00169428	0.0328982
GO:0007159	Biological Process	leukocyte cell-cell adhesion		27	188	0.144	0.00173979	0.0334031
GO:0045785	Biological Process	positive regulation of cell adhesion		14	74	0.189	0.00174139	0.0334031
GO:0018108	Biological Process	peptidyl-tyrosine phosphorylation		11	51	0.216	0.00178552	0.0338393
GO:0018212	Biological Process	peptidyl-tyrosine modification		11	51	0.216	0.00178552	0.0338393
GO:0009892	Biological Process	negative regulation of metabolic process		80	735	0.109	0.0018536	0.0345743
GO:0006935	Biological Process	chemotaxis		42	335	0.125	0.00185707	0.0345743
GO:0042330	Biological Process	taxis		42	335	0.125	0.00185707	0.0345743
GO:0050730	Biological Process	regulation of peptidyl-tyrosine phosphorylation		10	44	0.227	0.00188369	0.0348649
GO:0051259	Biological Process	protein oligomerization		31	228	0.136	0.00202791	0.0373159
GO:0032731	Biological Process	positive regulation of interleukin-1 beta production		4	8	0.5	0.00209327	0.0376499
GO:0032732	Biological Process	positive regulation of interleukin-1 production		4	8	0.5	0.00209327	0.0376499
GO:1903510	Biological Process	mucopolysaccharide metabolic process		4	8	0.5	0.00209327	0.0376499
GO:0046649	Biological Process	lymphocyte activation		39	307	0.127	0.00209365	0.0376499
GO:0006508	Biological Process	proteolysis		68	609	0.112	0.00213585	0.0381919
GO:0007249	Biological Process	I-kappaB kinase/NF-kappaB signaling		24	163	0.147	0.00218503	0.0388518
GO:0001637	Molecular Function	G-protein coupled chemoattractant receptor activity		7	26	0.269	0.00227527	0.0559065
GO:0016192	Biological Process	vesicle-mediated transport		61	536	0.114	0.00228972	0.0400625
GO:0002686	Biological Process	negative regulation of leukocyte migration		5	13	0.385	0.00229109	0.0400625
GO:0051262	Biological Process	protein tetramerization		5	13	0.385	0.00229109	0.0400625
GO:0070011	Molecular Function	peptidase activity, acting on L-amino acid peptides		47	417	0.113	0.00252147	0.05914
GO:0072577	Biological Process	endothelial cell apoptotic process		7	25	0.28	0.00254986	0.0443423
GO:0014909	Biological Process	smooth muscle cell migration		6	19	0.316	0.00265115	0.0454498
GO:0055081	Biological Process	anion homeostasis		6	19	0.316	0.00265115	0.0454498
GO:0002237	Biological Process	response to molecule of bacterial origin		19	120	0.158	0.00265663	0.0454498
GO:0046906	Molecular Function	tetrapyrrole binding		15	91	0.165	0.00269387	0.06027
GO:0070486	Biological Process	leukocyte aggregation		25	175	0.143	0.00271934	0.0462726
GO:0045069	Biological Process	regulation of viral genome replication		8	32	0.25	0.00280071	0.0474024
GO:0008556	Molecular Function	potassium-transporting ATPase activity		4	9	0.444	0.00280326	0.06027
GO:0004175	Molecular Function	endopeptidase activity		25	188	0.133	0.00311241	0.0632864
GO:0002460	Biological Process	adaptive immune response based on somatic recombination of immune receptors built from immunoglobulin superfamily domains		15	87	0.172	0.00314679	0.0529766
GO:0008233	Molecular Function	peptidase activity		47	422	0.111	0.00318885	0.0632864
GO:0010605	Biological Process	negative regulation of macromolecule metabolic process		62	555	0.112	0.00326142	0.0545229
GO:0051050	Biological Process	positive regulation of transport		28	206	0.136	0.0032731	0.0545229
GO:0072678	Biological Process	T cell migration		5	14	0.357	0.0033342	0.0548387
GO:0030336	Biological Process	negative regulation of cell migration		9	40	0.225	0.00337869	0.0548387
GO:0045807	Biological Process	positive regulation of endocytosis		9	40	0.225	0.00337869	0.0548387
GO:0051271	Biological Process	negative regulation of cellular component movement		9	40	0.225	0.00337869	0.0548387
GO:2000146	Biological Process	negative regulation of cell motility		9	40	0.225	0.00337869	0.0548387
GO:0019079	Biological Process	viral genome replication		8	33	0.242	0.00344553	0.0556383
GO:0019220	Biological Process	regulation of phosphate metabolic process		90	863	0.104	0.00348977	0.0559642
GO:0032943	Biological Process	mononuclear cell proliferation		18	114	0.158	0.00350108	0.0559642
GO:0097205	Biological Process	renal filtration		4	9	0.444	0.0035333	0.0559814
GO:0002673	Biological Process	regulation of acute inflammatory response		6	20	0.3	0.00353753	0.0559814
GO:0071813	Molecular Function	lipoprotein particle binding		5	15	0.333	0.0035618	0.06807
GO:0042101	Cellular Component	T cell receptor complex		3	5	0.6	0.00375712	0.120228
GO:0055092	Biological Process	sterol homeostasis		9	41	0.22	0.00403176	0.0634851
GO:0032612	Biological Process	interleukin-1 production		7	27	0.259	0.00409965	0.0639874
GO:0051174	Biological Process	regulation of phosphorus metabolic process		90	868	0.104	0.00410409	0.0639874
GO:1902105	Biological Process	regulation of leukocyte differentiation		17	107	0.159	0.00419089	0.0648026
GO:0031324	Biological Process	negative regulation of cellular metabolic process		63	572	0.11	0.00419733	0.0648026
GO:0043277	Biological Process	apoptotic cell clearance		3	5	0.6	0.0043552	0.0665904
GO:0048247	Biological Process	lymphocyte chemotaxis		3	5	0.6	0.0043552	0.0665904
GO:0004950	Molecular Function	chemokine receptor activity		6	22	0.273	0.00436149	0.0803761
GO:0048878	Biological Process	chemical homeostasis		57	509	0.112	0.00444962	0.0673613
GO:0040013	Biological Process	negative regulation of locomotion		12	65	0.185	0.00446172	0.0673613
GO:0002274	Biological Process	myeloid leukocyte activation		11	57	0.193	0.00448058	0.0673613
GO:0031399	Biological Process	regulation of protein modification process		91	882	0.103	0.00449075	0.0673613
GO:0051091	Biological Process	positive regulation of sequence-specific DNA binding transcription factor activity		16	99	0.162	0.00453653	0.0677269
GO:0002639	Biological Process	positive regulation of immunoglobulin production		5	15	0.333	0.00467965	0.0695356
GO:0050792	Biological Process	regulation of viral process		13	74	0.176	0.0048984	0.072446
GO:0008283	Biological Process	cell proliferation		98	964	0.102	0.00498297	0.0733539
GO:0045088	Biological Process	regulation of innate immune response		17	109	0.156	0.00508043	0.0740473
GO:0002712	Biological Process	regulation of B cell mediated immunity		7	28	0.25	0.00510026	0.0740473
GO:0006909	Biological Process	phagocytosis		7	28	0.25	0.00510026	0.0740473
GO:0002717	Biological Process	positive regulation of natural killer cell mediated immunity		4	10	0.4	0.00552326	0.0798225
GO:0022409	Biological Process	positive regulation of cell-cell adhesion		11	59	0.186	0.00588325	0.0846385
GO:0006857	Biological Process	oligopeptide transport		2	2	1	0.00623665	0.0850819
GO:0006929	Biological Process	substrate-dependent cell migration		2	2	1	0.00623665	0.0850819
GO:0007413	Biological Process	axonal fasciculation		2	2	1	0.00623665	0.0850819
GO:0016180	Biological Process	snRNA processing		2	2	1	0.00623665	0.0850819
GO:0031952	Biological Process	regulation of protein autophosphorylation		2	2	1	0.00623665	0.0850819
GO:0031954	Biological Process	positive regulation of protein autophosphorylation		2	2	1	0.00623665	0.0850819
GO:0032071	Biological Process	regulation of endodeoxyribonuclease activity		2	2	1	0.00623665	0.0850819
GO:0032633	Biological Process	interleukin-4 production		2	2	1	0.00623665	0.0850819
GO:0032673	Biological Process	regulation of interleukin-4 production		2	2	1	0.00623665	0.0850819
GO:0032753	Biological Process	positive regulation of interleukin-4 production		2	2	1	0.00623665	0.0850819
GO:0034472	Biological Process	snRNA 3'-end processing		2	2	1	0.00623665	0.0850819
GO:0046777	Biological Process	protein autophosphorylation		2	2	1	0.00623665	0.0850819
GO:0060229	Molecular Function	lipase activator activity		4	11	0.364	0.00651154	0.11586
GO:0010557	Biological Process	positive regulation of macromolecule biosynthetic process		27	207	0.13	0.00670708	0.0908463
GO:0010941	Biological Process	regulation of cell death		81	783	0.103	0.0067166	0.0908463
GO:0031328	Biological Process	positive regulation of cellular biosynthetic process		31	247	0.126	0.00679146	0.091468
GO:0007162	Biological Process	negative regulation of cell adhesion		13	77	0.169	0.0069102	0.0926728
GO:0031012	Cellular Component	extracellular matrix		25	198	0.126	0.00709709	0.203807
GO:0065008	Biological Process	regulation of biological quality		142	1483	0.096	0.0071665	0.0957045
GO:0002821	Biological Process	positive regulation of adaptive immune response		8	37	0.216	0.00723534	0.0958153
GO:0002824	Biological Process	positive regulation of adaptive immune response based on somatic recombination of immune receptors built from immunoglobulin superfamily domains		8	37	0.216	0.00723534	0.0958153
GO:1903900	Biological Process	regulation of viral life cycle		12	69	0.174	0.00730537	0.0963396
GO:0001523	Biological Process	retinoid metabolic process		6	23	0.261	0.0075132	0.0982615
GO:0045638	Biological Process	negative regulation of myeloid cell differentiation		6	23	0.261	0.0075132	0.0982615
GO:0042110	Biological Process	T cell activation		23	170	0.135	0.00766536	0.098397
GO:0070489	Biological Process	T cell aggregation		23	170	0.135	0.00766536	0.098397
GO:0071593	Biological Process	lymphocyte aggregation		23	170	0.135	0.00766536	0.098397
GO:0002683	Biological Process	negative regulation of immune system process		19	132	0.144	0.00766643	0.098397
GO:0042493	Biological Process	response to drug		9	45	0.2	0.00767901	0.098397
GO:0005783	Cellular Component	endoplasmic reticulum		23	179	0.128	0.00778431	0.203807
GO:0019058	Biological Process	viral life cycle		15	96	0.156	0.00806167	0.102262
GO:0046651	Biological Process	lymphocyte proliferation		16	105	0.152	0.00806763	0.102262
GO:0001562	Biological Process	response to protozoan		4	11	0.364	0.00814222	0.102262
GO:0002228	Biological Process	natural killer cell mediated immunity		4	11	0.364	0.00814222	0.102262
GO:0002715	Biological Process	regulation of natural killer cell mediated immunity		4	11	0.364	0.00814222	0.102262
GO:0002689	Biological Process	negative regulation of leukocyte chemotaxis		3	6	0.5	0.00820002	0.102581
GO:0043062	Biological Process	extracellular structure organization		21	152	0.138	0.00835215	0.103908
GO:0006796	Biological Process	phosphate-containing compound metabolic process		155	1642	0.094	0.00837175	0.103908
GO:0015370	Molecular Function	solute:sodium symporter activity		5	18	0.278	0.00843565	0.143558
GO:0002791	Biological Process	regulation of peptide secretion		11	62	0.177	0.00860938	0.10644
GO:0001664	Molecular Function	G-protein coupled receptor binding		13	84	0.155	0.00862459	0.143558
GO:0009966	Biological Process	regulation of signal transduction		125	1294	0.097	0.00877936	0.108119
GO:0046425	Biological Process	regulation of JAK-STAT cascade		10	54	0.185	0.00887164	0.108412
GO:1904892	Biological Process	regulation of STAT cascade		10	54	0.185	0.00887164	0.108412
GO:0023051	Biological Process	regulation of signaling		135	1412	0.096	0.00916064	0.111388
GO:1903707	Biological Process	negative regulation of hemopoiesis		7	31	0.226	0.00920681	0.111388
GO:0034110	Biological Process	regulation of homotypic cell-cell adhesion		18	125	0.144	0.009253	0.111388
GO:0002637	Biological Process	regulation of immunoglobulin production		6	24	0.25	0.00936152	0.111388
GO:0006690	Biological Process	icosanoid metabolic process		6	24	0.25	0.00936152	0.111388
GO:0032652	Biological Process	regulation of interleukin-1 production		6	24	0.25	0.00936152	0.111388
GO:1901568	Biological Process	fatty acid derivative metabolic process		6	24	0.25	0.00936152	0.111388
GO:0006915	Biological Process	apoptotic process		91	907	0.1	0.00949064	0.112501
GO:0045089	Biological Process	positive regulation of innate immune response		16	107	0.15	0.00964203	0.113793
GO:0060627	Biological Process	regulation of vesicle-mediated transport		19	135	0.141	0.00970435	0.113793
GO:0006639	Biological Process	acylglycerol metabolic process		11	63	0.175	0.00970744	0.113793
GO:0043168	Molecular Function	anion binding		35	314	0.111	0.00997786	0.160893
GO:0003014	Biological Process	renal system process		8	39	0.205	0.0100251	0.117082
GO:0032874	Biological Process	positive regulation of stress-activated MAPK cascade		9	47	0.191	0.0102514	0.118848
GO:0070304	Biological Process	positive regulation of stress-activated protein kinase signaling cascade		9	47	0.191	0.0102514	0.118848
GO:0035556	Biological Process	intracellular signal transduction		107	1094	0.098	0.0106467	0.122981
GO:0071814	Molecular Function	protein-lipid complex binding		5	19	0.263	0.0107623	0.168283
GO:0019725	Biological Process	cellular homeostasis		40	349	0.115	0.0108456	0.124194
GO:0006638	Biological Process	neutral lipid metabolic process		11	64	0.172	0.0109102	0.124194
GO:0002714	Biological Process	positive regulation of B cell mediated immunity		5	18	0.278	0.0109479	0.124194
GO:0044110	Biological Process	growth involved in symbiotic interaction		5	18	0.278	0.0109479	0.124194
GO:0044116	Biological Process	growth of symbiont involved in interaction with host		5	18	0.278	0.0109479	0.124194
GO:0014812	Biological Process	muscle cell migration		7	32	0.219	0.0110005	0.124345
GO:0010646	Biological Process	regulation of cell communication		136	1432	0.095	0.011072	0.124707
GO:0006928	Biological Process	movement of cell or subcellular component		97	982	0.099	0.0114064	0.126959
GO:0002703	Biological Process	regulation of leukocyte mediated immunity		12	73	0.164	0.0114098	0.126959
GO:0009620	Biological Process	response to fungus		4	12	0.333	0.0114597	0.126959
GO:0030279	Biological Process	negative regulation of ossification		4	12	0.333	0.0114597	0.126959
GO:0042345	Biological Process	regulation of NF-kappaB import into nucleus		6	25	0.24	0.0115126	0.126959
GO:0042348	Biological Process	NF-kappaB import into nucleus		6	25	0.24	0.0115126	0.126959
GO:0051183	Molecular Function	vitamin transporter activity		4	13	0.308	0.0125214	0.190031
GO:0051049	Biological Process	regulation of transport		67	647	0.104	0.0127597	0.140223
GO:0008277	Biological Process	regulation of G-protein coupled receptor protein signaling pathway		10	57	0.175	0.0129293	0.141596
GO:0002385	Biological Process	mucosal immune response		3	7	0.429	0.0135128	0.144769
GO:0002834	Biological Process	regulation of response to tumor cell		3	7	0.429	0.0135128	0.144769
GO:0002836	Biological Process	positive regulation of response to tumor cell		3	7	0.429	0.0135128	0.144769
GO:0046323	Biological Process	glucose import		3	7	0.429	0.0135128	0.144769
GO:0070391	Biological Process	response to lipoteichoic acid		3	7	0.429	0.0135128	0.144769
GO:0072358	Biological Process	cardiovascular system development		40	354	0.113	0.0135392	0.144769
GO:0072359	Biological Process	circulatory system development		40	354	0.113	0.0135392	0.144769
GO:0022604	Biological Process	regulation of cell morphogenesis		28	229	0.122	0.0136241	0.145187
GO:0043235	Cellular Component	receptor complex		13	88	0.148	0.0137956	0.271428
GO:0006692	Biological Process	prostanoid metabolic process		5	19	0.263	0.013911	0.147252
GO:0032651	Biological Process	regulation of interleukin-1 beta production		5	19	0.263	0.013911	0.147252
GO:0002449	Biological Process	lymphocyte mediated immunity		12	75	0.16	0.0140341	0.147568
GO:0045637	Biological Process	regulation of myeloid cell differentiation		12	75	0.16	0.0140341	0.147568
GO:0005903	Cellular Component	brush border		5	20	0.25	0.0141369	0.271428
GO:0034358	Cellular Component	plasma lipoprotein particle		5	20	0.25	0.0141369	0.271428
GO:1990777	Cellular Component	lipoprotein particle		5	20	0.25	0.0141369	0.271428
GO:0006793	Biological Process	phosphorus metabolic process		155	1668	0.093	0.0144491	0.150998
GO:0042127	Biological Process	regulation of cell proliferation		67	651	0.103	0.0144934	0.150998
GO:0007259	Biological Process	JAK-STAT cascade		10	58	0.172	0.0145512	0.150998
GO:0097696	Biological Process	STAT cascade		10	58	0.172	0.0145512	0.150998
GO:0050673	Biological Process	epithelial cell proliferation		18	131	0.137	0.014682	0.151858
GO:0050801	Biological Process	ion homeostasis		40	356	0.112	0.0147594	0.152162
GO:0042981	Biological Process	regulation of apoptotic process		75	742	0.101	0.0150297	0.154445
GO:0055088	Biological Process	lipid homeostasis		9	50	0.18	0.0152568	0.155267
GO:0009267	Biological Process	cellular response to starvation		4	13	0.308	0.0155346	0.155267
GO:0044117	Biological Process	growth of symbiont in host		4	13	0.308	0.0155346	0.155267
GO:0044126	Biological Process	regulation of growth of symbiont in host		4	13	0.308	0.0155346	0.155267
GO:0045939	Biological Process	negative regulation of steroid metabolic process		4	13	0.308	0.0155346	0.155267
GO:0071624	Biological Process	positive regulation of granulocyte chemotaxis		4	13	0.308	0.0155346	0.155267
GO:0045893	Biological Process	positive regulation of transcription, DNA-templated		21	161	0.13	0.0155512	0.155267
GO:1902680	Biological Process	positive regulation of RNA biosynthetic process		21	161	0.13	0.0155512	0.155267
GO:1903508	Biological Process	positive regulation of nucleic acid-templated transcription		21	161	0.13	0.0155512	0.155267
GO:0002377	Biological Process	immunoglobulin production		8	42	0.19	0.0156043	0.155307
GO:0004939	Molecular Function	beta-adrenergic receptor activity		2	3	0.667	0.0156879	0.207563
GO:0004942	Molecular Function	anaphylatoxin receptor activity		2	3	0.667	0.0156879	0.207563
GO:0035325	Molecular Function	Toll-like receptor binding		2	3	0.667	0.0156879	0.207563
GO:0050542	Molecular Function	icosanoid binding		2	3	0.667	0.0156879	0.207563
GO:1901567	Molecular Function	fatty acid derivative binding		2	3	0.667	0.0156879	0.207563
GO:0070848	Biological Process	response to growth factor		28	232	0.121	0.0160135	0.158623
GO:0008219	Biological Process	cell death		106	1099	0.096	0.0160377	0.158623
GO:0045335	Cellular Component	phagocytic vesicle		2	3	0.667	0.016043	0.288773
GO:0016265	Biological Process	death		107	1111	0.096	0.0162011	0.15974
GO:0005342	Molecular Function	organic acid transmembrane transporter activity		11	72	0.153	0.0164626	0.211137
GO:0044057	Biological Process	regulation of system process		23	182	0.126	0.0166845	0.162332
GO:0016101	Biological Process	diterpenoid metabolic process		6	27	0.222	0.0168156	0.162332
GO:0035710	Biological Process	CD4-positive, alpha-beta T cell activation		6	27	0.222	0.0168156	0.162332
GO:1902106	Biological Process	negative regulation of leukocyte differentiation		6	27	0.222	0.0168156	0.162332
GO:0004935	Molecular Function	adrenergic receptor activity		3	8	0.375	0.0171855	0.211137
GO:0005172	Molecular Function	vascular endothelial growth factor receptor binding		3	8	0.375	0.0171855	0.211137
GO:0002705	Biological Process	positive regulation of leukocyte mediated immunity		9	51	0.176	0.0172685	0.162332
GO:0002762	Biological Process	negative regulation of myeloid leukocyte differentiation		5	20	0.25	0.0173689	0.162332
GO:0032611	Biological Process	interleukin-1 beta production		5	20	0.25	0.0173689	0.162332
GO:0032994	Cellular Component	protein-lipid complex		5	21	0.238	0.017435	0.295369
GO:0044765	Biological Process	single-organism transport		163	1773	0.092	0.0176175	0.162332
GO:0006072	Biological Process	glycerol-3-phosphate metabolic process		2	3	0.667	0.0177263	0.162332
GO:0016045	Biological Process	detection of bacterium		2	3	0.667	0.0177263	0.162332
GO:0019835	Biological Process	cytolysis		2	3	0.667	0.0177263	0.162332
GO:0032692	Biological Process	negative regulation of interleukin-1 production		2	3	0.667	0.0177263	0.162332
GO:0042494	Biological Process	detection of bacterial lipoprotein		2	3	0.667	0.0177263	0.162332
GO:0045056	Biological Process	transcytosis		2	3	0.667	0.0177263	0.162332
GO:0060055	Biological Process	angiogenesis involved in wound healing		2	3	0.667	0.0177263	0.162332
GO:0070340	Biological Process	detection of bacterial lipopeptide		2	3	0.667	0.0177263	0.162332
GO:0071219	Biological Process	cellular response to molecule of bacterial origin		2	3	0.667	0.0177263	0.162332
GO:0071220	Biological Process	cellular response to bacterial lipoprotein		2	3	0.667	0.0177263	0.162332
GO:0071221	Biological Process	cellular response to bacterial lipopeptide		2	3	0.667	0.0177263	0.162332
GO:0090136	Biological Process	epithelial cell-cell adhesion		2	3	0.667	0.0177263	0.162332
GO:0097028	Biological Process	dendritic cell differentiation		2	3	0.667	0.0177263	0.162332
GO:0098543	Biological Process	detection of other organism		2	3	0.667	0.0177263	0.162332
GO:0001818	Biological Process	negative regulation of cytokine production		15	105	0.143	0.0177463	0.162332
GO:0002573	Biological Process	myeloid leukocyte differentiation		15	105	0.143	0.0177463	0.162332
GO:0070663	Biological Process	regulation of leukocyte proliferation		15	105	0.143	0.0177463	0.162332
GO:0016209	Molecular Function	antioxidant activity		6	29	0.207	0.0178233	0.21388
GO:0003073	Biological Process	regulation of systemic arterial blood pressure		7	35	0.2	0.0178877	0.162685
GO:0044236	Biological Process	multicellular organism metabolic process		7	35	0.2	0.0178877	0.162685
GO:0010876	Biological Process	lipid localization		18	134	0.134	0.0181998	0.164504
GO:0002224	Biological Process	toll-like receptor signaling pathway		10	60	0.167	0.0182436	0.164504
GO:0002761	Biological Process	regulation of myeloid leukocyte differentiation		10	60	0.167	0.0182436	0.164504
GO:0010631	Biological Process	epithelial cell migration		19	144	0.132	0.0185148	0.165535
GO:0090130	Biological Process	tissue migration		19	144	0.132	0.0185148	0.165535
GO:0090132	Biological Process	epithelium migration		19	144	0.132	0.0185148	0.165535
GO:0005615	Cellular Component	extracellular space		6	29	0.207	0.0187756	0.300409
GO:0042098	Biological Process	T cell proliferation		12	78	0.154	0.0188006	0.167617
GO:0055082	Biological Process	cellular chemical homeostasis		32	278	0.115	0.0199294	0.17369
GO:0043067	Biological Process	regulation of programmed cell death		75	752	0.1	0.0200118	0.17369
GO:0097190	Biological Process	apoptotic signaling pathway		29	247	0.117	0.0203222	0.17369
GO:0000060	Biological Process	protein import into nucleus, translocation		3	8	0.375	0.0203645	0.17369
GO:0001659	Biological Process	temperature homeostasis		3	8	0.375	0.0203645	0.17369
GO:0030194	Biological Process	positive regulation of blood coagulation		3	8	0.375	0.0203645	0.17369
GO:0033158	Biological Process	regulation of protein import into nucleus, translocation		3	8	0.375	0.0203645	0.17369
GO:0044364	Biological Process	disruption of cells of other organism		3	8	0.375	0.0203645	0.17369
GO:0050820	Biological Process	positive regulation of coagulation		3	8	0.375	0.0203645	0.17369
GO:0051818	Biological Process	disruption of cells of other organism involved in symbiotic interaction		3	8	0.375	0.0203645	0.17369
GO:0090303	Biological Process	positive regulation of wound healing		3	8	0.375	0.0203645	0.17369
GO:0098801	Biological Process	regulation of renal system process		3	8	0.375	0.0203645	0.17369
GO:1900048	Biological Process	positive regulation of hemostasis		3	8	0.375	0.0203645	0.17369
GO:0034612	Biological Process	response to tumor necrosis factor		8	44	0.182	0.0203929	0.17369
GO:0030516	Biological Process	regulation of axon extension		4	14	0.286	0.0204148	0.17369
GO:0034453	Biological Process	microtubule anchoring		4	14	0.286	0.0204148	0.17369
GO:0042594	Biological Process	response to starvation		4	14	0.286	0.0204148	0.17369
GO:0006939	Biological Process	smooth muscle contraction		7	36	0.194	0.0207372	0.17549
GO:0032368	Biological Process	regulation of lipid transport		7	36	0.194	0.0207372	0.17549
GO:0033674	Biological Process	positive regulation of kinase activity		22	176	0.125	0.0212154	0.17783
GO:0006461	Biological Process	protein complex assembly		60	585	0.103	0.0212809	0.17783
GO:0070271	Biological Process	protein complex biogenesis		60	585	0.103	0.0212809	0.17783
GO:0006801	Biological Process	superoxide metabolic process		5	21	0.238	0.0213509	0.17783
GO:0043367	Biological Process	CD4-positive, alpha-beta T cell differentiation		5	21	0.238	0.0213509	0.17783
GO:0050819	Biological Process	negative regulation of coagulation		5	21	0.238	0.0213509	0.17783
GO:0055065	Biological Process	metal ion homeostasis		32	280	0.114	0.021851	0.181518
GO:0034504	Biological Process	protein localization to nucleus		17	127	0.134	0.0219948	0.182235
GO:0098862	Cellular Component	cluster of actin-based cell projections		6	30	0.2	0.0220231	0.333824
GO:0030100	Biological Process	regulation of endocytosis		13	89	0.146	0.0221463	0.183011
GO:0043549	Biological Process	regulation of kinase activity		36	323	0.111	0.0223	0.183801
GO:0045862	Biological Process	positive regulation of proteolysis		12	80	0.15	0.0225906	0.185231
GO:1903034	Biological Process	regulation of response to wounding		12	80	0.15	0.0225906	0.185231
GO:0046983	Molecular Function	protein dimerization activity		64	674	0.095	0.0231515	0.259054
GO:0006721	Biological Process	terpenoid metabolic process		6	29	0.207	0.0235943	0.192961
GO:0008514	Molecular Function	organic anion transmembrane transporter activity		11	76	0.145	0.0238833	0.259054
GO:0016064	Biological Process	immunoglobulin mediated immune response		7	37	0.189	0.0238876	0.194857
GO:0015079	Molecular Function	potassium ion transmembrane transporter activity		5	23	0.217	0.0243573	0.259054
GO:0016641	Molecular Function	oxidoreductase activity, acting on the CH-NH2 group of donors, oxygen as acceptor		3	9	0.333	0.0243767	0.259054
GO:0016884	Molecular Function	carbon-nitrogen ligase activity, with glutamine as amido-N-donor		3	9	0.333	0.0243767	0.259054
GO:0065007	Biological Process	biological regulation		608	7330	0.083	0.0245296	0.199579
GO:0046873	Molecular Function	metal ion transmembrane transporter activity		14	106	0.132	0.0246	0.259054
GO:0097191	Biological Process	extrinsic apoptotic signaling pathway		16	119	0.134	0.0248092	0.201336
GO:0002263	Biological Process	cell activation involved in immune response		10	63	0.159	0.0250115	0.201595
GO:0002366	Biological Process	leukocyte activation involved in immune response		10	63	0.159	0.0250115	0.201595
GO:0001894	Biological Process	tissue homeostasis		11	72	0.153	0.0250321	0.201595
GO:0046943	Molecular Function	carboxylic acid transmembrane transporter activity		10	67	0.149	0.0251156	0.259193
GO:0051249	Biological Process	regulation of lymphocyte activation		21	169	0.124	0.0254202	0.202786
GO:0043085	Biological Process	positive regulation of catalytic activity		37	337	0.11	0.0255012	0.202786
GO:0002702	Biological Process	positive regulation of production of molecular mediator of immune response		5	22	0.227	0.0258825	0.202786
GO:0002889	Biological Process	regulation of immunoglobulin mediated immune response		5	22	0.227	0.0258825	0.202786
GO:0031577	Biological Process	spindle checkpoint		5	22	0.227	0.0258825	0.202786
GO:0032635	Biological Process	interleukin-6 production		5	22	0.227	0.0258825	0.202786
GO:0032675	Biological Process	regulation of interleukin-6 production		5	22	0.227	0.0258825	0.202786
GO:0042743	Biological Process	hydrogen peroxide metabolic process		5	22	0.227	0.0258825	0.202786
GO:0050810	Biological Process	regulation of steroid biosynthetic process		5	22	0.227	0.0258825	0.202786
GO:0001773	Biological Process	myeloid dendritic cell activation		4	15	0.267	0.0261367	0.202786
GO:0010742	Biological Process	macrophage derived foam cell differentiation		4	15	0.267	0.0261367	0.202786
GO:0010743	Biological Process	regulation of macrophage derived foam cell differentiation		4	15	0.267	0.0261367	0.202786
GO:0035929	Biological Process	steroid hormone secretion		4	15	0.267	0.0261367	0.202786
GO:0051149	Biological Process	positive regulation of muscle cell differentiation		4	15	0.267	0.0261367	0.202786
GO:1904019	Biological Process	epithelial cell apoptotic process		8	46	0.174	0.0261412	0.202786
GO:0042592	Biological Process	homeostatic process		75	762	0.098	0.0262668	0.203263
GO:0004601	Molecular Function	peroxidase activity		4	16	0.25	0.026685	0.265447
GO:0042113	Biological Process	B cell activation		12	82	0.146	0.0269163	0.207617
GO:0012501	Biological Process	programmed cell death		99	1040	0.095	0.0269607	0.207617
GO:0051090	Biological Process	regulation of sequence-specific DNA binding transcription factor activity		18	140	0.129	0.0271539	0.207633
GO:0051179	Biological Process	localization		299	3450	0.087	0.0271559	0.207633
GO:0032944	Biological Process	regulation of mononuclear cell proliferation		14	101	0.139	0.0272251	0.207633
GO:0050678	Biological Process	regulation of epithelial cell proliferation		14	101	0.139	0.0272251	0.207633
GO:0080135	Biological Process	regulation of cellular response to stress		24	201	0.119	0.0273504	0.208087
GO:0051254	Biological Process	positive regulation of RNA metabolic process		23	191	0.12	0.0277935	0.210951
GO:0030246	Molecular Function	carbohydrate binding		6	32	0.188	0.028167	0.265447
GO:0071705	Biological Process	nitrogen compound transport		32	286	0.112	0.0285017	0.21534
GO:0002251	Biological Process	organ or tissue specific immune response		3	9	0.333	0.0287801	0.21534
GO:0002347	Biological Process	response to tumor cell		3	9	0.333	0.0287801	0.21534
GO:0032760	Biological Process	positive regulation of tumor necrosis factor production		3	9	0.333	0.0287801	0.21534
GO:0050691	Biological Process	regulation of defense response to virus by host		3	9	0.333	0.0287801	0.21534
GO:1903557	Biological Process	positive regulation of tumor necrosis factor superfamily cytokine production		3	9	0.333	0.0287801	0.21534
GO:0001936	Biological Process	regulation of endothelial cell proliferation		8	47	0.17	0.0294006	0.219464
GO:0019538	Biological Process	protein metabolic process		282	3247	0.087	0.0295699	0.220209
GO:0006875	Biological Process	cellular metal ion homeostasis		27	234	0.115	0.0298142	0.221507
GO:0004180	Molecular Function	carboxypeptidase activity		2	4	0.5	0.0298371	0.265447
GO:0005355	Molecular Function	glucose transmembrane transporter activity		2	4	0.5	0.0298371	0.265447
GO:0019763	Molecular Function	immunoglobulin receptor activity		2	4	0.5	0.0298371	0.265447
GO:0030296	Molecular Function	protein tyrosine kinase activator activity		2	4	0.5	0.0298371	0.265447
GO:0030554	Molecular Function	adenyl nucleotide binding		2	4	0.5	0.0298371	0.265447
GO:1901338	Molecular Function	catecholamine binding		2	4	0.5	0.0298371	0.265447
GO:0006606	Biological Process	protein import into nucleus		16	122	0.131	0.0304991	0.224197
GO:0017038	Biological Process	protein import		16	122	0.131	0.0304991	0.224197
GO:0044744	Biological Process	protein targeting to nucleus		16	122	0.131	0.0304991	0.224197
GO:1902593	Biological Process	single-organism nuclear import		16	122	0.131	0.0304991	0.224197
GO:0060548	Biological Process	negative regulation of cell death		26	224	0.116	0.0305305	0.224197
GO:0006778	Biological Process	porphyrin-containing compound metabolic process		5	23	0.217	0.0309851	0.226485
GO:0043534	Biological Process	blood vessel endothelial cell migration		5	23	0.217	0.0309851	0.226485
GO:0008289	Molecular Function	lipid binding		30	284	0.106	0.0312773	0.273544
GO:0050863	Biological Process	regulation of T cell activation		14	103	0.136	0.0316009	0.229924
GO:1903037	Biological Process	regulation of leukocyte cell-cell adhesion		14	103	0.136	0.0316009	0.229924
GO:0032872	Biological Process	regulation of stress-activated MAPK cascade		12	84	0.143	0.0318152	0.230423
GO:0070302	Biological Process	regulation of stress-activated protein kinase signaling cascade		12	84	0.143	0.0318152	0.230423
GO:0032602	Biological Process	chemokine production		6	31	0.194	0.0319941	0.230664
GO:0050727	Biological Process	regulation of inflammatory response		6	31	0.194	0.0319941	0.230664
GO:0097367	Molecular Function	carbohydrate derivative binding		115	1317	0.087	0.0320262	0.275426
GO:0044707	Biological Process	single-multicellular organism process		264	3032	0.087	0.0321269	0.230693
GO:0002694	Biological Process	regulation of leukocyte activation		23	194	0.119	0.0325357	0.230693
GO:0051170	Biological Process	nuclear import		16	123	0.13	0.0325944	0.230693
GO:0031669	Biological Process	cellular response to nutrient levels		4	16	0.25	0.0327256	0.230693
GO:0048521	Biological Process	negative regulation of behavior		4	16	0.25	0.0327256	0.230693
GO:0050922	Biological Process	negative regulation of chemotaxis		4	16	0.25	0.0327256	0.230693
GO:0061387	Biological Process	regulation of extent of cell growth		4	16	0.25	0.0327256	0.230693
GO:0090077	Biological Process	foam cell differentiation		4	16	0.25	0.0327256	0.230693
GO:1903036	Biological Process	positive regulation of response to wounding		4	16	0.25	0.0327256	0.230693
GO:0016638	Molecular Function	oxidoreductase activity, acting on the CH-NH2 group of donors		4	17	0.235	0.0329014	0.278313
GO:0002440	Biological Process	production of molecular mediator of immune response		10	66	0.152	0.033417	0.230693
GO:0016810	Molecular Function	hydrolase activity, acting on carbon-nitrogen (but not peptide) bonds		11	80	0.138	0.033485	0.278681
GO:0002295	Biological Process	T-helper cell lineage commitment		2	4	0.5	0.0336017	0.230693
GO:0002363	Biological Process	alpha-beta T cell lineage commitment		2	4	0.5	0.0336017	0.230693
GO:0006379	Biological Process	mRNA cleavage		2	4	0.5	0.0336017	0.230693
GO:0014848	Biological Process	urinary tract smooth muscle contraction		2	4	0.5	0.0336017	0.230693
GO:0016553	Biological Process	base conversion or substitution editing		2	4	0.5	0.0336017	0.230693
GO:0032493	Biological Process	response to bacterial lipoprotein		2	4	0.5	0.0336017	0.230693
GO:0043369	Biological Process	CD4-positive or CD8-positive, alpha-beta T cell lineage commitment		2	4	0.5	0.0336017	0.230693
GO:0043373	Biological Process	CD4-positive, alpha-beta T cell lineage commitment		2	4	0.5	0.0336017	0.230693
GO:0043628	Biological Process	ncRNA 3'-end processing		2	4	0.5	0.0336017	0.230693
GO:0070339	Biological Process	response to bacterial lipopeptide		2	4	0.5	0.0336017	0.230693
GO:0072393	Biological Process	microtubule anchoring at microtubule organizing center		2	4	0.5	0.0336017	0.230693
GO:1901678	Biological Process	iron coordination entity transport		2	4	0.5	0.0336017	0.230693
GO:0045859	Biological Process	regulation of protein kinase activity		32	290	0.11	0.0337405	0.231145
GO:0030551	Molecular Function	cyclic nucleotide binding		5	25	0.2	0.0340412	0.278814
GO:0031225	Cellular Component	anchored component of membrane		4	17	0.235	0.0341408	0.491628
GO:0071822	Biological Process	protein complex subunit organization		87	911	0.095	0.0342724	0.234281
GO:0051173	Biological Process	positive regulation of nitrogen compound metabolic process		30	269	0.112	0.034399	0.234425
GO:0006869	Biological Process	lipid transport		15	114	0.132	0.0345156	0.234425
GO:1903522	Biological Process	regulation of blood circulation		15	114	0.132	0.0345156	0.234425
GO:0048731	Biological Process	system development		182	2041	0.089	0.0356086	0.24133
GO:0050670	Biological Process	regulation of lymphocyte proliferation		13	95	0.137	0.035686	0.241338
GO:0030099	Biological Process	myeloid cell differentiation		20	165	0.121	0.0360648	0.24338
GO:0048646	Biological Process	anatomical structure formation involved in morphogenesis		53	524	0.101	0.0364479	0.245441
GO:0015758	Biological Process	glucose transport		8	49	0.163	0.0367353	0.246329
GO:0019724	Biological Process	B cell mediated immunity		8	49	0.163	0.0367353	0.246329
GO:0030198	Biological Process	extracellular matrix organization		9	58	0.155	0.0370451	0.247881
GO:0031406	Molecular Function	carboxylic acid binding		7	43	0.163	0.037337	0.296213
GO:0043177	Molecular Function	organic acid binding		7	43	0.163	0.037337	0.296213
GO:0008509	Molecular Function	anion transmembrane transporter activity		17	144	0.118	0.0378878	0.296213
GO:0015711	Biological Process	organic anion transport		19	156	0.122	0.038636	0.25443
GO:0009611	Biological Process	response to wounding		22	187	0.118	0.0386928	0.25443
GO:0035933	Biological Process	glucocorticoid secretion		3	10	0.3	0.0387473	0.25443
GO:0048639	Biological Process	positive regulation of developmental growth		3	10	0.3	0.0387473	0.25443
GO:0050918	Biological Process	positive chemotaxis		3	10	0.3	0.0387473	0.25443
GO:0050926	Biological Process	regulation of positive chemotaxis		3	10	0.3	0.0387473	0.25443
GO:0050927	Biological Process	positive regulation of positive chemotaxis		3	10	0.3	0.0387473	0.25443
GO:0051004	Biological Process	regulation of lipoprotein lipase activity		3	10	0.3	0.0387473	0.25443
GO:0051155	Biological Process	positive regulation of striated muscle cell differentiation		3	10	0.3	0.0387473	0.25443
GO:0008528	Molecular Function	G-protein coupled peptide receptor activity		11	82	0.134	0.0391902	0.301823
GO:0048585	Biological Process	negative regulation of response to stimulus		46	448	0.103	0.0393762	0.257877
GO:0097193	Biological Process	intrinsic apoptotic signaling pathway		15	116	0.129	0.0394353	0.257877
GO:0002700	Biological Process	regulation of production of molecular mediator of immune response		7	41	0.171	0.0397424	0.258285
GO:0031503	Biological Process	protein complex localization		7	41	0.171	0.0397424	0.258285
GO:0043648	Biological Process	dicarboxylic acid metabolic process		7	41	0.171	0.0397424	0.258285
GO:0016684	Molecular Function	oxidoreductase activity, acting on peroxide as acceptor		4	18	0.222	0.0398916	0.302707
GO:0008645	Biological Process	hexose transport		10	68	0.147	0.0400117	0.258578
GO:0031668	Biological Process	cellular response to extracellular stimulus		4	17	0.235	0.0401961	0.258578
GO:0045833	Biological Process	negative regulation of lipid metabolic process		4	17	0.235	0.0401961	0.258578
GO:0071496	Biological Process	cellular response to external stimulus		4	17	0.235	0.0401961	0.258578
GO:0072348	Biological Process	sulfur compound transport		4	17	0.235	0.0401961	0.258578
GO:0044093	Biological Process	positive regulation of molecular function		51	505	0.101	0.0405126	0.259992
GO:0007067	Biological Process	mitotic nuclear division		9	59	0.153	0.0407755	0.259992
GO:0001906	Biological Process	cell killing		8	50	0.16	0.0408265	0.259992
GO:0001935	Biological Process	endothelial cell proliferation		8	50	0.16	0.0408265	0.259992
GO:0002831	Biological Process	regulation of response to biotic stimulus		8	50	0.16	0.0408265	0.259992
GO:0005581	Cellular Component	collagen trimer		4	18	0.222	0.0413662	0.567308
GO:0008284	Biological Process	positive regulation of cell proliferation		21	178	0.118	0.0415706	0.264199
GO:0004713	Molecular Function	protein tyrosine kinase activity		9	63	0.143	0.0418082	0.307116
GO:0019842	Molecular Function	vitamin binding		6	35	0.171	0.0418416	0.307116
GO:0002443	Biological Process	leukocyte mediated immunity		15	117	0.128	0.042075	0.266674
GO:0002027	Biological Process	regulation of heart rate		6	33	0.182	0.0421286	0.266674
GO:0045860	Biological Process	positive regulation of protein kinase activity		20	168	0.119	0.0423914	0.267802
GO:0019865	Molecular Function	immunoglobulin binding		3	11	0.273	0.0428483	0.307116
GO:0016491	Molecular Function	oxidoreductase activity		45	468	0.096	0.0428534	0.307116
GO:0033013	Biological Process	tetrapyrrole metabolic process		5	25	0.2	0.0429663	0.270355
GO:0061136	Biological Process	regulation of proteasomal protein catabolic process		5	25	0.2	0.0429663	0.270355
GO:0045935	Biological Process	positive regulation of nucleobase-containing compound metabolic process		29	264	0.11	0.0437927	0.275007
GO:0034385	Cellular Component	triglyceride-rich lipoprotein particle		3	11	0.273	0.0441198	0.577568
GO:0007610	Biological Process	behavior		41	396	0.104	0.044459	0.278639
GO:0010628	Biological Process	positive regulation of gene expression		24	211	0.114	0.0447106	0.278818
GO:0043280	Biological Process	positive regulation of cysteine-type endopeptidase activity involved in apoptotic process		9	60	0.15	0.0447518	0.278818
GO:2001056	Biological Process	positive regulation of cysteine-type endopeptidase activity		9	60	0.15	0.0447518	0.278818
GO:0072593	Biological Process	reactive oxygen species metabolic process		8	51	0.157	0.0452094	0.281115
GO:0032813	Molecular Function	tumor necrosis factor receptor superfamily binding		5	27	0.185	0.0458111	0.308983
GO:0071363	Biological Process	cellular response to growth factor stimulus		22	191	0.115	0.0471505	0.292427
GO:0005201	Molecular Function	extracellular matrix structural constituent		2	5	0.4	0.0473056	0.308983
GO:0008171	Molecular Function	O-methyltransferase activity		2	5	0.4	0.0473056	0.308983
GO:0015197	Molecular Function	peptide transporter activity		2	5	0.4	0.0473056	0.308983
GO:0015245	Molecular Function	fatty acid transporter activity		2	5	0.4	0.0473056	0.308983
GO:0016712	Molecular Function	oxidoreductase activity, acting on paired donors, with incorporation or reduction of molecular oxygen, reduced flavin or flavoprotein as one donor, and incorporation of one atom of oxygen		2	5	0.4	0.0473056	0.308983
GO:0016832	Molecular Function	aldehyde-lyase activity		2	5	0.4	0.0473056	0.308983
GO:0015749	Biological Process	monosaccharide transport		10	70	0.143	0.0474483	0.292427
GO:0006486	Biological Process	protein glycosylation		13	99	0.131	0.0474905	0.292427
GO:0034728	Biological Process	nucleosome organization		13	99	0.131	0.0474905	0.292427
GO:0043413	Biological Process	macromolecule glycosylation		13	99	0.131	0.0474905	0.292427
GO:0035821	Biological Process	modification of morphology or physiology of other organism		6	34	0.176	0.0478722	0.292703
GO:0045744	Biological Process	negative regulation of G-protein coupled receptor protein signaling pathway		6	34	0.176	0.0478722	0.292703
GO:0051338	Biological Process	regulation of transferase activity		37	354	0.105	0.0481835	0.292703
GO:0098771	Biological Process	inorganic ion homeostasis		35	332	0.105	0.0483202	0.292703
GO:0030195	Biological Process	negative regulation of blood coagulation		4	18	0.222	0.0485527	0.292703
GO:0032069	Biological Process	regulation of nuclease activity		4	18	0.222	0.0485527	0.292703
GO:0048675	Biological Process	axon extension		4	18	0.222	0.0485527	0.292703
GO:0061045	Biological Process	negative regulation of wound healing		4	18	0.222	0.0485527	0.292703
GO:0070670	Biological Process	response to interleukin-4		4	18	0.222	0.0485527	0.292703
GO:0071622	Biological Process	regulation of granulocyte chemotaxis		4	18	0.222	0.0485527	0.292703
GO:1900047	Biological Process	negative regulation of hemostasis		4	18	0.222	0.0485527	0.292703
GO:0010769	Biological Process	regulation of cell morphogenesis involved in differentiation		18	150	0.12	0.0488945	0.294203
GO:0044432	Cellular Component	endoplasmic reticulum part		17	147	0.116	0.0490024	0.608121
GO:0004930	Molecular Function	G-protein coupled receptor activity		21	193	0.109	0.0492129	0.317342
GO:0044710	Biological Process	single-organism metabolic process		228	2623	0.087	0.0497921	0.29891
GO:0021955	Biological Process	central nervous system neuron axonogenesis		5	26	0.192	0.0498655	0.29891
GO:0008272	Biological Process	sulfate transport		3	11	0.273	0.0502241	0.299038
GO:0032434	Biological Process	regulation of proteasomal ubiquitin-dependent protein catabolic process		3	11	0.273	0.0502241	0.299038
GO:0035930	Biological Process	corticosteroid hormone secretion		3	11	0.273	0.0502241	0.299038
GO:0030003	Biological Process	cellular cation homeostasis		28	257	0.109	0.0511608	0.299038
GO:0002221	Biological Process	pattern recognition receptor signaling pathway		10	71	0.141	0.0514933	0.299038
GO:0008643	Biological Process	carbohydrate transport		10	71	0.141	0.0514933	0.299038
GO:0052548	Biological Process	regulation of endopeptidase activity		10	71	0.141	0.0514933	0.299038
GO:0008047	Molecular Function	enzyme activator activity		15	128	0.117	0.0517432	0.317342
GO:0065003	Biological Process	macromolecular complex assembly		69	720	0.096	0.0518641	0.299038
GO:0007275	Biological Process	multicellular organism development		198	2260	0.088	0.0519564	0.299038
GO:1902578	Biological Process	single-organism localization		165	1861	0.089	0.052867	0.299038
GO:0004714	Molecular Function	transmembrane receptor protein tyrosine kinase activity		6	37	0.162	0.0529327	0.317342
GO:0002360	Biological Process	T cell lineage commitment		2	5	0.4	0.0530993	0.299038
GO:0002825	Biological Process	regulation of T-helper 1 type immune response		2	5	0.4	0.0530993	0.299038
GO:0006561	Biological Process	proline biosynthetic process		2	5	0.4	0.0530993	0.299038
GO:0006907	Biological Process	pinocytosis		2	5	0.4	0.0530993	0.299038
GO:0009084	Biological Process	glutamine family amino acid biosynthetic process		2	5	0.4	0.0530993	0.299038
GO:0030316	Biological Process	osteoclast differentiation		2	5	0.4	0.0530993	0.299038
GO:0032733	Biological Process	positive regulation of interleukin-10 production		2	5	0.4	0.0530993	0.299038
GO:0035812	Biological Process	renal sodium excretion		2	5	0.4	0.0530993	0.299038
GO:0035813	Biological Process	regulation of renal sodium excretion		2	5	0.4	0.0530993	0.299038
GO:0042088	Biological Process	T-helper 1 type immune response		2	5	0.4	0.0530993	0.299038
GO:0043370	Biological Process	regulation of CD4-positive, alpha-beta T cell differentiation		2	5	0.4	0.0530993	0.299038
GO:0043400	Biological Process	cortisol secretion		2	5	0.4	0.0530993	0.299038
GO:0043536	Biological Process	positive regulation of blood vessel endothelial cell migration		2	5	0.4	0.0530993	0.299038
GO:0046324	Biological Process	regulation of glucose import		2	5	0.4	0.0530993	0.299038
GO:0046326	Biological Process	positive regulation of glucose import		2	5	0.4	0.0530993	0.299038
GO:0051462	Biological Process	regulation of cortisol secretion		2	5	0.4	0.0530993	0.299038
GO:0055078	Biological Process	sodium ion homeostasis		2	5	0.4	0.0530993	0.299038
GO:0060049	Biological Process	regulation of protein glycosylation		2	5	0.4	0.0530993	0.299038
GO:0070922	Biological Process	small RNA loading onto RISC		2	5	0.4	0.0530993	0.299038
GO:1902285	Biological Process	semaphorin-plexin signaling pathway involved in neuron projection guidance		2	5	0.4	0.0530993	0.299038
GO:2000514	Biological Process	regulation of CD4-positive, alpha-beta T cell activation		2	5	0.4	0.0530993	0.299038
GO:2000831	Biological Process	regulation of steroid hormone secretion		2	5	0.4	0.0530993	0.299038
GO:2000846	Biological Process	regulation of corticosteroid hormone secretion		2	5	0.4	0.0530993	0.299038
GO:2000849	Biological Process	regulation of glucocorticoid secretion		2	5	0.4	0.0530993	0.299038
GO:0010950	Biological Process	positive regulation of endopeptidase activity		9	62	0.145	0.0534613	0.300542
GO:0050789	Biological Process	regulation of biological process		579	7025	0.082	0.0538163	0.302001
GO:0004177	Molecular Function	aminopeptidase activity		3	12	0.25	0.0540642	0.317342
GO:0004725	Molecular Function	protein tyrosine phosphatase activity		3	12	0.25	0.0540642	0.317342
GO:0004869	Molecular Function	cysteine-type endopeptidase inhibitor activity		3	12	0.25	0.0540642	0.317342
GO:0008408	Molecular Function	3'-5' exonuclease activity		3	12	0.25	0.0540642	0.317342
GO:0051047	Biological Process	positive regulation of secretion		6	35	0.171	0.0540759	0.302921
GO:0030072	Biological Process	peptide hormone secretion		8	53	0.151	0.0548728	0.306842
GO:0000166	Molecular Function	nucleotide binding		17	151	0.113	0.0552349	0.317342
GO:1901265	Molecular Function	nucleoside phosphate binding		17	151	0.113	0.0552349	0.317342
GO:0019218	Biological Process	regulation of steroid metabolic process		7	44	0.159	0.0553147	0.308767
GO:0000779	Cellular Component	condensed chromosome, centromeric region		3	12	0.25	0.0556328	0.608121
GO:0000786	Cellular Component	nucleosome		3	12	0.25	0.0556328	0.608121
GO:0044815	Cellular Component	DNA packaging complex		3	12	0.25	0.0556328	0.608121
GO:0015662	Molecular Function	ATPase activity, coupled to transmembrane movement of ions, phosphorylative mechanism		4	20	0.2	0.0562013	0.317342
GO:0019209	Molecular Function	kinase activator activity		4	20	0.2	0.0562013	0.317342
GO:0030295	Molecular Function	protein kinase activator activity		4	20	0.2	0.0562013	0.317342
GO:0008081	Molecular Function	phosphoric diester hydrolase activity		7	47	0.149	0.0565803	0.317342
GO:0030016	Cellular Component	myofibril		10	76	0.132	0.0570114	0.608121
GO:0032642	Biological Process	regulation of chemokine production		5	27	0.185	0.0573768	0.318034
GO:0033559	Biological Process	unsaturated fatty acid metabolic process		5	27	0.185	0.0573768	0.318034
GO:0044259	Biological Process	multicellular organismal macromolecule metabolic process		5	27	0.185	0.0573768	0.318034
GO:0046632	Biological Process	alpha-beta T cell differentiation		5	27	0.185	0.0573768	0.318034
GO:0055080	Biological Process	cation homeostasis		34	326	0.104	0.0577424	0.318099
GO:0032722	Biological Process	positive regulation of chemokine production		4	19	0.211	0.0577905	0.318099
GO:0050770	Biological Process	regulation of axonogenesis		4	19	0.211	0.0577905	0.318099
GO:1903035	Biological Process	negative regulation of response to wounding		4	19	0.211	0.0577905	0.318099
GO:0032147	Biological Process	activation of protein kinase activity		13	102	0.127	0.0579495	0.31842
GO:0002764	Biological Process	immune response-regulating signaling pathway		24	217	0.111	0.0583926	0.320299
GO:0015293	Molecular Function	symporter activity		5	29	0.172	0.0597209	0.324512
GO:0015294	Molecular Function	solute:cation symporter activity		5	29	0.172	0.0597209	0.324512
GO:0006820	Biological Process	anion transport		28	261	0.107	0.0599282	0.328154
GO:0050886	Biological Process	endocrine process		6	36	0.167	0.0607437	0.329038
GO:0030203	Biological Process	glycosaminoglycan metabolic process		7	45	0.156	0.0612413	0.329038
GO:0009306	Biological Process	protein secretion		17	144	0.118	0.0617291	0.329038
GO:0046903	Biological Process	secretion		34	328	0.104	0.0618593	0.329038
GO:0050865	Biological Process	regulation of cell activation		23	208	0.111	0.0629649	0.329038
GO:0002891	Biological Process	positive regulation of immunoglobulin mediated immune response		3	12	0.25	0.0631456	0.329038
GO:0010894	Biological Process	negative regulation of steroid biosynthetic process		3	12	0.25	0.0631456	0.329038
GO:0019400	Biological Process	alditol metabolic process		3	12	0.25	0.0631456	0.329038
GO:0042093	Biological Process	T-helper cell differentiation		3	12	0.25	0.0631456	0.329038
GO:0043535	Biological Process	regulation of blood vessel endothelial cell migration		3	12	0.25	0.0631456	0.329038
GO:0045123	Biological Process	cellular extravasation		3	12	0.25	0.0631456	0.329038
GO:0051055	Biological Process	negative regulation of lipid biosynthetic process		3	12	0.25	0.0631456	0.329038
GO:0032102	Biological Process	negative regulation of response to external stimulus		9	64	0.141	0.063207	0.329038
GO:0001653	Molecular Function	peptide receptor activity		11	89	0.124	0.0643846	0.324512
GO:0045595	Biological Process	regulation of cell differentiation		69	730	0.095	0.0654118	0.329038
GO:0006813	Biological Process	potassium ion transport		5	28	0.179	0.0654999	0.329038
GO:0010883	Biological Process	regulation of lipid storage		5	28	0.179	0.0654999	0.329038
GO:0004112	Molecular Function	cyclic-nucleotide phosphodiesterase activity		4	21	0.19	0.0655072	0.324512
GO:0004114	Molecular Function	3',5'-cyclic-nucleotide phosphodiesterase activity		4	21	0.19	0.0655072	0.324512
GO:0008374	Molecular Function	O-acyltransferase activity		4	21	0.19	0.0655072	0.324512
GO:1901700	Biological Process	response to oxygen-containing compound		40	397	0.101	0.065603	0.329038
GO:0015081	Molecular Function	sodium ion transmembrane transporter activity		6	39	0.154	0.0656494	0.324512
GO:0048856	Biological Process	anatomical structure development		240	2792	0.086	0.066087	0.329038
GO:0031589	Biological Process	cell-substrate adhesion		16	135	0.119	0.0664905	0.329038
GO:0050664	Molecular Function	oxidoreductase activity, acting on NAD(P)H, oxygen as acceptor		3	13	0.231	0.066527	0.324512
GO:0006873	Biological Process	cellular ion homeostasis		28	264	0.106	0.0671719	0.329038
GO:0016813	Molecular Function	hydrolase activity, acting on carbon-nitrogen (but not peptide) bonds, in linear amidines		2	6	0.333	0.0675241	0.324512
GO:0019203	Molecular Function	carbohydrate phosphatase activity		2	6	0.333	0.0675241	0.324512
GO:0033293	Molecular Function	monocarboxylic acid binding		2	6	0.333	0.0675241	0.324512
GO:0050308	Molecular Function	sugar-phosphatase activity		2	6	0.333	0.0675241	0.324512
GO:0055102	Molecular Function	lipase inhibitor activity		2	6	0.333	0.0675241	0.324512
GO:1901682	Molecular Function	sulfur compound transmembrane transporter activity		2	6	0.333	0.0675241	0.324512
GO:0014066	Biological Process	regulation of phosphatidylinositol 3-kinase signaling		7	46	0.152	0.0675413	0.329038
GO:0021954	Biological Process	central nervous system neuron development		6	37	0.162	0.0678771	0.329038
GO:0000187	Biological Process	activation of MAPK activity		4	20	0.2	0.0678959	0.329038
GO:0002275	Biological Process	myeloid cell activation involved in immune response		4	20	0.2	0.0678959	0.329038
GO:0008038	Biological Process	neuron recognition		4	20	0.2	0.0678959	0.329038
GO:0036075	Biological Process	replacement ossification		4	20	0.2	0.0678959	0.329038
GO:0043516	Biological Process	regulation of DNA damage response, signal transduction by p53 class mediator		4	20	0.2	0.0678959	0.329038
GO:0051130	Biological Process	positive regulation of cellular component organization		34	331	0.103	0.0684234	0.329038
GO:0043281	Biological Process	regulation of cysteine-type endopeptidase activity involved in apoptotic process		9	65	0.138	0.0684759	0.329038
GO:2000116	Biological Process	regulation of cysteine-type endopeptidase activity		9	65	0.138	0.0684759	0.329038
GO:0000777	Cellular Component	condensed chromosome kinetochore		2	6	0.333	0.0689302	0.625162
GO:0034364	Cellular Component	high-density lipoprotein particle		2	6	0.333	0.0689302	0.625162
GO:0051235	Biological Process	maintenance of location		14	115	0.122	0.0689639	0.329038
GO:0031098	Biological Process	stress-activated protein kinase signaling cascade		13	105	0.124	0.0698587	0.329038
GO:0051403	Biological Process	stress-activated MAPK cascade		13	105	0.124	0.0698587	0.329038
GO:0015850	Biological Process	organic hydroxy compound transport		10	75	0.133	0.0699318	0.329038
GO:0072331	Biological Process	signal transduction by p53 class mediator		10	75	0.133	0.0699318	0.329038
GO:0030139	Cellular Component	endocytic vesicle		5	30	0.167	0.0702121	0.625162
GO:0042221	Biological Process	response to chemical		191	2197	0.087	0.0707011	0.329038
GO:0051347	Biological Process	positive regulation of transferase activity		22	200	0.11	0.0709089	0.329038
GO:0003013	Biological Process	circulatory system process		23	211	0.109	0.0714653	0.329038
GO:0050864	Biological Process	regulation of B cell activation		8	56	0.143	0.0716717	0.329038
GO:0044767	Biological Process	single-organism developmental process		261	3059	0.085	0.0730383	0.329038
GO:0051704	Biological Process	multi-organism process		94	1030	0.091	0.0736514	0.329038
GO:0010952	Biological Process	positive regulation of peptidase activity		9	66	0.136	0.0740115	0.329038
GO:0001847	Molecular Function	opsonin receptor activity		1	1	1	0.0742101	0.324512
GO:0003880	Molecular Function	protein C-terminal carboxyl O-methyltransferase activity		1	1	1	0.0742101	0.324512
GO:0003884	Molecular Function	D-amino-acid oxidase activity		1	1	1	0.0742101	0.324512
GO:0015322	Molecular Function	secondary active oligopeptide transmembrane transporter activity		1	1	1	0.0742101	0.324512
GO:0015373	Molecular Function	monovalent anion:sodium symporter activity		1	1	1	0.0742101	0.324512
GO:0031705	Molecular Function	bombesin receptor binding		1	1	1	0.0742101	0.324512
GO:0031714	Molecular Function	C5a anaphylatoxin chemotactic receptor binding		1	1	1	0.0742101	0.324512
GO:0031834	Molecular Function	neurokinin receptor binding		1	1	1	0.0742101	0.324512
GO:0035673	Molecular Function	oligopeptide transmembrane transporter activity		1	1	1	0.0742101	0.324512
GO:0048019	Molecular Function	receptor antagonist activity		1	1	1	0.0742101	0.324512
GO:0071714	Molecular Function	icosanoid transmembrane transporter activity		1	1	1	0.0742101	0.324512
GO:1904680	Molecular Function	peptide transmembrane transporter activity		1	1	1	0.0742101	0.324512
GO:0006090	Biological Process	pyruvate metabolic process		7	47	0.149	0.0742159	0.329038
GO:0034112	Biological Process	positive regulation of homotypic cell-cell adhesion		7	47	0.149	0.0742159	0.329038
GO:0072091	Biological Process	regulation of stem cell proliferation		5	29	0.172	0.0742302	0.329038
GO:0009897	Cellular Component	external side of plasma membrane		1	1	1	0.0750649	0.625162
GO:0009986	Cellular Component	cell surface		1	1	1	0.0750649	0.625162
GO:0033017	Cellular Component	sarcoplasmic reticulum membrane		1	1	1	0.0750649	0.625162
GO:0042627	Cellular Component	chylomicron		1	1	1	0.0750649	0.625162
GO:0046879	Biological Process	hormone secretion		10	76	0.132	0.0751182	0.329038
GO:0043406	Biological Process	positive regulation of MAP kinase activity		6	38	0.158	0.0754756	0.329038
GO:0001977	Biological Process	renal system process involved in regulation of blood volume		2	6	0.333	0.075549	0.329038
GO:0002407	Biological Process	dendritic cell chemotaxis		2	6	0.333	0.075549	0.329038
GO:0002418	Biological Process	immune response to tumor cell		2	6	0.333	0.075549	0.329038
GO:0002423	Biological Process	natural killer cell mediated immune response to tumor cell		2	6	0.333	0.075549	0.329038
GO:0002691	Biological Process	regulation of cellular extravasation		2	6	0.333	0.075549	0.329038
GO:0002692	Biological Process	negative regulation of cellular extravasation		2	6	0.333	0.075549	0.329038
GO:0002830	Biological Process	positive regulation of type 2 immune response		2	6	0.333	0.075549	0.329038
GO:0002837	Biological Process	regulation of immune response to tumor cell		2	6	0.333	0.075549	0.329038
GO:0002839	Biological Process	positive regulation of immune response to tumor cell		2	6	0.333	0.075549	0.329038
GO:0002855	Biological Process	regulation of natural killer cell mediated immune response to tumor cell		2	6	0.333	0.075549	0.329038
GO:0002857	Biological Process	positive regulation of natural killer cell mediated immune response to tumor cell		2	6	0.333	0.075549	0.329038
GO:0006558	Biological Process	L-phenylalanine metabolic process		2	6	0.333	0.075549	0.329038
GO:0006743	Biological Process	ubiquinone metabolic process		2	6	0.333	0.075549	0.329038
GO:0007183	Biological Process	SMAD protein complex assembly		2	6	0.333	0.075549	0.329038
GO:0008045	Biological Process	motor neuron axon guidance		2	6	0.333	0.075549	0.329038
GO:0008347	Biological Process	glial cell migration		2	6	0.333	0.075549	0.329038
GO:0010831	Biological Process	positive regulation of myotube differentiation		2	6	0.333	0.075549	0.329038
GO:0010990	Biological Process	regulation of SMAD protein complex assembly		2	6	0.333	0.075549	0.329038
GO:0030252	Biological Process	growth hormone secretion		2	6	0.333	0.075549	0.329038
GO:0031640	Biological Process	killing of cells of other organism		2	6	0.333	0.075549	0.329038
GO:0032070	Biological Process	regulation of deoxyribonuclease activity		2	6	0.333	0.075549	0.329038
GO:0032370	Biological Process	positive regulation of lipid transport		2	6	0.333	0.075549	0.329038
GO:0034250	Biological Process	positive regulation of cellular amide metabolic process		2	6	0.333	0.075549	0.329038
GO:0034405	Biological Process	response to fluid shear stress		2	6	0.333	0.075549	0.329038
GO:0036336	Biological Process	dendritic cell migration		2	6	0.333	0.075549	0.329038
GO:0045773	Biological Process	positive regulation of axon extension		2	6	0.333	0.075549	0.329038
GO:0045954	Biological Process	positive regulation of natural killer cell mediated cytotoxicity		2	6	0.333	0.075549	0.329038
GO:0051883	Biological Process	killing of cells in other organism involved in symbiotic interaction		2	6	0.333	0.075549	0.329038
GO:0060123	Biological Process	regulation of growth hormone secretion		2	6	0.333	0.075549	0.329038
GO:0071436	Biological Process	sodium ion export		2	6	0.333	0.075549	0.329038
GO:1901661	Biological Process	quinone metabolic process		2	6	0.333	0.075549	0.329038
GO:1902221	Biological Process	erythrose 4-phosphate/phosphoenolpyruvate family amino acid metabolic process		2	6	0.333	0.075549	0.329038
GO:0030098	Biological Process	lymphocyte differentiation		17	148	0.115	0.0756528	0.329038
GO:0014070	Biological Process	response to organic cyclic compound		32	312	0.103	0.0764346	0.329038
GO:0000323	Cellular Component	lytic vacuole		17	156	0.109	0.0767515	0.625162
GO:0002793	Biological Process	positive regulation of peptide secretion		3	13	0.231	0.0774289	0.329038
GO:0034367	Biological Process	macromolecular complex remodeling		3	13	0.231	0.0774289	0.329038
GO:0034368	Biological Process	protein-lipid complex remodeling		3	13	0.231	0.0774289	0.329038
GO:0034369	Biological Process	plasma lipoprotein particle remodeling		3	13	0.231	0.0774289	0.329038
GO:0042481	Biological Process	regulation of odontogenesis		3	13	0.231	0.0774289	0.329038
GO:0042506	Biological Process	tyrosine phosphorylation of Stat5 protein		3	13	0.231	0.0774289	0.329038
GO:0042522	Biological Process	regulation of tyrosine phosphorylation of Stat5 protein		3	13	0.231	0.0774289	0.329038
GO:0043368	Biological Process	positive T cell selection		3	13	0.231	0.0774289	0.329038
GO:0048532	Biological Process	anatomical structure arrangement		3	13	0.231	0.0774289	0.329038
GO:0000793	Cellular Component	condensed chromosome		4	22	0.182	0.0781453	0.625162
GO:0070085	Biological Process	glycosylation		13	107	0.121	0.0786277	0.329038
GO:0071824	Biological Process	protein-DNA complex subunit organization		13	107	0.121	0.0786277	0.329038
GO:0034341	Biological Process	response to interferon-gamma		4	21	0.19	0.0788477	0.329038
GO:0043266	Biological Process	regulation of potassium ion transport		4	21	0.19	0.0788477	0.329038
GO:0060986	Biological Process	endocrine hormone secretion		4	21	0.19	0.0788477	0.329038
GO:0001692	Biological Process	histamine metabolic process		1	1	1	0.0790107	0.329038
GO:0001897	Biological Process	cytolysis by symbiont of host cells		1	1	1	0.0790107	0.329038
GO:0001907	Biological Process	killing by symbiont of host cells		1	1	1	0.0790107	0.329038
GO:0001974	Biological Process	blood vessel remodeling		1	1	1	0.0790107	0.329038
GO:0002430	Biological Process	complement receptor mediated signaling pathway		1	1	1	0.0790107	0.329038
GO:0002455	Biological Process	humoral immune response mediated by circulating immunoglobulin		1	1	1	0.0790107	0.329038
GO:0002523	Biological Process	leukocyte migration involved in inflammatory response		1	1	1	0.0790107	0.329038
GO:0002921	Biological Process	negative regulation of humoral immune response		1	1	1	0.0790107	0.329038
GO:0002923	Biological Process	regulation of humoral immune response mediated by circulating immunoglobulin		1	1	1	0.0790107	0.329038
GO:0002924	Biological Process	negative regulation of humoral immune response mediated by circulating immunoglobulin		1	1	1	0.0790107	0.329038
GO:0006549	Biological Process	isoleucine metabolic process		1	1	1	0.0790107	0.329038
GO:0007056	Biological Process	spindle assembly involved in female meiosis		1	1	1	0.0790107	0.329038
GO:0009157	Biological Process	deoxyribonucleoside monophosphate biosynthetic process		1	1	1	0.0790107	0.329038
GO:0009162	Biological Process	deoxyribonucleoside monophosphate metabolic process		1	1	1	0.0790107	0.329038
GO:0009176	Biological Process	pyrimidine deoxyribonucleoside monophosphate metabolic process		1	1	1	0.0790107	0.329038
GO:0009177	Biological Process	pyrimidine deoxyribonucleoside monophosphate biosynthetic process		1	1	1	0.0790107	0.329038
GO:0010107	Biological Process	potassium ion import		1	1	1	0.0790107	0.329038
GO:0010446	Biological Process	response to alkaline pH		1	1	1	0.0790107	0.329038
GO:0010901	Biological Process	regulation of very-low-density lipoprotein particle remodeling		1	1	1	0.0790107	0.329038
GO:0014849	Biological Process	ureter smooth muscle contraction		1	1	1	0.0790107	0.329038
GO:0014911	Biological Process	positive regulation of smooth muscle cell migration		1	1	1	0.0790107	0.329038
GO:0015682	Biological Process	ferric iron transport		1	1	1	0.0790107	0.329038
GO:0015712	Biological Process	hexose phosphate transport		1	1	1	0.0790107	0.329038
GO:0019676	Biological Process	ammonia assimilation cycle		1	1	1	0.0790107	0.329038
GO:0030502	Biological Process	negative regulation of bone mineralization		1	1	1	0.0790107	0.329038
GO:0030836	Biological Process	positive regulation of actin filament depolymerization		1	1	1	0.0790107	0.329038
GO:0031145	Biological Process	anaphase-promoting complex-dependent proteasomal ubiquitin-dependent protein catabolic process		1	1	1	0.0790107	0.329038
GO:0032242	Biological Process	regulation of nucleoside transport		1	1	1	0.0790107	0.329038
GO:0032328	Biological Process	alanine transport		1	1	1	0.0790107	0.329038
GO:0032329	Biological Process	serine transport		1	1	1	0.0790107	0.329038
GO:0032512	Biological Process	regulation of protein phosphatase type 2B activity		1	1	1	0.0790107	0.329038
GO:0032571	Biological Process	response to vitamin K		1	1	1	0.0790107	0.329038
GO:0032691	Biological Process	negative regulation of interleukin-1 beta production		1	1	1	0.0790107	0.329038
GO:0032898	Biological Process	neurotrophin production		1	1	1	0.0790107	0.329038
GO:0033216	Biological Process	ferric iron import		1	1	1	0.0790107	0.329038
GO:0034104	Biological Process	negative regulation of tissue remodeling		1	1	1	0.0790107	0.329038
GO:0034201	Biological Process	response to oleic acid		1	1	1	0.0790107	0.329038
GO:0034350	Biological Process	regulation of glial cell apoptotic process		1	1	1	0.0790107	0.329038
GO:0034351	Biological Process	negative regulation of glial cell apoptotic process		1	1	1	0.0790107	0.329038
GO:0034372	Biological Process	very-low-density lipoprotein particle remodeling		1	1	1	0.0790107	0.329038
GO:0035701	Biological Process	hematopoietic stem cell migration		1	1	1	0.0790107	0.329038
GO:0035708	Biological Process	interleukin-4-dependent isotype switching to IgE isotypes		1	1	1	0.0790107	0.329038
GO:0035747	Biological Process	natural killer cell chemotaxis		1	1	1	0.0790107	0.329038
GO:0035937	Biological Process	estrogen secretion		1	1	1	0.0790107	0.329038
GO:0035938	Biological Process	estradiol secretion		1	1	1	0.0790107	0.329038
GO:0042320	Biological Process	regulation of circadian sleep/wake cycle, REM sleep		1	1	1	0.0790107	0.329038
GO:0042730	Biological Process	fibrinolysis		1	1	1	0.0790107	0.329038
GO:0042747	Biological Process	circadian sleep/wake cycle, REM sleep		1	1	1	0.0790107	0.329038
GO:0042748	Biological Process	circadian sleep/wake cycle, non-REM sleep		1	1	1	0.0790107	0.329038
GO:0042891	Biological Process	antibiotic transport		1	1	1	0.0790107	0.329038
GO:0044004	Biological Process	disruption by symbiont of host cell		1	1	1	0.0790107	0.329038
GO:0045188	Biological Process	regulation of circadian sleep/wake cycle, non-REM sleep		1	1	1	0.0790107	0.329038
GO:0048289	Biological Process	isotype switching to IgE isotypes		1	1	1	0.0790107	0.329038
GO:0048305	Biological Process	immunoglobulin secretion		1	1	1	0.0790107	0.329038
GO:0048318	Biological Process	axial mesoderm development		1	1	1	0.0790107	0.329038
GO:0050707	Biological Process	regulation of cytokine secretion		1	1	1	0.0790107	0.329038
GO:0050715	Biological Process	positive regulation of cytokine secretion		1	1	1	0.0790107	0.329038
GO:0051319	Biological Process	G2 phase		1	1	1	0.0790107	0.329038
GO:0051352	Biological Process	negative regulation of ligase activity		1	1	1	0.0790107	0.329038
GO:0051436	Biological Process	negative regulation of ubiquitin-protein ligase activity involved in mitotic cell cycle		1	1	1	0.0790107	0.329038
GO:0051444	Biological Process	negative regulation of ubiquitin-protein transferase activity		1	1	1	0.0790107	0.329038
GO:0051695	Biological Process	actin filament uncapping		1	1	1	0.0790107	0.329038
GO:0051715	Biological Process	cytolysis in other organism		1	1	1	0.0790107	0.329038
GO:0051801	Biological Process	cytolysis in other organism involved in symbiotic interaction		1	1	1	0.0790107	0.329038
GO:0052263	Biological Process	induction by organism of defense-related nitric oxide production in other organism involved in symbiotic interaction		1	1	1	0.0790107	0.329038
GO:0052302	Biological Process	modulation by organism of defense-related nitric oxide production in other organism involved in symbiotic interaction		1	1	1	0.0790107	0.329038
GO:0052345	Biological Process	positive regulation by organism of defense-related nitric oxide production in other organism involved in symbiotic interaction		1	1	1	0.0790107	0.329038
GO:0052555	Biological Process	positive regulation by organism of immune response of other organism involved in symbiotic interaction		1	1	1	0.0790107	0.329038
GO:0052558	Biological Process	induction by organism of immune response of other organism involved in symbiotic interaction		1	1	1	0.0790107	0.329038
GO:0060005	Biological Process	vestibular reflex		1	1	1	0.0790107	0.329038
GO:0060564	Biological Process	negative regulation of APC-Cdc20 complex activity		1	1	1	0.0790107	0.329038
GO:0060571	Biological Process	morphogenesis of an epithelial fold		1	1	1	0.0790107	0.329038
GO:0060572	Biological Process	morphogenesis of an epithelial bud		1	1	1	0.0790107	0.329038
GO:0061113	Biological Process	pancreas morphogenesis		1	1	1	0.0790107	0.329038
GO:0061582	Biological Process	intestinal epithelial cell migration		1	1	1	0.0790107	0.329038
GO:0061643	Biological Process	chemorepulsion of axon		1	1	1	0.0790107	0.329038
GO:0070168	Biological Process	negative regulation of biomineral tissue development		1	1	1	0.0790107	0.329038
GO:0072007	Biological Process	mesangial cell differentiation		1	1	1	0.0790107	0.329038
GO:0072008	Biological Process	glomerular mesangial cell differentiation		1	1	1	0.0790107	0.329038
GO:0072512	Biological Process	trivalent inorganic cation transport		1	1	1	0.0790107	0.329038
GO:0090261	Biological Process	positive regulation of inclusion body assembly		1	1	1	0.0790107	0.329038
GO:0090306	Biological Process	spindle assembly involved in meiosis		1	1	1	0.0790107	0.329038
GO:1900279	Biological Process	regulation of CD4-positive, alpha-beta T cell costimulation		1	1	1	0.0790107	0.329038
GO:1901387	Biological Process	positive regulation of voltage-gated calcium channel activity		1	1	1	0.0790107	0.329038
GO:1901881	Biological Process	positive regulation of protein depolymerization		1	1	1	0.0790107	0.329038
GO:1901998	Biological Process	toxin transport		1	1	1	0.0790107	0.329038
GO:1904238	Biological Process	pericyte cell differentiation		1	1	1	0.0790107	0.329038
GO:0022607	Biological Process	cellular component assembly		96	1058	0.091	0.0795734	0.330946
GO:0005310	Molecular Function	dicarboxylic acid transmembrane transporter activity		3	14	0.214	0.0801656	0.342162
GO:0005343	Molecular Function	organic acid:sodium symporter activity		3	14	0.214	0.0801656	0.342162
GO:0008238	Molecular Function	exopeptidase activity		8	61	0.131	0.0802356	0.342162
GO:0033500	Biological Process	carbohydrate homeostasis		11	87	0.126	0.0804307	0.334072
GO:0016298	Molecular Function	lipase activity		7	51	0.137	0.08102	0.342675
GO:0038034	Biological Process	signal transduction in absence of ligand		7	48	0.146	0.0812648	0.336653
GO:0045444	Biological Process	fat cell differentiation		7	48	0.146	0.0812648	0.336653
GO:0071702	Biological Process	organic substance transport		99	1095	0.09	0.0813847	0.336709
GO:0046631	Biological Process	alpha-beta T cell activation		6	39	0.154	0.0835362	0.344806
GO:0019915	Biological Process	lipid storage		5	30	0.167	0.0835595	0.344806
GO:0008217	Biological Process	regulation of blood pressure		8	58	0.138	0.0844309	0.347948
GO:0003774	Molecular Function	motor activity		5	32	0.156	0.0845881	0.354858
GO:0009914	Biological Process	hormone transport		10	78	0.128	0.0861931	0.354748
GO:0008015	Biological Process	blood circulation		21	194	0.108	0.0868231	0.356877
GO:0006810	Biological Process	transport		203	2361	0.086	0.0882227	0.362159
GO:0072089	Biological Process	stem cell proliferation		7	49	0.143	0.0886864	0.363591
GO:0008028	Molecular Function	monocarboxylic acid transmembrane transporter activity		2	7	0.286	0.0899892	0.371475
GO:0015248	Molecular Function	sterol transporter activity		2	7	0.286	0.0899892	0.371475
GO:0032963	Biological Process	collagen metabolic process		4	22	0.182	0.0906177	0.369244
GO:0034381	Biological Process	plasma lipoprotein particle clearance		4	22	0.182	0.0906177	0.369244
GO:0044724	Biological Process	single-organism carbohydrate catabolic process		4	22	0.182	0.0906177	0.369244
GO:0070555	Biological Process	response to interleukin-1		4	22	0.182	0.0906177	0.369244
GO:0051223	Biological Process	regulation of protein transport		23	217	0.106	0.0907494	0.369244
GO:1901605	Biological Process	alpha-amino acid metabolic process		14	120	0.117	0.0907653	0.369244
GO:0005795	Cellular Component	Golgi stack		2	7	0.286	0.0918106	0.661036
GO:0031985	Cellular Component	Golgi cisterna		2	7	0.286	0.0918106	0.661036
GO:0046658	Cellular Component	anchored component of plasma membrane		2	7	0.286	0.0918106	0.661036
GO:0098791	Cellular Component	Golgi subcompartment		2	7	0.286	0.0918106	0.661036
GO:0002200	Biological Process	somatic diversification of immune receptors		6	40	0.15	0.0920538	0.373164
GO:0043491	Biological Process	protein kinase B signaling		10	79	0.127	0.0920824	0.373164
GO:0051896	Biological Process	regulation of protein kinase B signaling		10	79	0.127	0.0920824	0.373164
GO:0001954	Biological Process	positive regulation of cell-matrix adhesion		3	14	0.214	0.0929782	0.373899
GO:0002833	Biological Process	positive regulation of response to biotic stimulus		3	14	0.214	0.0929782	0.373899
GO:0009072	Biological Process	aromatic amino acid family metabolic process		3	14	0.214	0.0929782	0.373899
GO:0010811	Biological Process	positive regulation of cell-substrate adhesion		3	14	0.214	0.0929782	0.373899
GO:0045190	Biological Process	isotype switching		3	14	0.214	0.0929782	0.373899
GO:0048525	Biological Process	negative regulation of viral process		3	14	0.214	0.0929782	0.373899
GO:0019752	Biological Process	carboxylic acid metabolic process		44	455	0.097	0.0930909	0.373899
GO:0015718	Biological Process	monocarboxylic acid transport		5	31	0.161	0.0934759	0.374022
GO:0043901	Biological Process	negative regulation of multi-organism process		5	31	0.161	0.0934759	0.374022
GO:1901796	Biological Process	regulation of signal transduction by p53 class mediator		5	31	0.161	0.0934759	0.374022
GO:0032502	Biological Process	developmental process		275	3255	0.084	0.0944428	0.377413
GO:0001871	Molecular Function	pattern binding		3	15	0.2	0.0948992	0.383842
GO:0015103	Molecular Function	inorganic anion transmembrane transporter activity		6	43	0.14	0.0959605	0.383842
GO:0016811	Molecular Function	hydrolase activity, acting on carbon-nitrogen (but not peptide) bonds, in linear amides		6	43	0.14	0.0959605	0.383842
GO:0016830	Molecular Function	carbon-carbon lyase activity		6	43	0.14	0.0959605	0.383842
GO:0014065	Biological Process	phosphatidylinositol 3-kinase signaling		7	50	0.14	0.0964776	0.385059
GO:0030029	Biological Process	actin filament-based process		34	342	0.099	0.0966671	0.385329
GO:0060249	Biological Process	anatomical structure homeostasis		11	90	0.122	0.0968958	0.385755
GO:0050878	Biological Process	regulation of body fluid levels		24	230	0.104	0.097625	0.387086
GO:0031674	Cellular Component	I band		8	63	0.127	0.0977772	0.686825
GO:0002920	Biological Process	regulation of humoral immune response		2	7	0.286	0.100363	0.387086
GO:0006007	Biological Process	glucose catabolic process		2	7	0.286	0.100363	0.387086
GO:0009595	Biological Process	detection of biotic stimulus		2	7	0.286	0.100363	0.387086
GO:0019320	Biological Process	hexose catabolic process		2	7	0.286	0.100363	0.387086
GO:0032435	Biological Process	negative regulation of proteasomal ubiquitin-dependent protein catabolic process		2	7	0.286	0.100363	0.387086
GO:0032490	Biological Process	detection of molecule of bacterial origin		2	7	0.286	0.100363	0.387086
GO:0032613	Biological Process	interleukin-10 production		2	7	0.286	0.100363	0.387086
GO:0032653	Biological Process	regulation of interleukin-10 production		2	7	0.286	0.100363	0.387086
GO:0034123	Biological Process	positive regulation of toll-like receptor signaling pathway		2	7	0.286	0.100363	0.387086
GO:0034331	Biological Process	cell junction maintenance		2	7	0.286	0.100363	0.387086
GO:0035455	Biological Process	response to interferon-alpha		2	7	0.286	0.100363	0.387086
GO:0042177	Biological Process	negative regulation of protein catabolic process		2	7	0.286	0.100363	0.387086
GO:0042267	Biological Process	natural killer cell mediated cytotoxicity		2	7	0.286	0.100363	0.387086
GO:0042269	Biological Process	regulation of natural killer cell mediated cytotoxicity		2	7	0.286	0.100363	0.387086
GO:0042312	Biological Process	regulation of vasodilation		2	7	0.286	0.100363	0.387086
GO:0044253	Biological Process	positive regulation of multicellular organismal metabolic process		2	7	0.286	0.100363	0.387086
GO:0050772	Biological Process	positive regulation of axonogenesis		2	7	0.286	0.100363	0.387086
GO:0051852	Biological Process	disruption by host of symbiont cells		2	7	0.286	0.100363	0.387086
GO:0060969	Biological Process	negative regulation of gene silencing		2	7	0.286	0.100363	0.387086
GO:0098581	Biological Process	detection of external biotic stimulus		2	7	0.286	0.100363	0.387086
GO:1901799	Biological Process	negative regulation of proteasomal protein catabolic process		2	7	0.286	0.100363	0.387086
GO:1903051	Biological Process	negative regulation of proteolysis involved in cellular protein catabolic process		2	7	0.286	0.100363	0.387086
GO:1903363	Biological Process	negative regulation of cellular protein catabolic process		2	7	0.286	0.100363	0.387086
GO:0001909	Biological Process	leukocyte mediated cytotoxicity		6	41	0.146	0.101022	0.387086
GO:0010827	Biological Process	regulation of glucose transport		6	41	0.146	0.101022	0.387086
GO:0031058	Biological Process	positive regulation of histone modification		6	41	0.146	0.101022	0.387086
GO:0042990	Biological Process	regulation of transcription factor import into nucleus		6	41	0.146	0.101022	0.387086
GO:0045580	Biological Process	regulation of T cell differentiation		6	41	0.146	0.101022	0.387086
GO:0050796	Biological Process	regulation of insulin secretion		6	41	0.146	0.101022	0.387086
GO:1903310	Biological Process	positive regulation of chromatin modification		6	41	0.146	0.101022	0.387086
GO:0043069	Biological Process	negative regulation of programmed cell death		22	209	0.105	0.101786	0.389542
GO:0016021	Cellular Component	integral component of membrane		46	507	0.091	0.101965	0.690542
GO:0006082	Biological Process	organic acid metabolic process		46	482	0.095	0.102749	0.392475
GO:0001912	Biological Process	positive regulation of leukocyte mediated cytotoxicity		4	23	0.174	0.103172	0.392475
GO:0015908	Biological Process	fatty acid transport		4	23	0.174	0.103172	0.392475
GO:0032637	Biological Process	interleukin-8 production		4	23	0.174	0.103172	0.392475
GO:0032677	Biological Process	regulation of interleukin-8 production		4	23	0.174	0.103172	0.392475
GO:0048871	Biological Process	multicellular organismal homeostasis		13	112	0.116	0.10351	0.39329
GO:0019887	Molecular Function	protein kinase regulator activity		10	86	0.116	0.103546	0.410997
GO:0030036	Biological Process	actin cytoskeleton organization		30	299	0.1	0.103718	0.393604
GO:0008361	Biological Process	regulation of cell size		5	32	0.156	0.103964	0.394068
GO:0030017	Cellular Component	sarcomere		8	64	0.125	0.104821	0.690542
GO:0042129	Biological Process	regulation of T cell proliferation		9	71	0.127	0.105705	0.399714
GO:0015849	Biological Process	organic acid transport		14	123	0.114	0.105706	0.399714
GO:0042306	Biological Process	regulation of protein import into nucleus		12	102	0.118	0.106321	0.400602
GO:1900180	Biological Process	regulation of protein localization to nucleus		12	102	0.118	0.106321	0.400602
GO:1904589	Biological Process	regulation of protein import		12	102	0.118	0.106321	0.400602
GO:0016234	Cellular Component	inclusion body		5	34	0.147	0.10766	0.690542
GO:0031226	Cellular Component	intrinsic component of plasma membrane		9	75	0.12	0.107897	0.690542
GO:0051098	Biological Process	regulation of binding		17	156	0.109	0.109351	0.41036
GO:0002294	Biological Process	CD4-positive, alpha-beta T cell differentiation involved in immune response		3	15	0.2	0.109689	0.41036
GO:0002711	Biological Process	positive regulation of T cell mediated immunity		3	15	0.2	0.109689	0.41036
GO:0032757	Biological Process	positive regulation of interleukin-8 production		3	15	0.2	0.109689	0.41036
GO:0050679	Biological Process	positive regulation of epithelial cell proliferation		3	15	0.2	0.109689	0.41036
GO:0051693	Biological Process	actin filament capping		3	15	0.2	0.109689	0.41036
GO:0030073	Biological Process	insulin secretion		6	42	0.143	0.11043	0.41119
GO:0035150	Biological Process	regulation of tube size		6	42	0.143	0.11043	0.41119
GO:0042991	Biological Process	transcription factor import into nucleus		6	42	0.143	0.11043	0.41119
GO:0050880	Biological Process	regulation of blood vessel size		6	42	0.143	0.11043	0.41119
GO:1903533	Biological Process	regulation of protein targeting		12	103	0.117	0.112198	0.41728
GO:0010770	Biological Process	positive regulation of cell morphogenesis involved in differentiation		7	52	0.135	0.11315	0.419834
GO:0045619	Biological Process	regulation of lymphocyte differentiation		7	52	0.135	0.11315	0.419834
GO:0005072	Molecular Function	transforming growth factor beta receptor, cytoplasmic mediator activity		2	8	0.25	0.114257	0.419014
GO:0005283	Molecular Function	sodium:amino acid symporter activity		2	8	0.25	0.114257	0.419014
GO:0005416	Molecular Function	cation:amino acid symporter activity		2	8	0.25	0.114257	0.419014
GO:0008484	Molecular Function	sulfuric ester hydrolase activity		2	8	0.25	0.114257	0.419014
GO:0016411	Molecular Function	acylglycerol O-acyltransferase activity		2	8	0.25	0.114257	0.419014
GO:0017076	Molecular Function	purine nucleotide binding		2	8	0.25	0.114257	0.419014
GO:0031543	Molecular Function	peptidyl-proline dioxygenase activity		2	8	0.25	0.114257	0.419014
GO:0051817	Biological Process	modification of morphology or physiology of other organism involved in symbiotic interaction		5	33	0.152	0.115006	0.425725
GO:1903050	Biological Process	regulation of proteolysis involved in cellular protein catabolic process		5	33	0.152	0.115006	0.425725
GO:0023061	Biological Process	signal release		11	93	0.118	0.115229	0.42605
GO:0002204	Biological Process	somatic recombination of immunoglobulin genes involved in immune response		4	24	0.167	0.116471	0.428143
GO:0002208	Biological Process	somatic diversification of immunoglobulins involved in immune response		4	24	0.167	0.116471	0.428143
GO:0031343	Biological Process	positive regulation of cell killing		4	24	0.167	0.116471	0.428143
GO:0032946	Biological Process	positive regulation of mononuclear cell proliferation		4	24	0.167	0.116471	0.428143
GO:0051701	Biological Process	interaction with host		4	24	0.167	0.116471	0.428143
GO:0002757	Biological Process	immune response-activating signal transduction		20	191	0.105	0.11889	0.436529
GO:0007599	Biological Process	hemostasis		18	169	0.107	0.119201	0.437162
GO:0048638	Biological Process	regulation of developmental growth		9	73	0.123	0.120234	0.440441
GO:0051234	Biological Process	establishment of localization		223	2635	0.085	0.121672	0.443991
GO:0060560	Biological Process	developmental growth involved in morphogenesis		8	63	0.127	0.121739	0.443991
GO:0030217	Biological Process	T cell differentiation		11	94	0.117	0.12175	0.443991
GO:0016763	Molecular Function	transferase activity, transferring pentosyl groups		4	26	0.154	0.122751	0.419014
GO:0046332	Molecular Function	SMAD binding		4	26	0.154	0.122751	0.419014
GO:0043066	Biological Process	negative regulation of apoptotic process		21	203	0.103	0.12286	0.443991
GO:0004527	Molecular Function	exonuclease activity		5	36	0.139	0.124855	0.419014
GO:0044699	Biological Process	single-organism process		727	9008	0.081	0.125016	0.443991
GO:0048513	Biological Process	animal organ development		119	1363	0.087	0.125275	0.443991
GO:1990138	Biological Process	neuron projection extension		5	34	0.147	0.126581	0.443991
GO:0044450	Cellular Component	microtubule organizing center part		4	26	0.154	0.126623	0.770673
GO:0002820	Biological Process	negative regulation of adaptive immune response		2	8	0.25	0.12703	0.443991
GO:0002823	Biological Process	negative regulation of adaptive immune response based on somatic recombination of immune receptors built from immunoglobulin superfamily domains		2	8	0.25	0.12703	0.443991
GO:0006560	Biological Process	proline metabolic process		2	8	0.25	0.12703	0.443991
GO:0042311	Biological Process	vasodilation		2	8	0.25	0.12703	0.443991
GO:0044062	Biological Process	regulation of excretion		2	8	0.25	0.12703	0.443991
GO:0044246	Biological Process	regulation of multicellular organismal metabolic process		2	8	0.25	0.12703	0.443991
GO:0044406	Biological Process	adhesion of symbiont to host		2	8	0.25	0.12703	0.443991
GO:0045830	Biological Process	positive regulation of isotype switching		2	8	0.25	0.12703	0.443991
GO:0045911	Biological Process	positive regulation of DNA recombination		2	8	0.25	0.12703	0.443991
GO:0050853	Biological Process	B cell receptor signaling pathway		2	8	0.25	0.12703	0.443991
GO:0050855	Biological Process	regulation of B cell receptor signaling pathway		2	8	0.25	0.12703	0.443991
GO:0050871	Biological Process	positive regulation of B cell activation		2	8	0.25	0.12703	0.443991
GO:0070528	Biological Process	protein kinase C signaling		2	8	0.25	0.12703	0.443991
GO:0071216	Biological Process	cellular response to biotic stimulus		2	8	0.25	0.12703	0.443991
GO:0071526	Biological Process	semaphorin-plexin signaling pathway		2	8	0.25	0.12703	0.443991
GO:0090036	Biological Process	regulation of protein kinase C signaling		2	8	0.25	0.12703	0.443991
GO:0008483	Molecular Function	transaminase activity		3	17	0.176	0.127299	0.419014
GO:0016860	Molecular Function	intramolecular oxidoreductase activity		3	17	0.176	0.127299	0.419014
GO:0070566	Molecular Function	adenylyltransferase activity		3	17	0.176	0.127299	0.419014
GO:0002287	Biological Process	alpha-beta T cell activation involved in immune response		3	16	0.188	0.127449	0.443991
GO:0002292	Biological Process	T cell differentiation involved in immune response		3	16	0.188	0.127449	0.443991
GO:0002293	Biological Process	alpha-beta T cell differentiation involved in immune response		3	16	0.188	0.127449	0.443991
GO:0003044	Biological Process	regulation of systemic arterial blood pressure mediated by a chemical signal		3	16	0.188	0.127449	0.443991
GO:0010559	Biological Process	regulation of glycoprotein biosynthetic process		3	16	0.188	0.127449	0.443991
GO:0034121	Biological Process	regulation of toll-like receptor signaling pathway		3	16	0.188	0.127449	0.443991
GO:0051054	Biological Process	positive regulation of DNA metabolic process		3	16	0.188	0.127449	0.443991
GO:0071825	Biological Process	protein-lipid complex subunit organization		3	16	0.188	0.127449	0.443991
GO:0071827	Biological Process	plasma lipoprotein particle organization		3	16	0.188	0.127449	0.443991
GO:0009101	Biological Process	glycoprotein biosynthetic process		14	127	0.11	0.127797	0.443991
GO:0000776	Cellular Component	kinetochore		6	46	0.13	0.127843	0.770673
GO:0008016	Biological Process	regulation of heart contraction		9	74	0.122	0.127885	0.443991
GO:0051046	Biological Process	regulation of secretion		19	182	0.104	0.128627	0.443991
GO:0033993	Biological Process	response to lipid		27	272	0.099	0.128796	0.443991
GO:0010558	Biological Process	negative regulation of macromolecule biosynthetic process		18	171	0.105	0.129008	0.443991
GO:0009100	Biological Process	glycoprotein metabolic process		17	160	0.106	0.129169	0.443991
GO:0000302	Biological Process	response to reactive oxygen species		8	64	0.125	0.130101	0.443991
GO:0061448	Biological Process	connective tissue development		8	64	0.125	0.130101	0.443991
GO:0002381	Biological Process	immunoglobulin production involved in immunoglobulin mediated immune response		4	25	0.16	0.130472	0.443991
GO:0009132	Biological Process	nucleoside diphosphate metabolic process		4	25	0.16	0.130472	0.443991
GO:0016445	Biological Process	somatic diversification of immunoglobulins		4	25	0.16	0.130472	0.443991
GO:0016447	Biological Process	somatic recombination of immunoglobulin gene segments		4	25	0.16	0.130472	0.443991
GO:0002285	Biological Process	lymphocyte activation involved in immune response		6	44	0.136	0.130525	0.443991
GO:0006720	Biological Process	isoprenoid metabolic process		6	44	0.136	0.130525	0.443991
GO:0034599	Biological Process	cellular response to oxidative stress		6	44	0.136	0.130525	0.443991
GO:0050818	Biological Process	regulation of coagulation		6	44	0.136	0.130525	0.443991
GO:0090501	Biological Process	RNA phosphodiester bond hydrolysis		6	44	0.136	0.130525	0.443991
GO:0009890	Biological Process	negative regulation of biosynthetic process		22	216	0.102	0.130956	0.443991
GO:0008630	Biological Process	intrinsic apoptotic signaling pathway in response to DNA damage		7	54	0.13	0.13123	0.443991
GO:0007186	Biological Process	G-protein coupled receptor signaling pathway		26	262	0.099	0.13433	0.443991
GO:0005773	Cellular Component	vacuole		23	240	0.096	0.134608	0.770673
GO:0019904	Molecular Function	protein domain specific binding		25	267	0.094	0.135065	0.419014
GO:0002218	Biological Process	activation of innate immune response		11	96	0.115	0.135395	0.443991
GO:0002758	Biological Process	innate immune response-activating signal transduction		11	96	0.115	0.135395	0.443991
GO:0043436	Biological Process	oxoacid metabolic process		44	471	0.093	0.137427	0.443991
GO:0019838	Molecular Function	growth factor binding		8	69	0.116	0.137516	0.419014
GO:0010632	Biological Process	regulation of epithelial cell migration		12	107	0.112	0.137538	0.443991
GO:0001667	Biological Process	ameboidal-type cell migration		20	195	0.103	0.137647	0.443991
GO:0031123	Biological Process	RNA 3'-end processing		5	35	0.143	0.138665	0.443991
GO:0042176	Biological Process	regulation of protein catabolic process		5	35	0.143	0.138665	0.443991
GO:0097192	Biological Process	extrinsic apoptotic signaling pathway in absence of ligand		5	35	0.143	0.138665	0.443991
GO:1903362	Biological Process	regulation of cellular protein catabolic process		5	35	0.143	0.138665	0.443991
GO:0048015	Biological Process	phosphatidylinositol-mediated signaling		8	65	0.123	0.13875	0.443991
GO:0043542	Biological Process	endothelial cell migration		10	86	0.116	0.139773	0.443991
GO:0015149	Molecular Function	hexose transmembrane transporter activity		2	9	0.222	0.139937	0.419014
GO:0032553	Molecular Function	ribonucleotide binding		2	9	0.222	0.139937	0.419014
GO:0071900	Biological Process	regulation of protein serine/threonine kinase activity		16	151	0.106	0.140112	0.443991
GO:0032880	Biological Process	regulation of protein localization		25	252	0.099	0.140148	0.443991
GO:0006275	Biological Process	regulation of DNA replication		7	55	0.127	0.140778	0.443991
GO:0007088	Biological Process	regulation of mitotic nuclear division		6	45	0.133	0.141184	0.443991
GO:2001252	Biological Process	positive regulation of chromosome organization		6	45	0.133	0.141184	0.443991
GO:0050708	Biological Process	regulation of protein secretion		11	97	0.113	0.142514	0.443991
GO:0004084	Molecular Function	branched-chain-amino-acid transaminase activity		1	2	0.5	0.142919	0.419014
GO:0004611	Molecular Function	phosphoenolpyruvate carboxykinase activity		1	2	0.5	0.142919	0.419014
GO:0004897	Molecular Function	ciliary neurotrophic factor receptor activity		1	2	0.5	0.142919	0.419014
GO:0004908	Molecular Function	interleukin-1 receptor activity		1	2	0.5	0.142919	0.419014
GO:0005328	Molecular Function	neurotransmitter:sodium symporter activity		1	2	0.5	0.142919	0.419014
GO:0005372	Molecular Function	water transmembrane transporter activity		1	2	0.5	0.142919	0.419014
GO:0005499	Molecular Function	vitamin D binding		1	2	0.5	0.142919	0.419014
GO:0008296	Molecular Function	3'-5'-exodeoxyribonuclease activity		1	2	0.5	0.142919	0.419014
GO:0010340	Molecular Function	carboxyl-O-methyltransferase activity		1	2	0.5	0.142919	0.419014
GO:0015065	Molecular Function	uridine nucleotide receptor activity		1	2	0.5	0.142919	0.419014
GO:0015198	Molecular Function	oligopeptide transporter activity		1	2	0.5	0.142919	0.419014
GO:0016502	Molecular Function	nucleotide receptor activity		1	2	0.5	0.142919	0.419014
GO:0016639	Molecular Function	oxidoreductase activity, acting on the CH-NH2 group of donors, NAD or NADP as acceptor		1	2	0.5	0.142919	0.419014
GO:0016748	Molecular Function	succinyltransferase activity		1	2	0.5	0.142919	0.419014
GO:0016749	Molecular Function	N-succinyltransferase activity		1	2	0.5	0.142919	0.419014
GO:0016864	Molecular Function	intramolecular oxidoreductase activity, transposing S-S bonds		1	2	0.5	0.142919	0.419014
GO:0016901	Molecular Function	oxidoreductase activity, acting on the CH-OH group of donors, quinone or similar compound as acceptor		1	2	0.5	0.142919	0.419014
GO:0019136	Molecular Function	deoxynucleoside kinase activity		1	2	0.5	0.142919	0.419014
GO:0019798	Molecular Function	procollagen-proline dioxygenase activity		1	2	0.5	0.142919	0.419014
GO:0030515	Molecular Function	snoRNA binding		1	2	0.5	0.142919	0.419014
GO:0030547	Molecular Function	receptor inhibitor activity		1	2	0.5	0.142919	0.419014
GO:0032036	Molecular Function	myosin heavy chain binding		1	2	0.5	0.142919	0.419014
GO:0032052	Molecular Function	bile acid binding		1	2	0.5	0.142919	0.419014
GO:0042887	Molecular Function	amide transmembrane transporter activity		1	2	0.5	0.142919	0.419014
GO:0051998	Molecular Function	protein carboxyl O-methyltransferase activity		1	2	0.5	0.142919	0.419014
GO:0071553	Molecular Function	G-protein coupled pyrimidinergic nucleotide receptor activity		1	2	0.5	0.142919	0.419014
GO:0071617	Molecular Function	lysophospholipid acyltransferase activity		1	2	0.5	0.142919	0.419014
GO:0071723	Molecular Function	lipopeptide binding		1	2	0.5	0.142919	0.419014
GO:1902271	Molecular Function	D3 vitamins binding		1	2	0.5	0.142919	0.419014
GO:0016529	Cellular Component	sarcoplasmic reticulum		1	2	0.5	0.144501	0.770673
GO:0033256	Cellular Component	I-kappaB/NF-kappaB complex		1	2	0.5	0.144501	0.770673
GO:0071745	Cellular Component	IgA immunoglobulin complex		1	2	0.5	0.144501	0.770673
GO:0071746	Cellular Component	IgA immunoglobulin complex, circulating		1	2	0.5	0.144501	0.770673
GO:0071749	Cellular Component	polymeric IgA immunoglobulin complex		1	2	0.5	0.144501	0.770673
GO:0071750	Cellular Component	dimeric IgA immunoglobulin complex		1	2	0.5	0.144501	0.770673
GO:0032940	Biological Process	secretion by cell		25	253	0.099	0.144526	0.443991
GO:0004879	Molecular Function	RNA polymerase II transcription factor activity, ligand-activated sequence-specific DNA binding		3	18	0.167	0.144781	0.419702
GO:0098531	Molecular Function	transcription factor activity, direct ligand regulated sequence-specific DNA binding		3	18	0.167	0.144781	0.419702
GO:0030183	Biological Process	B cell differentiation		4	26	0.154	0.145128	0.443991
GO:0033157	Biological Process	regulation of intracellular protein transport		13	119	0.109	0.145418	0.443991
GO:0046942	Biological Process	carboxylic acid transport		13	119	0.109	0.145418	0.443991
GO:0006940	Biological Process	regulation of smooth muscle contraction		3	17	0.176	0.146146	0.443991
GO:0032663	Biological Process	regulation of interleukin-2 production		3	17	0.176	0.146146	0.443991
GO:0033555	Biological Process	multicellular organismal response to stress		3	17	0.176	0.146146	0.443991
GO:0071173	Biological Process	spindle assembly checkpoint		3	17	0.176	0.146146	0.443991
GO:1903018	Biological Process	regulation of glycoprotein metabolic process		3	17	0.176	0.146146	0.443991
GO:0006814	Biological Process	sodium ion transport		10	87	0.115	0.14748	0.443991
GO:0006811	Biological Process	ion transport		70	783	0.089	0.148028	0.443991
GO:0016706	Molecular Function	oxidoreductase activity, acting on paired donors, with incorporation or reduction of molecular oxygen, 2-oxoglutarate as one donor, and incorporation of one atom each of oxygen into both donors		4	28	0.143	0.150071	0.430205
GO:0019829	Molecular Function	cation-transporting ATPase activity		4	28	0.143	0.150071	0.430205
GO:0044764	Biological Process	multi-organism cellular process		24	243	0.099	0.150868	0.443991
GO:0000790	Cellular Component	nuclear chromatin		7	59	0.119	0.15158	0.79373
GO:0000212	Biological Process	meiotic spindle organization		1	2	0.5	0.151785	0.443991
GO:0000724	Biological Process	double-strand break repair via homologous recombination		1	2	0.5	0.151785	0.443991
GO:0001660	Biological Process	fever generation		1	2	0.5	0.151785	0.443991
GO:0001743	Biological Process	optic placode formation		1	2	0.5	0.151785	0.443991
GO:0001802	Biological Process	type III hypersensitivity		1	2	0.5	0.151785	0.443991
GO:0001803	Biological Process	regulation of type III hypersensitivity		1	2	0.5	0.151785	0.443991
GO:0001905	Biological Process	activation of membrane attack complex		1	2	0.5	0.151785	0.443991
GO:0001969	Biological Process	regulation of activation of membrane attack complex		1	2	0.5	0.151785	0.443991
GO:0002029	Biological Process	desensitization of G-protein coupled receptor protein signaling pathway		1	2	0.5	0.151785	0.443991
GO:0002266	Biological Process	follicular dendritic cell activation		1	2	0.5	0.151785	0.443991
GO:0002414	Biological Process	immunoglobulin transcytosis in epithelial cells		1	2	0.5	0.151785	0.443991
GO:0002579	Biological Process	positive regulation of antigen processing and presentation		1	2	0.5	0.151785	0.443991
GO:0002582	Biological Process	positive regulation of antigen processing and presentation of peptide or polysaccharide antigen via MHC class II		1	2	0.5	0.151785	0.443991
GO:0002826	Biological Process	negative regulation of T-helper 1 type immune response		1	2	0.5	0.151785	0.443991
GO:0002934	Biological Process	desmosome organization		1	2	0.5	0.151785	0.443991
GO:0006119	Biological Process	oxidative phosphorylation		1	2	0.5	0.151785	0.443991
GO:0006529	Biological Process	asparagine biosynthetic process		1	2	0.5	0.151785	0.443991
GO:0006578	Biological Process	amino-acid betaine biosynthetic process		1	2	0.5	0.151785	0.443991
GO:0007096	Biological Process	regulation of exit from mitosis		1	2	0.5	0.151785	0.443991
GO:0007271	Biological Process	synaptic transmission, cholinergic		1	2	0.5	0.151785	0.443991
GO:0007351	Biological Process	tripartite regional subdivision		1	2	0.5	0.151785	0.443991
GO:0007468	Biological Process	regulation of rhodopsin gene expression		1	2	0.5	0.151785	0.443991
GO:0008078	Biological Process	mesodermal cell migration		1	2	0.5	0.151785	0.443991
GO:0008299	Biological Process	isoprenoid biosynthetic process		1	2	0.5	0.151785	0.443991
GO:0008595	Biological Process	anterior/posterior axis specification, embryo		1	2	0.5	0.151785	0.443991
GO:0009202	Biological Process	deoxyribonucleoside triphosphate biosynthetic process		1	2	0.5	0.151785	0.443991
GO:0009212	Biological Process	pyrimidine deoxyribonucleoside triphosphate biosynthetic process		1	2	0.5	0.151785	0.443991
GO:0009948	Biological Process	anterior/posterior axis specification		1	2	0.5	0.151785	0.443991
GO:0010458	Biological Process	exit from mitosis		1	2	0.5	0.151785	0.443991
GO:0010907	Biological Process	positive regulation of glucose metabolic process		1	2	0.5	0.151785	0.443991
GO:0010940	Biological Process	positive regulation of necrotic cell death		1	2	0.5	0.151785	0.443991
GO:0010982	Biological Process	regulation of high-density lipoprotein particle clearance		1	2	0.5	0.151785	0.443991
GO:0010992	Biological Process	ubiquitin homeostasis		1	2	0.5	0.151785	0.443991
GO:0010993	Biological Process	regulation of ubiquitin homeostasis		1	2	0.5	0.151785	0.443991
GO:0014831	Biological Process	gastro-intestinal system smooth muscle contraction		1	2	0.5	0.151785	0.443991
GO:0014832	Biological Process	urinary bladder smooth muscle contraction		1	2	0.5	0.151785	0.443991
GO:0014912	Biological Process	negative regulation of smooth muscle cell migration		1	2	0.5	0.151785	0.443991
GO:0015688	Biological Process	iron chelate transport		1	2	0.5	0.151785	0.443991
GO:0015804	Biological Process	neutral amino acid transport		1	2	0.5	0.151785	0.443991
GO:0015886	Biological Process	heme transport		1	2	0.5	0.151785	0.443991
GO:0016102	Biological Process	diterpenoid biosynthetic process		1	2	0.5	0.151785	0.443991
GO:0016114	Biological Process	terpenoid biosynthetic process		1	2	0.5	0.151785	0.443991
GO:0016556	Biological Process	mRNA modification		1	2	0.5	0.151785	0.443991
GO:0021559	Biological Process	trigeminal nerve development		1	2	0.5	0.151785	0.443991
GO:0021873	Biological Process	forebrain neuroblast division		1	2	0.5	0.151785	0.443991
GO:0022401	Biological Process	negative adaptation of signaling pathway		1	2	0.5	0.151785	0.443991
GO:0030431	Biological Process	sleep		1	2	0.5	0.151785	0.443991
GO:0030449	Biological Process	regulation of complement activation		1	2	0.5	0.151785	0.443991
GO:0031055	Biological Process	chromatin remodeling at centromere		1	2	0.5	0.151785	0.443991
GO:0031295	Biological Process	T cell costimulation		1	2	0.5	0.151785	0.443991
GO:0031620	Biological Process	regulation of fever generation		1	2	0.5	0.151785	0.443991
GO:0031622	Biological Process	positive regulation of fever generation		1	2	0.5	0.151785	0.443991
GO:0031652	Biological Process	positive regulation of heat generation		1	2	0.5	0.151785	0.443991
GO:0032055	Biological Process	negative regulation of translation in response to stress		1	2	0.5	0.151785	0.443991
GO:0032097	Biological Process	positive regulation of response to food		1	2	0.5	0.151785	0.443991
GO:0032106	Biological Process	positive regulation of response to extracellular stimulus		1	2	0.5	0.151785	0.443991
GO:0032109	Biological Process	positive regulation of response to nutrient levels		1	2	0.5	0.151785	0.443991
GO:0032222	Biological Process	regulation of synaptic transmission, cholinergic		1	2	0.5	0.151785	0.443991
GO:0032375	Biological Process	negative regulation of cholesterol transport		1	2	0.5	0.151785	0.443991
GO:0032941	Biological Process	secretion by tissue		1	2	0.5	0.151785	0.443991
GO:0033209	Biological Process	tumor necrosis factor-mediated signaling pathway		1	2	0.5	0.151785	0.443991
GO:0034349	Biological Process	glial cell apoptotic process		1	2	0.5	0.151785	0.443991
GO:0034384	Biological Process	high-density lipoprotein particle clearance		1	2	0.5	0.151785	0.443991
GO:0035709	Biological Process	memory T cell activation		1	2	0.5	0.151785	0.443991
GO:0035713	Biological Process	response to nitrogen dioxide		1	2	0.5	0.151785	0.443991
GO:0035783	Biological Process	CD4-positive, alpha-beta T cell costimulation		1	2	0.5	0.151785	0.443991
GO:0036035	Biological Process	osteoclast development		1	2	0.5	0.151785	0.443991
GO:0036301	Biological Process	macrophage colony-stimulating factor production		1	2	0.5	0.151785	0.443991
GO:0036451	Biological Process	cap mRNA methylation		1	2	0.5	0.151785	0.443991
GO:0042268	Biological Process	regulation of cytolysis		1	2	0.5	0.151785	0.443991
GO:0042710	Biological Process	biofilm formation		1	2	0.5	0.151785	0.443991
GO:0042773	Biological Process	ATP synthesis coupled electron transport		1	2	0.5	0.151785	0.443991
GO:0043243	Biological Process	positive regulation of protein complex disassembly		1	2	0.5	0.151785	0.443991
GO:0044010	Biological Process	single-species biofilm formation		1	2	0.5	0.151785	0.443991
GO:0044359	Biological Process	modulation of molecular function in other organism		1	2	0.5	0.151785	0.443991
GO:0044381	Biological Process	glucose import in response to insulin stimulus		1	2	0.5	0.151785	0.443991
GO:0044866	Biological Process	modulation by host of viral exo-alpha-sialidase activity		1	2	0.5	0.151785	0.443991
GO:0044867	Biological Process	modulation by host of viral catalytic activity		1	2	0.5	0.151785	0.443991
GO:0044868	Biological Process	modulation by host of viral molecular function		1	2	0.5	0.151785	0.443991
GO:0045187	Biological Process	regulation of circadian sleep/wake cycle, sleep		1	2	0.5	0.151785	0.443991
GO:0045217	Biological Process	cell-cell junction maintenance		1	2	0.5	0.151785	0.443991
GO:0045722	Biological Process	positive regulation of gluconeogenesis		1	2	0.5	0.151785	0.443991
GO:0045766	Biological Process	positive regulation of angiogenesis		1	2	0.5	0.151785	0.443991
GO:0046541	Biological Process	saliva secretion		1	2	0.5	0.151785	0.443991
GO:0046877	Biological Process	regulation of saliva secretion		1	2	0.5	0.151785	0.443991
GO:0048169	Biological Process	regulation of long-term neuronal synaptic plasticity		1	2	0.5	0.151785	0.443991
GO:0050802	Biological Process	circadian sleep/wake cycle, sleep		1	2	0.5	0.151785	0.443991
GO:0051016	Biological Process	barbed-end actin filament capping		1	2	0.5	0.151785	0.443991
GO:0052055	Biological Process	modulation by symbiont of host molecular function		1	2	0.5	0.151785	0.443991
GO:0052203	Biological Process	modulation of catalytic activity in other organism involved in symbiotic interaction		1	2	0.5	0.151785	0.443991
GO:0052205	Biological Process	modulation of molecular function in other organism involved in symbiotic interaction		1	2	0.5	0.151785	0.443991
GO:0052251	Biological Process	induction by organism of defense response of other organism involved in symbiotic interaction		1	2	0.5	0.151785	0.443991
GO:0052255	Biological Process	modulation by organism of defense response of other organism involved in symbiotic interaction		1	2	0.5	0.151785	0.443991
GO:0052422	Biological Process	modulation by host of symbiont catalytic activity		1	2	0.5	0.151785	0.443991
GO:0052428	Biological Process	modification by host of symbiont molecular function		1	2	0.5	0.151785	0.443991
GO:0052510	Biological Process	positive regulation by organism of defense response of other organism involved in symbiotic interaction		1	2	0.5	0.151785	0.443991
GO:0052551	Biological Process	response to defense-related nitric oxide production by other organism involved in symbiotic interaction		1	2	0.5	0.151785	0.443991
GO:0052552	Biological Process	modulation by organism of immune response of other organism involved in symbiotic interaction		1	2	0.5	0.151785	0.443991
GO:0060024	Biological Process	rhythmic synaptic transmission		1	2	0.5	0.151785	0.443991
GO:0060051	Biological Process	negative regulation of protein glycosylation		1	2	0.5	0.151785	0.443991
GO:0060149	Biological Process	negative regulation of posttranscriptional gene silencing		1	2	0.5	0.151785	0.443991
GO:0060612	Biological Process	adipose tissue development		1	2	0.5	0.151785	0.443991
GO:0061154	Biological Process	endothelial tube morphogenesis		1	2	0.5	0.151785	0.443991
GO:0070070	Biological Process	proton-transporting V-type ATPase complex assembly		1	2	0.5	0.151785	0.443991
GO:0070371	Biological Process	ERK1 and ERK2 cascade		1	2	0.5	0.151785	0.443991
GO:0070372	Biological Process	regulation of ERK1 and ERK2 cascade		1	2	0.5	0.151785	0.443991
GO:0070374	Biological Process	positive regulation of ERK1 and ERK2 cascade		1	2	0.5	0.151785	0.443991
GO:0070534	Biological Process	protein K63-linked ubiquitination		1	2	0.5	0.151785	0.443991
GO:0071356	Biological Process	cellular response to tumor necrosis factor		1	2	0.5	0.151785	0.443991
GO:0071611	Biological Process	granulocyte colony-stimulating factor production		1	2	0.5	0.151785	0.443991
GO:0071655	Biological Process	regulation of granulocyte colony-stimulating factor production		1	2	0.5	0.151785	0.443991
GO:0072071	Biological Process	kidney interstitial fibroblast differentiation		1	2	0.5	0.151785	0.443991
GO:0072109	Biological Process	glomerular mesangium development		1	2	0.5	0.151785	0.443991
GO:0072575	Biological Process	epithelial cell proliferation involved in liver morphogenesis		1	2	0.5	0.151785	0.443991
GO:0072576	Biological Process	liver morphogenesis		1	2	0.5	0.151785	0.443991
GO:0080009	Biological Process	mRNA methylation		1	2	0.5	0.151785	0.443991
GO:0090083	Biological Process	regulation of inclusion body assembly		1	2	0.5	0.151785	0.443991
GO:0090400	Biological Process	stress-induced premature senescence		1	2	0.5	0.151785	0.443991
GO:0097286	Biological Process	iron ion import		1	2	0.5	0.151785	0.443991
GO:0097343	Biological Process	ripoptosome assembly		1	2	0.5	0.151785	0.443991
GO:0098751	Biological Process	bone cell development		1	2	0.5	0.151785	0.443991
GO:1900044	Biological Process	regulation of protein K63-linked ubiquitination		1	2	0.5	0.151785	0.443991
GO:1900190	Biological Process	regulation of single-species biofilm formation		1	2	0.5	0.151785	0.443991
GO:1900191	Biological Process	negative regulation of single-species biofilm formation		1	2	0.5	0.151785	0.443991
GO:1901256	Biological Process	regulation of macrophage colony-stimulating factor production		1	2	0.5	0.151785	0.443991
GO:1901385	Biological Process	regulation of voltage-gated calcium channel activity		1	2	0.5	0.151785	0.443991
GO:1901522	Biological Process	positive regulation of transcription from RNA polymerase II promoter involved in cellular response to chemical stimulus		1	2	0.5	0.151785	0.443991
GO:1901532	Biological Process	regulation of hematopoietic progenitor cell differentiation		1	2	0.5	0.151785	0.443991
GO:1902803	Biological Process	regulation of synaptic vesicle transport		1	2	0.5	0.151785	0.443991
GO:1902866	Biological Process	regulation of retina development in camera-type eye		1	2	0.5	0.151785	0.443991
GO:1902946	Biological Process	protein localization to early endosome		1	2	0.5	0.151785	0.443991
GO:1902965	Biological Process	regulation of protein localization to early endosome		1	2	0.5	0.151785	0.443991
GO:1903015	Biological Process	regulation of exo-alpha-sialidase activity		1	2	0.5	0.151785	0.443991
GO:1904018	Biological Process	positive regulation of vasculature development		1	2	0.5	0.151785	0.443991
GO:2000257	Biological Process	regulation of protein activation cascade		1	2	0.5	0.151785	0.443991
GO:2000516	Biological Process	positive regulation of CD4-positive, alpha-beta T cell activation		1	2	0.5	0.151785	0.443991
GO:2000523	Biological Process	regulation of T cell costimulation		1	2	0.5	0.151785	0.443991
GO:0010720	Biological Process	positive regulation of cell development		13	120	0.108	0.152058	0.444349
GO:0002696	Biological Process	positive regulation of leukocyte activation		9	77	0.117	0.152328	0.444349
GO:0060047	Biological Process	heart contraction		9	77	0.117	0.152328	0.444349
GO:0001504	Biological Process	neurotransmitter uptake		2	9	0.222	0.155101	0.448716
GO:0003071	Biological Process	renal system process involved in regulation of systemic arterial blood pressure		2	9	0.222	0.155101	0.448716
GO:0007588	Biological Process	excretion		2	9	0.222	0.155101	0.448716
GO:0032682	Biological Process	negative regulation of chemokine production		2	9	0.222	0.155101	0.448716
GO:0034122	Biological Process	negative regulation of toll-like receptor signaling pathway		2	9	0.222	0.155101	0.448716
GO:0042508	Biological Process	tyrosine phosphorylation of Stat1 protein		2	9	0.222	0.155101	0.448716
GO:0042510	Biological Process	regulation of tyrosine phosphorylation of Stat1 protein		2	9	0.222	0.155101	0.448716
GO:0045161	Biological Process	neuronal ion channel clustering		2	9	0.222	0.155101	0.448716
GO:0046365	Biological Process	monosaccharide catabolic process		2	9	0.222	0.155101	0.448716
GO:0030323	Biological Process	respiratory tube development		10	88	0.114	0.155399	0.449167
GO:0031667	Biological Process	response to nutrient levels		8	67	0.119	0.156882	0.452625
GO:2001020	Biological Process	regulation of response to DNA damage stimulus		8	67	0.119	0.156882	0.452625
GO:0048017	Biological Process	inositol lipid-mediated signaling		11	99	0.111	0.157329	0.453502
GO:0051345	Biological Process	positive regulation of hydrolase activity		13	121	0.107	0.158855	0.45707
GO:0097285	Biological Process	cell-type specific apoptotic process		13	121	0.107	0.158855	0.45707
GO:0004620	Molecular Function	phospholipase activity		5	39	0.128	0.159836	0.455664
GO:0006333	Biological Process	chromatin assembly or disassembly		4	27	0.148	0.160389	0.460228
GO:0034502	Biological Process	protein localization to chromosome		4	27	0.148	0.160389	0.460228
GO:0070665	Biological Process	positive regulation of leukocyte proliferation		4	27	0.148	0.160389	0.460228
GO:0003018	Biological Process	vascular process in circulatory system		7	57	0.123	0.160836	0.461015
GO:0050867	Biological Process	positive regulation of cell activation		9	78	0.115	0.160955	0.461015
GO:0005262	Molecular Function	calcium channel activity		3	19	0.158	0.162991	0.462107
GO:0071902	Biological Process	positive regulation of protein serine/threonine kinase activity		6	47	0.128	0.163647	0.468301
GO:0000079	Biological Process	regulation of cyclin-dependent protein serine/threonine kinase activity		5	37	0.135	0.164258	0.468357
GO:0034764	Biological Process	positive regulation of transmembrane transport		5	37	0.135	0.164258	0.468357
GO:0045639	Biological Process	positive regulation of myeloid cell differentiation		5	37	0.135	0.164258	0.468357
GO:1904029	Biological Process	regulation of cyclin-dependent protein kinase activity		5	37	0.135	0.164258	0.468357
GO:0015171	Molecular Function	amino acid transmembrane transporter activity		4	29	0.138	0.164527	0.463913
GO:0002709	Biological Process	regulation of T cell mediated immunity		3	18	0.167	0.165665	0.470674
GO:0030835	Biological Process	negative regulation of actin filament depolymerization		3	18	0.167	0.165665	0.470674
GO:0043242	Biological Process	negative regulation of protein complex disassembly		3	18	0.167	0.165665	0.470674
GO:1901880	Biological Process	negative regulation of protein depolymerization		3	18	0.167	0.165665	0.470674
GO:0019207	Molecular Function	kinase regulator activity		10	95	0.105	0.16581	0.464921
GO:0006022	Biological Process	aminoglycan metabolic process		8	68	0.118	0.166348	0.471765
GO:0021953	Biological Process	central nervous system neuron differentiation		8	68	0.118	0.166348	0.471765
GO:0005003	Molecular Function	ephrin receptor activity		2	10	0.2	0.166687	0.464921
GO:0043087	Biological Process	regulation of GTPase activity		27	281	0.096	0.167244	0.473882
GO:0040008	Biological Process	regulation of growth		30	316	0.095	0.168239	0.476276
GO:0009653	Biological Process	anatomical structure morphogenesis		127	1483	0.086	0.168574	0.476796
GO:0098802	Cellular Component	plasma membrane receptor complex		6	50	0.12	0.169897	0.865034
GO:0000775	Cellular Component	chromosome, centromeric region		7	61	0.115	0.171205	0.865034
GO:0031348	Biological Process	negative regulation of defense response		7	58	0.121	0.171323	0.484141
GO:0006874	Biological Process	cellular calcium ion homeostasis		14	134	0.104	0.172223	0.485383
GO:0010942	Biological Process	positive regulation of cell death		14	134	0.104	0.172223	0.485383
GO:0055074	Biological Process	calcium ion homeostasis		14	134	0.104	0.172223	0.485383
GO:0051094	Biological Process	positive regulation of developmental process		33	352	0.094	0.172578	0.485951
GO:0090276	Biological Process	regulation of peptide hormone secretion		6	48	0.125	0.175415	0.493064
GO:2001242	Biological Process	regulation of intrinsic apoptotic signaling pathway		6	48	0.125	0.175415	0.493064
GO:0001910	Biological Process	regulation of leukocyte mediated cytotoxicity		4	28	0.143	0.176204	0.49309
GO:0006323	Biological Process	DNA packaging		4	28	0.143	0.176204	0.49309
GO:0016052	Biological Process	carbohydrate catabolic process		4	28	0.143	0.176204	0.49309
GO:0032233	Biological Process	positive regulation of actin filament bundle assembly		4	28	0.143	0.176204	0.49309
GO:0050854	Biological Process	regulation of antigen receptor-mediated signaling pathway		4	28	0.143	0.176204	0.49309
GO:0043292	Cellular Component	contractile fiber		13	130	0.1	0.176916	0.871222
GO:0003713	Molecular Function	transcription coactivator activity		4	30	0.133	0.179458	0.49785
GO:0051480	Biological Process	regulation of cytosolic calcium ion concentration		10	91	0.11	0.18038	0.501256
GO:0072594	Biological Process	establishment of protein localization to organelle		17	169	0.101	0.180776	0.501256
GO:0007272	Biological Process	ensheathment of neurons		7	59	0.119	0.182098	0.501256
GO:0031327	Biological Process	negative regulation of cellular biosynthetic process		19	192	0.099	0.182373	0.501256
GO:0006096	Biological Process	glycolytic process		2	10	0.2	0.18419	0.501256
GO:0006110	Biological Process	regulation of glycolytic process		2	10	0.2	0.18419	0.501256
GO:0006757	Biological Process	ATP generation from ADP		2	10	0.2	0.18419	0.501256
GO:0006906	Biological Process	vesicle fusion		2	10	0.2	0.18419	0.501256
GO:0009135	Biological Process	purine nucleoside diphosphate metabolic process		2	10	0.2	0.18419	0.501256
GO:0009179	Biological Process	purine ribonucleoside diphosphate metabolic process		2	10	0.2	0.18419	0.501256
GO:0010656	Biological Process	negative regulation of muscle cell apoptotic process		2	10	0.2	0.18419	0.501256
GO:0010884	Biological Process	positive regulation of lipid storage		2	10	0.2	0.18419	0.501256
GO:0016073	Biological Process	snRNA metabolic process		2	10	0.2	0.18419	0.501256
GO:0021604	Biological Process	cranial nerve structural organization		2	10	0.2	0.18419	0.501256
GO:0031050	Biological Process	dsRNA fragmentation		2	10	0.2	0.18419	0.501256
GO:0032292	Biological Process	peripheral nervous system axon ensheathment		2	10	0.2	0.18419	0.501256
GO:0032897	Biological Process	negative regulation of viral transcription		2	10	0.2	0.18419	0.501256
GO:0034694	Biological Process	response to prostaglandin		2	10	0.2	0.18419	0.501256
GO:0035265	Biological Process	organ growth		2	10	0.2	0.18419	0.501256
GO:0043217	Biological Process	myelin maintenance		2	10	0.2	0.18419	0.501256
GO:0044060	Biological Process	regulation of endocrine process		2	10	0.2	0.18419	0.501256
GO:0044091	Biological Process	membrane biogenesis		2	10	0.2	0.18419	0.501256
GO:0046031	Biological Process	ADP metabolic process		2	10	0.2	0.18419	0.501256
GO:0051291	Biological Process	protein heterooligomerization		2	10	0.2	0.18419	0.501256
GO:0070918	Biological Process	production of small RNA involved in gene silencing by RNA		2	10	0.2	0.18419	0.501256
GO:0071359	Biological Process	cellular response to dsRNA		2	10	0.2	0.18419	0.501256
GO:0071709	Biological Process	membrane assembly		2	10	0.2	0.18419	0.501256
GO:0090174	Biological Process	organelle membrane fusion		2	10	0.2	0.18419	0.501256
GO:0098657	Biological Process	import into cell		2	10	0.2	0.18419	0.501256
GO:1901654	Biological Process	response to ketone		2	10	0.2	0.18419	0.501256
GO:1903578	Biological Process	regulation of ATP metabolic process		2	10	0.2	0.18419	0.501256
GO:1903901	Biological Process	negative regulation of viral life cycle		2	10	0.2	0.18419	0.501256
GO:0015291	Molecular Function	secondary active transmembrane transporter activity		11	109	0.101	0.184385	0.498001
GO:0001960	Biological Process	negative regulation of cytokine-mediated signaling pathway		3	19	0.158	0.185892	0.503291
GO:0032623	Biological Process	interleukin-2 production		3	19	0.158	0.185892	0.503291
GO:0042102	Biological Process	positive regulation of T cell proliferation		3	19	0.158	0.185892	0.503291
GO:0050671	Biological Process	positive regulation of lymphocyte proliferation		3	19	0.158	0.185892	0.503291
GO:0060761	Biological Process	negative regulation of response to cytokine stimulus		3	19	0.158	0.185892	0.503291
GO:0070542	Biological Process	response to fatty acid		3	19	0.158	0.185892	0.503291
GO:0019199	Molecular Function	transmembrane receptor protein kinase activity		6	52	0.115	0.185974	0.498001
GO:0040007	Biological Process	growth		48	533	0.09	0.1868	0.505317
GO:0030278	Biological Process	regulation of ossification		6	49	0.122	0.187517	0.506825
GO:0000785	Cellular Component	chromatin		18	191	0.094	0.187881	0.871222
GO:0010817	Biological Process	regulation of hormone levels		11	103	0.107	0.189151	0.510369
GO:0043405	Biological Process	regulation of MAP kinase activity		11	103	0.107	0.189151	0.510369
GO:0045944	Biological Process	positive regulation of transcription from RNA polymerase II promoter		5	39	0.128	0.191559	0.516426
GO:0050688	Biological Process	regulation of defense response to virus		4	29	0.138	0.19252	0.517185
GO:0051153	Biological Process	regulation of striated muscle cell differentiation		4	29	0.138	0.19252	0.517185
GO:0006694	Biological Process	steroid biosynthetic process		7	60	0.117	0.193148	0.517185
GO:0009123	Biological Process	nucleoside monophosphate metabolic process		7	60	0.117	0.193148	0.517185
GO:0031214	Biological Process	biomineral tissue development		7	60	0.117	0.193148	0.517185
GO:0051017	Biological Process	actin filament bundle assembly		7	60	0.117	0.193148	0.517185
GO:0051056	Biological Process	regulation of small GTPase mediated signal transduction		7	60	0.117	0.193148	0.517185
GO:0061572	Biological Process	actin filament bundle organization		7	60	0.117	0.193148	0.517185
GO:0004629	Molecular Function	phospholipase C activity		2	11	0.182	0.194207	0.498001
GO:0005160	Molecular Function	transforming growth factor beta receptor binding		2	11	0.182	0.194207	0.498001
GO:0015145	Molecular Function	monosaccharide transmembrane transporter activity		2	11	0.182	0.194207	0.498001
GO:0017022	Molecular Function	myosin binding		2	11	0.182	0.194207	0.498001
GO:0044425	Cellular Component	membrane part		298	3813	0.078	0.198258	0.871222
GO:0051213	Molecular Function	dioxygenase activity		5	42	0.119	0.198267	0.498001
GO:0048589	Biological Process	developmental growth		15	149	0.101	0.198403	0.51954
GO:0080090	Biological Process	regulation of primary metabolic process		220	2647	0.083	0.19856	0.51954
GO:0070201	Biological Process	regulation of establishment of protein localization		23	241	0.095	0.199122	0.51954
GO:0001959	Biological Process	regulation of cytokine-mediated signaling pathway		6	50	0.12	0.199932	0.51954
GO:0060759	Biological Process	regulation of response to cytokine stimulus		6	50	0.12	0.199932	0.51954
GO:0044297	Cellular Component	cell body		16	169	0.095	0.200085	0.871222
GO:0005902	Cellular Component	microvillus		4	31	0.129	0.200345	0.871222
GO:0030863	Cellular Component	cortical cytoskeleton		4	31	0.129	0.200345	0.871222
GO:0015085	Molecular Function	calcium ion transmembrane transporter activity		3	21	0.143	0.201225	0.498001
GO:0072509	Molecular Function	divalent inorganic cation transmembrane transporter activity		3	21	0.143	0.201225	0.498001
GO:1902679	Biological Process	negative regulation of RNA biosynthetic process		13	127	0.102	0.202767	0.51954
GO:2000113	Biological Process	negative regulation of cellular macromolecule biosynthetic process		13	127	0.102	0.202767	0.51954
GO:0001503	Biological Process	ossification		18	184	0.098	0.203537	0.51954
GO:0031323	Biological Process	regulation of cellular metabolic process		233	2812	0.083	0.204391	0.51954
GO:0051147	Biological Process	regulation of muscle cell differentiation		7	61	0.115	0.204457	0.51954
GO:0032993	Cellular Component	protein-DNA complex		3	21	0.143	0.205939	0.871222
GO:0000099	Molecular Function	sulfur amino acid transmembrane transporter activity		1	3	0.333	0.206535	0.498001
GO:0000146	Molecular Function	microfilament motor activity		1	3	0.333	0.206535	0.498001
GO:0000339	Molecular Function	RNA cap binding		1	3	0.333	0.206535	0.498001
GO:0001595	Molecular Function	angiotensin receptor activity		1	3	0.333	0.206535	0.498001
GO:0004470	Molecular Function	malic enzyme activity		1	3	0.333	0.206535	0.498001
GO:0004709	Molecular Function	MAP kinase kinase kinase activity		1	3	0.333	0.206535	0.498001
GO:0005520	Molecular Function	insulin-like growth factor binding		1	3	0.333	0.206535	0.498001
GO:0008409	Molecular Function	5'-3' exonuclease activity		1	3	0.333	0.206535	0.498001
GO:0010861	Molecular Function	thyroid hormone receptor activator activity		1	3	0.333	0.206535	0.498001
GO:0015635	Molecular Function	short-chain fatty acid transporter activity		1	3	0.333	0.206535	0.498001
GO:0016822	Molecular Function	hydrolase activity, acting on acid carbon-carbon bonds		1	3	0.333	0.206535	0.498001
GO:0016823	Molecular Function	hydrolase activity, acting on acid carbon-carbon bonds, in ketonic substances		1	3	0.333	0.206535	0.498001
GO:0016892	Molecular Function	endoribonuclease activity, producing 3'-phosphomonoesters		1	3	0.333	0.206535	0.498001
GO:0019206	Molecular Function	nucleoside kinase activity		1	3	0.333	0.206535	0.498001
GO:0019957	Molecular Function	C-C chemokine binding		1	3	0.333	0.206535	0.498001
GO:0032404	Molecular Function	mismatch repair complex binding		1	3	0.333	0.206535	0.498001
GO:0036041	Molecular Function	long-chain fatty acid binding		1	3	0.333	0.206535	0.498001
GO:0043548	Molecular Function	phosphatidylinositol 3-kinase binding		1	3	0.333	0.206535	0.498001
GO:0070815	Molecular Function	peptidyl-lysine 5-dioxygenase activity		1	3	0.333	0.206535	0.498001
GO:0009991	Biological Process	response to extracellular stimulus		8	72	0.111	0.206659	0.51954
GO:0061138	Biological Process	morphogenesis of a branching epithelium		8	72	0.111	0.206659	0.51954
GO:0002286	Biological Process	T cell activation involved in immune response		3	20	0.15	0.206715	0.51954
GO:0006334	Biological Process	nucleosome assembly		3	20	0.15	0.206715	0.51954
GO:0010837	Biological Process	regulation of keratinocyte proliferation		3	20	0.15	0.206715	0.51954
GO:0021602	Biological Process	cranial nerve morphogenesis		3	20	0.15	0.206715	0.51954
GO:0030837	Biological Process	negative regulation of actin filament polymerization		3	20	0.15	0.206715	0.51954
GO:0032272	Biological Process	negative regulation of protein polymerization		3	20	0.15	0.206715	0.51954
GO:0043616	Biological Process	keratinocyte proliferation		3	20	0.15	0.206715	0.51954
GO:0007626	Biological Process	locomotory behavior		9	83	0.108	0.207367	0.51954
GO:0000940	Cellular Component	condensed chromosome outer kinetochore		1	3	0.333	0.20873	0.871222
GO:0002139	Cellular Component	stereocilia coupling link		1	3	0.333	0.20873	0.871222
GO:0002141	Cellular Component	stereocilia ankle link		1	3	0.333	0.20873	0.871222
GO:0005765	Cellular Component	lysosomal membrane		1	3	0.333	0.20873	0.871222
GO:0098852	Cellular Component	lytic vacuole membrane		1	3	0.333	0.20873	0.871222
GO:0002763	Biological Process	positive regulation of myeloid leukocyte differentiation		4	30	0.133	0.209283	0.51954
GO:0006835	Biological Process	dicarboxylic acid transport		4	30	0.133	0.209283	0.51954
GO:0009408	Biological Process	response to heat		4	30	0.133	0.209283	0.51954
GO:0034614	Biological Process	cellular response to reactive oxygen species		4	30	0.133	0.209283	0.51954
GO:0051607	Biological Process	defense response to virus		4	30	0.133	0.209283	0.51954
GO:0010035	Biological Process	response to inorganic substance		12	117	0.103	0.212828	0.51954
GO:0001678	Biological Process	cellular glucose homeostasis		2	11	0.182	0.21396	0.51954
GO:0002026	Biological Process	regulation of the force of heart contraction		2	11	0.182	0.21396	0.51954
GO:0006165	Biological Process	nucleoside diphosphate phosphorylation		2	11	0.182	0.21396	0.51954
GO:0006536	Biological Process	glutamate metabolic process		2	11	0.182	0.21396	0.51954
GO:0007530	Biological Process	sex determination		2	11	0.182	0.21396	0.51954
GO:0009185	Biological Process	ribonucleoside diphosphate metabolic process		2	11	0.182	0.21396	0.51954
GO:0010737	Biological Process	protein kinase A signaling		2	11	0.182	0.21396	0.51954
GO:0014821	Biological Process	phasic smooth muscle contraction		2	11	0.182	0.21396	0.51954
GO:0019229	Biological Process	regulation of vasoconstriction		2	11	0.182	0.21396	0.51954
GO:0032609	Biological Process	interferon-gamma production		2	11	0.182	0.21396	0.51954
GO:0032649	Biological Process	regulation of interferon-gamma production		2	11	0.182	0.21396	0.51954
GO:0032729	Biological Process	positive regulation of interferon-gamma production		2	11	0.182	0.21396	0.51954
GO:0035282	Biological Process	segmentation		2	11	0.182	0.21396	0.51954
GO:0045577	Biological Process	regulation of B cell differentiation		2	11	0.182	0.21396	0.51954
GO:0046637	Biological Process	regulation of alpha-beta T cell differentiation		2	11	0.182	0.21396	0.51954
GO:0046939	Biological Process	nucleotide phosphorylation		2	11	0.182	0.21396	0.51954
GO:0052646	Biological Process	alditol phosphate metabolic process		2	11	0.182	0.21396	0.51954
GO:0061082	Biological Process	myeloid leukocyte cytokine production		2	11	0.182	0.21396	0.51954
GO:0044085	Biological Process	cellular component biogenesis		99	1160	0.085	0.215041	0.51954
GO:0032787	Biological Process	monocarboxylic acid metabolic process		23	244	0.094	0.215996	0.51954
GO:0016458	Biological Process	gene silencing		7	62	0.113	0.216012	0.51954
GO:0009719	Biological Process	response to endogenous stimulus		52	589	0.088	0.216152	0.51954
GO:0043393	Biological Process	regulation of protein binding		9	84	0.107	0.217249	0.51954
GO:0010810	Biological Process	regulation of cell-substrate adhesion		8	73	0.11	0.217296	0.51954
GO:0045597	Biological Process	positive regulation of cell differentiation		28	303	0.092	0.217721	0.51954
GO:0098858	Cellular Component	actin-based cell projection		5	43	0.116	0.218454	0.876649
GO:0000076	Biological Process	DNA replication checkpoint		1	3	0.333	0.218814	0.51954
GO:0000101	Biological Process	sulfur amino acid transport		1	3	0.333	0.218814	0.51954
GO:0001794	Biological Process	type IIa hypersensitivity		1	3	0.333	0.218814	0.51954
GO:0001796	Biological Process	regulation of type IIa hypersensitivity		1	3	0.333	0.218814	0.51954
GO:0001889	Biological Process	liver development		1	3	0.333	0.218814	0.51954
GO:0001945	Biological Process	lymph vessel development		1	3	0.333	0.218814	0.51954
GO:0001946	Biological Process	lymphangiogenesis		1	3	0.333	0.218814	0.51954
GO:0002278	Biological Process	eosinophil activation involved in immune response		1	3	0.333	0.218814	0.51954
GO:0002445	Biological Process	type II hypersensitivity		1	3	0.333	0.218814	0.51954
GO:0002887	Biological Process	negative regulation of myeloid leukocyte mediated immunity		1	3	0.333	0.218814	0.51954
GO:0002892	Biological Process	regulation of type II hypersensitivity		1	3	0.333	0.218814	0.51954
GO:0003093	Biological Process	regulation of glomerular filtration		1	3	0.333	0.218814	0.51954
GO:0003094	Biological Process	glomerular filtration		1	3	0.333	0.218814	0.51954
GO:0003099	Biological Process	positive regulation of the force of heart contraction by chemical signal		1	3	0.333	0.218814	0.51954
GO:0006071	Biological Process	glycerol metabolic process		1	3	0.333	0.218814	0.51954
GO:0006531	Biological Process	aspartate metabolic process		1	3	0.333	0.218814	0.51954
GO:0006547	Biological Process	histidine metabolic process		1	3	0.333	0.218814	0.51954
GO:0006563	Biological Process	L-serine metabolic process		1	3	0.333	0.218814	0.51954
GO:0006695	Biological Process	cholesterol biosynthetic process		1	3	0.333	0.218814	0.51954
GO:0006787	Biological Process	porphyrin-containing compound catabolic process		1	3	0.333	0.218814	0.51954
GO:0007143	Biological Process	female meiotic division		1	3	0.333	0.218814	0.51954
GO:0007405	Biological Process	neuroblast proliferation		1	3	0.333	0.218814	0.51954
GO:0007620	Biological Process	copulation		1	3	0.333	0.218814	0.51954
GO:0008627	Biological Process	intrinsic apoptotic signaling pathway in response to osmotic stress		1	3	0.333	0.218814	0.51954
GO:0009200	Biological Process	deoxyribonucleoside triphosphate metabolic process		1	3	0.333	0.218814	0.51954
GO:0009211	Biological Process	pyrimidine deoxyribonucleoside triphosphate metabolic process		1	3	0.333	0.218814	0.51954
GO:0009435	Biological Process	NAD biosynthetic process		1	3	0.333	0.218814	0.51954
GO:0010872	Biological Process	regulation of cholesterol esterification		1	3	0.333	0.218814	0.51954
GO:0014854	Biological Process	response to inactivity		1	3	0.333	0.218814	0.51954
GO:0014870	Biological Process	response to muscle inactivity		1	3	0.333	0.218814	0.51954
GO:0014877	Biological Process	response to muscle inactivity involved in regulation of muscle adaptation		1	3	0.333	0.218814	0.51954
GO:0015838	Biological Process	amino-acid betaine transport		1	3	0.333	0.218814	0.51954
GO:0015879	Biological Process	carnitine transport		1	3	0.333	0.218814	0.51954
GO:0015912	Biological Process	short-chain fatty acid transport		1	3	0.333	0.218814	0.51954
GO:0016126	Biological Process	sterol biosynthetic process		1	3	0.333	0.218814	0.51954
GO:0017144	Biological Process	drug metabolic process		1	3	0.333	0.218814	0.51954
GO:0030500	Biological Process	regulation of bone mineralization		1	3	0.333	0.218814	0.51954
GO:0031065	Biological Process	positive regulation of histone deacetylation		1	3	0.333	0.218814	0.51954
GO:0031944	Biological Process	negative regulation of glucocorticoid metabolic process		1	3	0.333	0.218814	0.51954
GO:0032305	Biological Process	positive regulation of icosanoid secretion		1	3	0.333	0.218814	0.51954
GO:0032351	Biological Process	negative regulation of hormone metabolic process		1	3	0.333	0.218814	0.51954
GO:0032373	Biological Process	positive regulation of sterol transport		1	3	0.333	0.218814	0.51954
GO:0032720	Biological Process	negative regulation of tumor necrosis factor production		1	3	0.333	0.218814	0.51954
GO:0032736	Biological Process	positive regulation of interleukin-13 production		1	3	0.333	0.218814	0.51954
GO:0033015	Biological Process	tetrapyrrole catabolic process		1	3	0.333	0.218814	0.51954
GO:0034142	Biological Process	toll-like receptor 4 signaling pathway		1	3	0.333	0.218814	0.51954
GO:0034435	Biological Process	cholesterol esterification		1	3	0.333	0.218814	0.51954
GO:0034627	Biological Process	'de novo' NAD biosynthetic process		1	3	0.333	0.218814	0.51954
GO:0035712	Biological Process	T-helper 2 cell activation		1	3	0.333	0.218814	0.51954
GO:0035826	Biological Process	rubidium ion transport		1	3	0.333	0.218814	0.51954
GO:0035934	Biological Process	corticosterone secretion		1	3	0.333	0.218814	0.51954
GO:0036010	Biological Process	protein localization to endosome		1	3	0.333	0.218814	0.51954
GO:0036303	Biological Process	lymph vessel morphogenesis		1	3	0.333	0.218814	0.51954
GO:0036445	Biological Process	neuronal stem cell division		1	3	0.333	0.218814	0.51954
GO:0042116	Biological Process	macrophage activation		1	3	0.333	0.218814	0.51954
GO:0042346	Biological Process	positive regulation of NF-kappaB import into nucleus		1	3	0.333	0.218814	0.51954
GO:0042482	Biological Process	positive regulation of odontogenesis		1	3	0.333	0.218814	0.51954
GO:0042483	Biological Process	negative regulation of odontogenesis		1	3	0.333	0.218814	0.51954
GO:0043123	Biological Process	positive regulation of I-kappaB kinase/NF-kappaB signaling		1	3	0.333	0.218814	0.51954
GO:0043307	Biological Process	eosinophil activation		1	3	0.333	0.218814	0.51954
GO:0043555	Biological Process	regulation of translation in response to stress		1	3	0.333	0.218814	0.51954
GO:0043650	Biological Process	dicarboxylic acid biosynthetic process		1	3	0.333	0.218814	0.51954
GO:0045741	Biological Process	positive regulation of epidermal growth factor-activated receptor activity		1	3	0.333	0.218814	0.51954
GO:0045742	Biological Process	positive regulation of epidermal growth factor receptor signaling pathway		1	3	0.333	0.218814	0.51954
GO:0045912	Biological Process	negative regulation of carbohydrate metabolic process		1	3	0.333	0.218814	0.51954
GO:0046416	Biological Process	D-amino acid metabolic process		1	3	0.333	0.218814	0.51954
GO:0046622	Biological Process	positive regulation of organ growth		1	3	0.333	0.218814	0.51954
GO:0046686	Biological Process	response to cadmium ion		1	3	0.333	0.218814	0.51954
GO:0047484	Biological Process	regulation of response to osmotic stress		1	3	0.333	0.218814	0.51954
GO:0048103	Biological Process	somatic stem cell division		1	3	0.333	0.218814	0.51954
GO:0048845	Biological Process	venous blood vessel morphogenesis		1	3	0.333	0.218814	0.51954
GO:0050731	Biological Process	positive regulation of peptidyl-tyrosine phosphorylation		1	3	0.333	0.218814	0.51954
GO:0050919	Biological Process	negative chemotaxis		1	3	0.333	0.218814	0.51954
GO:0051225	Biological Process	spindle assembly		1	3	0.333	0.218814	0.51954
GO:0051581	Biological Process	negative regulation of neurotransmitter uptake		1	3	0.333	0.218814	0.51954
GO:0051589	Biological Process	negative regulation of neurotransmitter transport		1	3	0.333	0.218814	0.51954
GO:0055057	Biological Process	neuroblast division		1	3	0.333	0.218814	0.51954
GO:0060841	Biological Process	venous blood vessel development		1	3	0.333	0.218814	0.51954
GO:0060973	Biological Process	cell migration involved in heart development		1	3	0.333	0.218814	0.51954
GO:0061008	Biological Process	hepaticobiliary system development		1	3	0.333	0.218814	0.51954
GO:0061098	Biological Process	positive regulation of protein tyrosine kinase activity		1	3	0.333	0.218814	0.51954
GO:0070071	Biological Process	proton-transporting two-sector ATPase complex assembly		1	3	0.333	0.218814	0.51954
GO:0070167	Biological Process	regulation of biomineral tissue development		1	3	0.333	0.218814	0.51954
GO:0071425	Biological Process	hematopoietic stem cell proliferation		1	3	0.333	0.218814	0.51954
GO:0071470	Biological Process	cellular response to osmotic stress		1	3	0.333	0.218814	0.51954
GO:0072216	Biological Process	positive regulation of metanephros development		1	3	0.333	0.218814	0.51954
GO:0072683	Biological Process	T cell extravasation		1	3	0.333	0.218814	0.51954
GO:0090312	Biological Process	positive regulation of protein deacetylation		1	3	0.333	0.218814	0.51954
GO:0090398	Biological Process	cellular senescence		1	3	0.333	0.218814	0.51954
GO:0097048	Biological Process	dendritic cell apoptotic process		1	3	0.333	0.218814	0.51954
GO:1901186	Biological Process	positive regulation of ERBB signaling pathway		1	3	0.333	0.218814	0.51954
GO:1901490	Biological Process	regulation of lymphangiogenesis		1	3	0.333	0.218814	0.51954
GO:1902033	Biological Process	regulation of hematopoietic stem cell proliferation		1	3	0.333	0.218814	0.51954
GO:1902218	Biological Process	regulation of intrinsic apoptotic signaling pathway in response to osmotic stress		1	3	0.333	0.218814	0.51954
GO:1902339	Biological Process	positive regulation of apoptotic process involved in morphogenesis		1	3	0.333	0.218814	0.51954
GO:1902653	Biological Process	secondary alcohol biosynthetic process		1	3	0.333	0.218814	0.51954
GO:1902667	Biological Process	regulation of axon guidance		1	3	0.333	0.218814	0.51954
GO:1903556	Biological Process	negative regulation of tumor necrosis factor superfamily cytokine production		1	3	0.333	0.218814	0.51954
GO:1904747	Biological Process	positive regulation of apoptotic process involved in development		1	3	0.333	0.218814	0.51954
GO:2000193	Biological Process	positive regulation of fatty acid transport		1	3	0.333	0.218814	0.51954
GO:0012505	Cellular Component	endomembrane system		58	697	0.083	0.218933	0.876649
GO:0005737	Cellular Component	cytoplasm		218	2773	0.079	0.219162	0.876649
GO:0008202	Biological Process	steroid metabolic process		15	152	0.099	0.220035	0.522048
GO:0001948	Molecular Function	glycoprotein binding		2	12	0.167	0.222235	0.526024
GO:0004521	Molecular Function	endoribonuclease activity		2	12	0.167	0.222235	0.526024
GO:0004953	Molecular Function	icosanoid receptor activity		2	12	0.167	0.222235	0.526024
GO:0031690	Molecular Function	adrenergic receptor binding		2	12	0.167	0.222235	0.526024
GO:1903827	Biological Process	regulation of cellular protein localization		14	141	0.099	0.223339	0.529488
GO:0044255	Biological Process	cellular lipid metabolic process		40	447	0.089	0.22432	0.531417
GO:0005887	Cellular Component	integral component of plasma membrane		7	66	0.106	0.224589	0.886051
GO:0015077	Molecular Function	monovalent inorganic cation transmembrane transporter activity		11	114	0.096	0.224611	0.528833
GO:0004497	Molecular Function	monooxygenase activity		5	44	0.114	0.225471	0.528833
GO:0008652	Biological Process	cellular amino acid biosynthetic process		4	31	0.129	0.226439	0.535235
GO:0009615	Biological Process	response to virus		4	31	0.129	0.226439	0.535235
GO:0043331	Biological Process	response to dsRNA		4	31	0.129	0.226439	0.535235
GO:0005496	Molecular Function	steroid binding		4	33	0.121	0.226655	0.529204
GO:0002312	Biological Process	B cell activation involved in immune response		3	21	0.143	0.228026	0.535387
GO:0010828	Biological Process	positive regulation of glucose transport		3	21	0.143	0.228026	0.535387
GO:0010830	Biological Process	regulation of myotube differentiation		3	21	0.143	0.228026	0.535387
GO:0019076	Biological Process	viral release from host cell		3	21	0.143	0.228026	0.535387
GO:0051647	Biological Process	nucleus localization		3	21	0.143	0.228026	0.535387
GO:0051702	Biological Process	interaction with symbiont		3	21	0.143	0.228026	0.535387
GO:0051851	Biological Process	modification by host of symbiont morphology or physiology		3	21	0.143	0.228026	0.535387
GO:0061025	Biological Process	membrane fusion		3	21	0.143	0.228026	0.535387
GO:1902186	Biological Process	regulation of viral release from host cell		3	21	0.143	0.228026	0.535387
GO:0022891	Molecular Function	substrate-specific transmembrane transporter activity		40	477	0.084	0.228568	0.531267
GO:0016020	Cellular Component	membrane		389	5037	0.077	0.22935	0.892604
GO:0006936	Biological Process	muscle contraction		12	119	0.101	0.229691	0.538497
GO:0046822	Biological Process	regulation of nucleocytoplasmic transport		12	119	0.101	0.229691	0.538497
GO:0010629	Biological Process	negative regulation of gene expression		21	223	0.094	0.230168	0.539216
GO:0016705	Molecular Function	oxidoreductase activity, acting on paired donors, with incorporation or reduction of molecular oxygen		8	79	0.101	0.230657	0.533719
GO:0016032	Biological Process	viral process		22	235	0.094	0.231951	0.542992
GO:0005769	Cellular Component	early endosome		4	33	0.121	0.232808	0.893984
GO:0022804	Molecular Function	active transmembrane transporter activity		16	176	0.091	0.233488	0.537855
GO:0046890	Biological Process	regulation of lipid biosynthetic process		5	42	0.119	0.235173	0.550128
GO:0036094	Molecular Function	small molecule binding		120	1520	0.079	0.238145	0.544593
GO:0008285	Biological Process	negative regulation of cell proliferation		12	120	0.1	0.238317	0.557069
GO:1901981	Molecular Function	phosphatidylinositol phosphate binding		7	68	0.103	0.238523	0.544593
GO:0090305	Biological Process	nucleic acid phosphodiester bond hydrolysis		6	53	0.113	0.23884	0.557881
GO:0050817	Biological Process	coagulation		8	75	0.107	0.23916	0.558217
GO:0044444	Cellular Component	cytoplasmic part		216	2758	0.078	0.240494	0.900477
GO:0005085	Molecular Function	guanyl-nucleotide exchange factor activity		8	80	0.1	0.241025	0.547881
GO:0033267	Cellular Component	axon part		6	56	0.107	0.241828	0.900477
GO:0033365	Biological Process	protein localization to organelle		26	284	0.092	0.242759	0.564389
GO:0044449	Cellular Component	contractile fiber part		10	103	0.097	0.243879	0.900477
GO:0097006	Biological Process	regulation of plasma lipoprotein particle levels		4	32	0.125	0.243936	0.564389
GO:1902229	Biological Process	regulation of intrinsic apoptotic signaling pathway in response to DNA damage		4	32	0.125	0.243936	0.564389
GO:0002090	Biological Process	regulation of receptor internalization		2	12	0.167	0.244123	0.564389
GO:0006693	Biological Process	prostaglandin metabolic process		2	12	0.167	0.244123	0.564389
GO:0010226	Biological Process	response to lithium ion		2	12	0.167	0.244123	0.564389
GO:0014072	Biological Process	response to isoquinoline alkaloid		2	12	0.167	0.244123	0.564389
GO:0043954	Biological Process	cellular component maintenance		2	12	0.167	0.244123	0.564389
GO:0045191	Biological Process	regulation of isotype switching		2	12	0.167	0.244123	0.564389
GO:0050663	Biological Process	cytokine secretion		2	12	0.167	0.244123	0.564389
GO:0060968	Biological Process	regulation of gene silencing		2	12	0.167	0.244123	0.564389
GO:1900408	Biological Process	negative regulation of cellular response to oxidative stress		2	12	0.167	0.244123	0.564389
GO:1902883	Biological Process	negative regulation of response to oxidative stress		2	12	0.167	0.244123	0.564389
GO:0045892	Biological Process	negative regulation of transcription, DNA-templated		10	98	0.102	0.245005	0.565603
GO:1903507	Biological Process	negative regulation of nucleic acid-templated transcription		10	98	0.102	0.245005	0.565603
GO:0044403	Biological Process	symbiosis, encompassing mutualism through parasitism		33	368	0.09	0.246278	0.568127
GO:0005911	Cellular Component	cell-cell junction		16	176	0.091	0.247534	0.902403
GO:0000578	Biological Process	embryonic axis specification		3	22	0.136	0.249722	0.573562
GO:0007044	Biological Process	cell-substrate junction assembly		3	22	0.136	0.249722	0.573562
GO:0008625	Biological Process	extrinsic apoptotic signaling pathway via death domain receptors		3	22	0.136	0.249722	0.573562
GO:0021872	Biological Process	forebrain generation of neurons		3	22	0.136	0.249722	0.573562
GO:0031497	Biological Process	chromatin assembly		3	22	0.136	0.249722	0.573562
GO:1902041	Biological Process	regulation of extrinsic apoptotic signaling pathway via death domain receptors		3	22	0.136	0.249722	0.573562
GO:0009064	Biological Process	glutamine family amino acid metabolic process		5	43	0.116	0.250292	0.57404
GO:0009167	Biological Process	purine ribonucleoside monophosphate metabolic process		5	43	0.116	0.250292	0.57404
GO:0030545	Molecular Function	receptor regulator activity		2	13	0.154	0.250546	0.564338
GO:0070325	Molecular Function	lipoprotein particle receptor binding		2	13	0.154	0.250546	0.564338
GO:0045934	Biological Process	negative regulation of nucleobase-containing compound metabolic process		18	191	0.094	0.250598	0.574324
GO:0044419	Biological Process	interspecies interaction between organisms		33	369	0.089	0.251303	0.57482
GO:0035091	Molecular Function	phosphatidylinositol binding		8	81	0.099	0.251546	0.564338
GO:0014031	Biological Process	mesenchymal cell development		7	65	0.108	0.251989	0.57482
GO:0048864	Biological Process	stem cell development		7	65	0.108	0.251989	0.57482
GO:0051251	Biological Process	positive regulation of lymphocyte activation		7	65	0.108	0.251989	0.57482
GO:0007411	Biological Process	axon guidance		6	54	0.111	0.252291	0.57482
GO:0009141	Biological Process	nucleoside triphosphate metabolic process		6	54	0.111	0.252291	0.57482
GO:0030510	Biological Process	regulation of BMP signaling pathway		6	54	0.111	0.252291	0.57482
GO:0043270	Biological Process	positive regulation of ion transport		6	54	0.111	0.252291	0.57482
GO:0007154	Biological Process	cell communication		289	3538	0.082	0.252449	0.57482
GO:0051172	Biological Process	negative regulation of nitrogen compound metabolic process		20	215	0.093	0.254177	0.57834
GO:0031312	Cellular Component	extrinsic component of organelle membrane		2	13	0.154	0.254789	0.917242
GO:0042060	Biological Process	wound healing		10	99	0.101	0.254857	0.579469
GO:0072503	Biological Process	cellular divalent inorganic cation homeostasis		14	145	0.097	0.255122	0.579656
GO:0003015	Biological Process	heart process		9	88	0.102	0.258477	0.584174
GO:0060284	Biological Process	regulation of cell development		30	335	0.09	0.261299	0.584174
GO:0010648	Biological Process	negative regulation of cell communication		31	347	0.089	0.261426	0.584174
GO:0031333	Biological Process	negative regulation of protein complex assembly		4	33	0.121	0.261719	0.584174
GO:0031341	Biological Process	regulation of cell killing		4	33	0.121	0.261719	0.584174
GO:0034767	Biological Process	positive regulation of ion transmembrane transport		4	33	0.121	0.261719	0.584174
GO:0016769	Molecular Function	transferase activity, transferring nitrogenous groups		3	24	0.125	0.261769	0.570684
GO:0016831	Molecular Function	carboxy-lyase activity		3	24	0.125	0.261769	0.570684
GO:0006520	Biological Process	cellular amino acid metabolic process		17	181	0.094	0.262955	0.584174
GO:0010038	Biological Process	response to metal ion		10	100	0.1	0.264839	0.584174
GO:0098742	Biological Process	cell-cell adhesion via plasma-membrane adhesion molecules		12	123	0.098	0.264904	0.584174
GO:0004859	Molecular Function	phospholipase inhibitor activity		1	4	0.25	0.265435	0.570684
GO:0005504	Molecular Function	fatty acid binding		1	4	0.25	0.265435	0.570684
GO:0015101	Molecular Function	organic cation transmembrane transporter activity		1	4	0.25	0.265435	0.570684
GO:0016833	Molecular Function	oxo-acid-lyase activity		1	4	0.25	0.265435	0.570684
GO:0030247	Molecular Function	polysaccharide binding		1	4	0.25	0.265435	0.570684
GO:0050780	Molecular Function	dopamine receptor binding		1	4	0.25	0.265435	0.570684
GO:0051032	Molecular Function	nucleic acid transmembrane transporter activity		1	4	0.25	0.265435	0.570684
GO:0070697	Molecular Function	activin receptor binding		1	4	0.25	0.265435	0.570684
GO:0009126	Biological Process	purine nucleoside monophosphate metabolic process		5	44	0.114	0.265647	0.584174
GO:0031346	Biological Process	positive regulation of cell projection organization		5	44	0.114	0.265647	0.584174
GO:0055067	Biological Process	monovalent inorganic cation homeostasis		5	44	0.114	0.265647	0.584174
GO:0030509	Biological Process	BMP signaling pathway		6	55	0.109	0.265946	0.584174
GO:0046578	Biological Process	regulation of Ras protein signal transduction		6	55	0.109	0.265946	0.584174
GO:0051783	Biological Process	regulation of nuclear division		6	55	0.109	0.265946	0.584174
GO:0071772	Biological Process	response to BMP		6	55	0.109	0.265946	0.584174
GO:0071773	Biological Process	cellular response to BMP stimulus		6	55	0.109	0.265946	0.584174
GO:0051253	Biological Process	negative regulation of RNA metabolic process		15	158	0.095	0.266108	0.584174
GO:0050794	Biological Process	regulation of cellular process		488	6053	0.081	0.266114	0.584174
GO:0042575	Cellular Component	DNA polymerase complex		1	4	0.25	0.268142	0.919345
GO:0044215	Cellular Component	other organism		1	4	0.25	0.268142	0.919345
GO:0044217	Cellular Component	other organism part		1	4	0.25	0.268142	0.919345
GO:0098552	Cellular Component	side of membrane		1	4	0.25	0.268142	0.919345
GO:0007346	Biological Process	regulation of mitotic cell cycle		14	147	0.095	0.27161	0.584174
GO:0072507	Biological Process	divalent inorganic cation homeostasis		14	147	0.095	0.27161	0.584174
GO:0002444	Biological Process	myeloid leukocyte mediated immunity		3	23	0.13	0.271704	0.584174
GO:0002456	Biological Process	T cell mediated immunity		3	23	0.13	0.271704	0.584174
GO:0010464	Biological Process	regulation of mesenchymal cell proliferation		3	23	0.13	0.271704	0.584174
GO:0010596	Biological Process	negative regulation of endothelial cell migration		3	23	0.13	0.271704	0.584174
GO:0010633	Biological Process	negative regulation of epithelial cell migration		3	23	0.13	0.271704	0.584174
GO:0032414	Biological Process	positive regulation of ion transmembrane transporter activity		3	23	0.13	0.271704	0.584174
GO:0034249	Biological Process	negative regulation of cellular amide metabolic process		3	23	0.13	0.271704	0.584174
GO:0035023	Biological Process	regulation of Rho protein signal transduction		3	23	0.13	0.271704	0.584174
GO:0045058	Biological Process	T cell selection		3	23	0.13	0.271704	0.584174
GO:0070849	Biological Process	response to epidermal growth factor		3	23	0.13	0.271704	0.584174
GO:0098797	Cellular Component	plasma membrane protein complex		8	82	0.098	0.272378	0.922882
GO:0001890	Biological Process	placenta development		2	13	0.154	0.27443	0.584174
GO:0001892	Biological Process	embryonic placenta development		2	13	0.154	0.27443	0.584174
GO:0001990	Biological Process	regulation of systemic arterial blood pressure by hormone		2	13	0.154	0.27443	0.584174
GO:0006188	Biological Process	IMP biosynthetic process		2	13	0.154	0.27443	0.584174
GO:0010976	Biological Process	positive regulation of neuron projection development		2	13	0.154	0.27443	0.584174
GO:0030811	Biological Process	regulation of nucleotide catabolic process		2	13	0.154	0.27443	0.584174
GO:0035725	Biological Process	sodium ion transmembrane transport		2	13	0.154	0.27443	0.584174
GO:0036230	Biological Process	granulocyte activation		2	13	0.154	0.27443	0.584174
GO:0042787	Biological Process	protein ubiquitination involved in ubiquitin-dependent protein catabolic process		2	13	0.154	0.27443	0.584174
GO:0044003	Biological Process	modification by symbiont of host morphology or physiology		2	13	0.154	0.27443	0.584174
GO:0046040	Biological Process	IMP metabolic process		2	13	0.154	0.27443	0.584174
GO:0051353	Biological Process	positive regulation of oxidoreductase activity		2	13	0.154	0.27443	0.584174
GO:0060706	Biological Process	cell differentiation involved in embryonic placenta development		2	13	0.154	0.27443	0.584174
GO:0005319	Molecular Function	lipid transporter activity		4	36	0.111	0.276538	0.587487
GO:0042625	Molecular Function	ATPase coupled ion transmembrane transporter activity		4	36	0.111	0.276538	0.587487
GO:0007009	Biological Process	plasma membrane organization		7	67	0.104	0.276904	0.584174
GO:0019205	Molecular Function	nucleobase-containing compound kinase activity		2	14	0.143	0.278942	0.587487
GO:0033558	Molecular Function	protein deacetylase activity		2	14	0.143	0.278942	0.587487
GO:0033764	Molecular Function	steroid dehydrogenase activity, acting on the CH-OH group of donors, NAD or NADP as acceptor		2	14	0.143	0.278942	0.587487
GO:0010717	Biological Process	regulation of epithelial to mesenchymal transition		4	34	0.118	0.279737	0.584174
GO:0050848	Biological Process	regulation of calcium-mediated signaling		4	34	0.118	0.279737	0.584174
GO:0001763	Biological Process	morphogenesis of a branching structure		9	90	0.1	0.27997	0.584174
GO:0001672	Biological Process	regulation of chromatin assembly or disassembly		1	4	0.25	0.280551	0.584174
GO:0001765	Biological Process	membrane raft assembly		1	4	0.25	0.280551	0.584174
GO:0001840	Biological Process	neural plate development		1	4	0.25	0.280551	0.584174
GO:0001913	Biological Process	T cell mediated cytotoxicity		1	4	0.25	0.280551	0.584174
GO:0001914	Biological Process	regulation of T cell mediated cytotoxicity		1	4	0.25	0.280551	0.584174
GO:0001916	Biological Process	positive regulation of T cell mediated cytotoxicity		1	4	0.25	0.280551	0.584174
GO:0002580	Biological Process	regulation of antigen processing and presentation of peptide or polysaccharide antigen via MHC class II		1	4	0.25	0.280551	0.584174
GO:0002634	Biological Process	regulation of germinal center formation		1	4	0.25	0.280551	0.584174
GO:0003057	Biological Process	regulation of the force of heart contraction by chemical signal		1	4	0.25	0.280551	0.584174
GO:0003091	Biological Process	renal water homeostasis		1	4	0.25	0.280551	0.584174
GO:0003097	Biological Process	renal water transport		1	4	0.25	0.280551	0.584174
GO:0003256	Biological Process	regulation of transcription from RNA polymerase II promoter involved in myocardial precursor cell differentiation		1	4	0.25	0.280551	0.584174
GO:0006054	Biological Process	N-acetylneuraminate metabolic process		1	4	0.25	0.280551	0.584174
GO:0006528	Biological Process	asparagine metabolic process		1	4	0.25	0.280551	0.584174
GO:0006568	Biological Process	tryptophan metabolic process		1	4	0.25	0.280551	0.584174
GO:0006570	Biological Process	tyrosine metabolic process		1	4	0.25	0.280551	0.584174
GO:0006833	Biological Process	water transport		1	4	0.25	0.280551	0.584174
GO:0006953	Biological Process	acute-phase response		1	4	0.25	0.280551	0.584174
GO:0008211	Biological Process	glucocorticoid metabolic process		1	4	0.25	0.280551	0.584174
GO:0008298	Biological Process	intracellular mRNA localization		1	4	0.25	0.280551	0.584174
GO:0008334	Biological Process	histone mRNA metabolic process		1	4	0.25	0.280551	0.584174
GO:0010043	Biological Process	response to zinc ion		1	4	0.25	0.280551	0.584174
GO:0014874	Biological Process	response to stimulus involved in regulation of muscle adaptation		1	4	0.25	0.280551	0.584174
GO:0015695	Biological Process	organic cation transport		1	4	0.25	0.280551	0.584174
GO:0015697	Biological Process	quaternary ammonium group transport		1	4	0.25	0.280551	0.584174
GO:0017014	Biological Process	protein nitrosylation		1	4	0.25	0.280551	0.584174
GO:0020027	Biological Process	hemoglobin metabolic process		1	4	0.25	0.280551	0.584174
GO:0022410	Biological Process	circadian sleep/wake cycle process		1	4	0.25	0.280551	0.584174
GO:0023058	Biological Process	adaptation of signaling pathway		1	4	0.25	0.280551	0.584174
GO:0031579	Biological Process	membrane raft organization		1	4	0.25	0.280551	0.584174
GO:0031649	Biological Process	heat generation		1	4	0.25	0.280551	0.584174
GO:0031650	Biological Process	regulation of heat generation		1	4	0.25	0.280551	0.584174
GO:0031943	Biological Process	regulation of glucocorticoid metabolic process		1	4	0.25	0.280551	0.584174
GO:0032372	Biological Process	negative regulation of sterol transport		1	4	0.25	0.280551	0.584174
GO:0032436	Biological Process	positive regulation of proteasomal ubiquitin-dependent protein catabolic process		1	4	0.25	0.280551	0.584174
GO:0032494	Biological Process	response to peptidoglycan		1	4	0.25	0.280551	0.584174
GO:0032607	Biological Process	interferon-alpha production		1	4	0.25	0.280551	0.584174
GO:0032616	Biological Process	interleukin-13 production		1	4	0.25	0.280551	0.584174
GO:0032647	Biological Process	regulation of interferon-alpha production		1	4	0.25	0.280551	0.584174
GO:0032656	Biological Process	regulation of interleukin-13 production		1	4	0.25	0.280551	0.584174
GO:0032703	Biological Process	negative regulation of interleukin-2 production		1	4	0.25	0.280551	0.584174
GO:0032727	Biological Process	positive regulation of interferon-alpha production		1	4	0.25	0.280551	0.584174
GO:0032755	Biological Process	positive regulation of interleukin-6 production		1	4	0.25	0.280551	0.584174
GO:0032892	Biological Process	positive regulation of organic acid transport		1	4	0.25	0.280551	0.584174
GO:0033033	Biological Process	negative regulation of myeloid cell apoptotic process		1	4	0.25	0.280551	0.584174
GO:0034370	Biological Process	triglyceride-rich lipoprotein particle remodeling		1	4	0.25	0.280551	0.584174
GO:0034433	Biological Process	steroid esterification		1	4	0.25	0.280551	0.584174
GO:0034434	Biological Process	sterol esterification		1	4	0.25	0.280551	0.584174
GO:0034616	Biological Process	response to laminar fluid shear stress		1	4	0.25	0.280551	0.584174
GO:0035909	Biological Process	aorta morphogenesis		1	4	0.25	0.280551	0.584174
GO:0036005	Biological Process	response to macrophage colony-stimulating factor		1	4	0.25	0.280551	0.584174
GO:0036072	Biological Process	direct ossification		1	4	0.25	0.280551	0.584174
GO:0038089	Biological Process	positive regulation of cell migration by vascular endothelial growth factor signaling pathway		1	4	0.25	0.280551	0.584174
GO:0042749	Biological Process	regulation of circadian sleep/wake cycle		1	4	0.25	0.280551	0.584174
GO:0043267	Biological Process	negative regulation of potassium ion transport		1	4	0.25	0.280551	0.584174
GO:0044793	Biological Process	negative regulation by host of viral process		1	4	0.25	0.280551	0.584174
GO:0045732	Biological Process	positive regulation of protein catabolic process		1	4	0.25	0.280551	0.584174
GO:0045740	Biological Process	positive regulation of DNA replication		1	4	0.25	0.280551	0.584174
GO:0046685	Biological Process	response to arsenic-containing substance		1	4	0.25	0.280551	0.584174
GO:0051580	Biological Process	regulation of neurotransmitter uptake		1	4	0.25	0.280551	0.584174
GO:0052173	Biological Process	response to defenses of other organism involved in symbiotic interaction		1	4	0.25	0.280551	0.584174
GO:0052564	Biological Process	response to immune response of other organism involved in symbiotic interaction		1	4	0.25	0.280551	0.584174
GO:0055003	Biological Process	cardiac myofibril assembly		1	4	0.25	0.280551	0.584174
GO:0060379	Biological Process	cardiac muscle cell myoblast differentiation		1	4	0.25	0.280551	0.584174
GO:0060972	Biological Process	left/right pattern formation		1	4	0.25	0.280551	0.584174
GO:0070098	Biological Process	chemokine-mediated signaling pathway		1	4	0.25	0.280551	0.584174
GO:0070944	Biological Process	neutrophil mediated killing of bacterium		1	4	0.25	0.280551	0.584174
GO:0071384	Biological Process	cellular response to corticosteroid stimulus		1	4	0.25	0.280551	0.584174
GO:0071385	Biological Process	cellular response to glucocorticoid stimulus		1	4	0.25	0.280551	0.584174
GO:0090184	Biological Process	positive regulation of kidney development		1	4	0.25	0.280551	0.584174
GO:1901800	Biological Process	positive regulation of proteasomal protein catabolic process		1	4	0.25	0.280551	0.584174
GO:1902307	Biological Process	positive regulation of sodium ion transmembrane transport		1	4	0.25	0.280551	0.584174
GO:1902337	Biological Process	regulation of apoptotic process involved in morphogenesis		1	4	0.25	0.280551	0.584174
GO:1902914	Biological Process	regulation of protein polyubiquitination		1	4	0.25	0.280551	0.584174
GO:1903052	Biological Process	positive regulation of proteolysis involved in cellular protein catabolic process		1	4	0.25	0.280551	0.584174
GO:1903364	Biological Process	positive regulation of cellular protein catabolic process		1	4	0.25	0.280551	0.584174
GO:1903793	Biological Process	positive regulation of anion transport		1	4	0.25	0.280551	0.584174
GO:1904748	Biological Process	regulation of apoptotic process involved in development		1	4	0.25	0.280551	0.584174
GO:2000273	Biological Process	positive regulation of receptor activity		1	4	0.25	0.280551	0.584174
GO:0046683	Biological Process	response to organophosphorus		5	45	0.111	0.281205	0.584766
GO:0060191	Biological Process	regulation of lipase activity		5	45	0.111	0.281205	0.584766
GO:0008237	Molecular Function	metallopeptidase activity		3	25	0.12	0.282469	0.592397
GO:0051093	Biological Process	negative regulation of developmental process		22	243	0.091	0.282636	0.587356
GO:0005543	Molecular Function	phospholipid binding		14	158	0.089	0.28357	0.592397
GO:0044723	Biological Process	single-organism carbohydrate metabolic process		27	303	0.089	0.283657	0.58909
GO:0006979	Biological Process	response to oxidative stress		11	114	0.096	0.289225	0.598274
GO:0006006	Biological Process	glucose metabolic process		7	68	0.103	0.289591	0.598274
GO:0007179	Biological Process	transforming growth factor beta receptor signaling pathway		7	68	0.103	0.289591	0.598274
GO:0016125	Biological Process	sterol metabolic process		7	68	0.103	0.289591	0.598274
GO:0017015	Biological Process	regulation of transforming growth factor beta receptor signaling pathway		7	68	0.103	0.289591	0.598274
GO:0071559	Biological Process	response to transforming growth factor beta		7	68	0.103	0.289591	0.598274
GO:0071560	Biological Process	cellular response to transforming growth factor beta stimulus		7	68	0.103	0.289591	0.598274
GO:1903844	Biological Process	regulation of cellular response to transforming growth factor beta stimulus		7	68	0.103	0.289591	0.598274
GO:0031227	Cellular Component	intrinsic component of endoplasmic reticulum membrane		5	48	0.104	0.290835	0.973958
GO:0031647	Biological Process	regulation of protein stability		9	91	0.099	0.290901	0.600196
GO:2001233	Biological Process	regulation of apoptotic signaling pathway		9	91	0.099	0.290901	0.600196
GO:0005253	Molecular Function	anion channel activity		4	37	0.108	0.293562	0.610798
GO:0007266	Biological Process	Rho protein signal transduction		3	24	0.125	0.29388	0.60516
GO:0042503	Biological Process	tyrosine phosphorylation of Stat3 protein		3	24	0.125	0.29388	0.60516
GO:0042516	Biological Process	regulation of tyrosine phosphorylation of Stat3 protein		3	24	0.125	0.29388	0.60516
GO:1901698	Biological Process	response to nitrogen compound		22	245	0.09	0.295897	0.608916
GO:0019222	Biological Process	regulation of metabolic process		316	3900	0.081	0.296789	0.609574
GO:0045927	Biological Process	positive regulation of growth		5	46	0.109	0.296934	0.609574
GO:0048771	Biological Process	tissue remodeling		5	46	0.109	0.296934	0.609574
GO:0043933	Biological Process	macromolecular complex subunit organization		114	1374	0.083	0.296987	0.609574
GO:0021545	Biological Process	cranial nerve development		4	35	0.114	0.29794	0.611134
GO:0046486	Biological Process	glycerolipid metabolic process		15	162	0.093	0.298577	0.612043
GO:0022892	Molecular Function	substrate-specific transporter activity		46	571	0.081	0.298754	0.613765
GO:0007015	Biological Process	actin filament organization		17	186	0.091	0.300773	0.616147
GO:0005938	Cellular Component	cell cortex		4	37	0.108	0.30084	0.984566
GO:0044448	Cellular Component	cell cortex part		4	37	0.108	0.30084	0.984566
GO:0006629	Biological Process	lipid metabolic process		55	647	0.085	0.301441	0.617115
GO:0006913	Biological Process	nucleocytoplasmic transport		19	210	0.09	0.302001	0.617342
GO:0016053	Biological Process	organic acid biosynthetic process		7	69	0.101	0.302408	0.617342
GO:0046394	Biological Process	carboxylic acid biosynthetic process		7	69	0.101	0.302408	0.617342
GO:0001570	Biological Process	vasculogenesis		2	14	0.143	0.304673	0.617342
GO:0002704	Biological Process	negative regulation of leukocyte mediated immunity		2	14	0.143	0.304673	0.617342
GO:0002886	Biological Process	regulation of myeloid leukocyte mediated immunity		2	14	0.143	0.304673	0.617342
GO:0003333	Biological Process	amino acid transmembrane transport		2	14	0.143	0.304673	0.617342
GO:0009268	Biological Process	response to pH		2	14	0.143	0.304673	0.617342
GO:0031047	Biological Process	gene silencing by RNA		2	14	0.143	0.304673	0.617342
GO:0032413	Biological Process	negative regulation of ion transmembrane transporter activity		2	14	0.143	0.304673	0.617342
GO:0035411	Biological Process	catenin import into nucleus		2	14	0.143	0.304673	0.617342
GO:0035412	Biological Process	regulation of catenin import into nucleus		2	14	0.143	0.304673	0.617342
GO:0042310	Biological Process	vasoconstriction		2	14	0.143	0.304673	0.617342
GO:0044380	Biological Process	protein localization to cytoskeleton		2	14	0.143	0.304673	0.617342
GO:0046634	Biological Process	regulation of alpha-beta T cell activation		2	14	0.143	0.304673	0.617342
GO:0090207	Biological Process	regulation of triglyceride metabolic process		2	14	0.143	0.304673	0.617342
GO:0019213	Molecular Function	deacetylase activity		2	15	0.133	0.307257	0.613765
GO:0016301	Molecular Function	kinase activity		39	482	0.081	0.307531	0.613765
GO:0016485	Biological Process	protein processing		8	81	0.099	0.308571	0.624443
GO:0051604	Biological Process	protein maturation		8	81	0.099	0.308571	0.624443
GO:0051716	Biological Process	cellular response to stimulus		304	3756	0.081	0.310653	0.628254
GO:0051427	Molecular Function	hormone receptor binding		6	62	0.097	0.311377	0.613765
GO:0006733	Biological Process	oxidoreduction coenzyme metabolic process		5	47	0.106	0.312801	0.630784
GO:0010212	Biological Process	response to ionizing radiation		5	47	0.106	0.312801	0.630784
GO:0032231	Biological Process	regulation of actin filament bundle assembly		5	47	0.106	0.312801	0.630784
GO:0043433	Biological Process	negative regulation of sequence-specific DNA binding transcription factor activity		5	47	0.106	0.312801	0.630784
GO:0007409	Biological Process	axonogenesis		9	93	0.097	0.313077	0.630784
GO:0030104	Biological Process	water homeostasis		3	25	0.12	0.316163	0.630784
GO:0030282	Biological Process	bone mineralization		3	25	0.12	0.316163	0.630784
GO:0032411	Biological Process	positive regulation of transporter activity		3	25	0.12	0.316163	0.630784
GO:0043271	Biological Process	negative regulation of ion transport		3	25	0.12	0.316163	0.630784
GO:1901607	Biological Process	alpha-amino acid biosynthetic process		3	25	0.12	0.316163	0.630784
GO:0002562	Biological Process	somatic diversification of immune receptors via germline recombination within a single locus		4	36	0.111	0.316278	0.630784
GO:0016444	Biological Process	somatic cell DNA recombination		4	36	0.111	0.316278	0.630784
GO:0030048	Biological Process	actin filament-based movement		4	36	0.111	0.316278	0.630784
GO:0030193	Biological Process	regulation of blood coagulation		4	36	0.111	0.316278	0.630784
GO:0035264	Biological Process	multicellular organism growth		4	36	0.111	0.316278	0.630784
GO:0040014	Biological Process	regulation of multicellular organism growth		4	36	0.111	0.316278	0.630784
GO:1900046	Biological Process	regulation of hemostasis		4	36	0.111	0.316278	0.630784
GO:2000736	Biological Process	regulation of stem cell differentiation		4	36	0.111	0.316278	0.630784
GO:0090287	Biological Process	regulation of cellular response to growth factor stimulus		11	117	0.094	0.318896	0.630784
GO:0001608	Molecular Function	G-protein coupled nucleotide receptor activity		1	5	0.2	0.319967	0.613765
GO:0003708	Molecular Function	retinoic acid receptor activity		1	5	0.2	0.319967	0.613765
GO:0004000	Molecular Function	adenosine deaminase activity		1	5	0.2	0.319967	0.613765
GO:0004448	Molecular Function	isocitrate dehydrogenase activity		1	5	0.2	0.319967	0.613765
GO:0004551	Molecular Function	nucleotide diphosphatase activity		1	5	0.2	0.319967	0.613765
GO:0004697	Molecular Function	protein kinase C activity		1	5	0.2	0.319967	0.613765
GO:0004936	Molecular Function	alpha-adrenergic receptor activity		1	5	0.2	0.319967	0.613765
GO:0008106	Molecular Function	alcohol dehydrogenase (NADP+) activity		1	5	0.2	0.319967	0.613765
GO:0008395	Molecular Function	steroid hydroxylase activity		1	5	0.2	0.319967	0.613765
GO:0016615	Molecular Function	malate dehydrogenase activity		1	5	0.2	0.319967	0.613765
GO:0016671	Molecular Function	oxidoreductase activity, acting on a sulfur group of donors, disulfide as acceptor		1	5	0.2	0.319967	0.613765
GO:0019239	Molecular Function	deaminase activity		1	5	0.2	0.319967	0.613765
GO:0035173	Molecular Function	histone kinase activity		1	5	0.2	0.319967	0.613765
GO:0035184	Molecular Function	histone threonine kinase activity		1	5	0.2	0.319967	0.613765
GO:0043121	Molecular Function	neurotrophin binding		1	5	0.2	0.319967	0.613765
GO:0043236	Molecular Function	laminin binding		1	5	0.2	0.319967	0.613765
GO:0050840	Molecular Function	extracellular matrix binding		1	5	0.2	0.319967	0.613765
GO:0001666	Biological Process	response to hypoxia		6	59	0.102	0.322146	0.630784
GO:0036293	Biological Process	response to decreased oxygen levels		6	59	0.102	0.322146	0.630784
GO:0046883	Biological Process	regulation of hormone secretion		6	59	0.102	0.322146	0.630784
GO:0070482	Biological Process	response to oxygen levels		6	59	0.102	0.322146	0.630784
GO:0031414	Cellular Component	N-terminal protein acetyltransferase complex		1	5	0.2	0.323098	1
GO:0042571	Cellular Component	immunoglobulin complex, circulating		1	5	0.2	0.323098	1
GO:0071753	Cellular Component	IgM immunoglobulin complex		1	5	0.2	0.323098	1
GO:0071754	Cellular Component	IgM immunoglobulin complex, circulating		1	5	0.2	0.323098	1
GO:0055085	Biological Process	transmembrane transport		21	237	0.089	0.323457	0.630784
GO:0015672	Biological Process	monovalent inorganic cation transport		16	177	0.09	0.324044	0.630784
GO:0008227	Molecular Function	G-protein coupled amine receptor activity		3	27	0.111	0.324198	0.617615
GO:0009725	Biological Process	response to hormone		28	322	0.087	0.325073	0.630784
GO:0016820	Molecular Function	hydrolase activity, acting on acid anhydrides, catalyzing transmembrane movement of substances		4	39	0.103	0.327958	0.617615
GO:0042626	Molecular Function	ATPase activity, coupled to transmembrane movement of substances		4	39	0.103	0.327958	0.617615
GO:0043492	Molecular Function	ATPase activity, coupled to movement of substances		4	39	0.103	0.327958	0.617615
GO:1902936	Molecular Function	phosphatidylinositol bisphosphate binding		4	39	0.103	0.327958	0.617615
GO:0007165	Biological Process	signal transduction		270	3337	0.081	0.328301	0.630784
GO:0010594	Biological Process	regulation of endothelial cell migration		7	71	0.099	0.328366	0.630784
GO:0044454	Cellular Component	nuclear chromosome part		8	87	0.092	0.328599	1
GO:0009161	Biological Process	ribonucleoside monophosphate metabolic process		5	48	0.104	0.328776	0.630784
GO:0030330	Biological Process	DNA damage response, signal transduction by p53 class mediator		5	48	0.104	0.328776	0.630784
GO:0048588	Biological Process	developmental cell growth		5	48	0.104	0.328776	0.630784
GO:0005975	Biological Process	carbohydrate metabolic process		30	347	0.086	0.329057	0.630784
GO:0030001	Biological Process	metal ion transport		33	384	0.086	0.331406	0.630784
GO:0051169	Biological Process	nuclear transport		19	214	0.089	0.331539	0.630784
GO:0090066	Biological Process	regulation of anatomical structure size		17	190	0.089	0.33214	0.630784
GO:0000096	Biological Process	sulfur amino acid metabolic process		2	15	0.133	0.33467	0.630784
GO:0002011	Biological Process	morphogenesis of an epithelial sheet		2	15	0.133	0.33467	0.630784
GO:0002828	Biological Process	regulation of type 2 immune response		2	15	0.133	0.33467	0.630784
GO:0003401	Biological Process	axis elongation		2	15	0.133	0.33467	0.630784
GO:0009118	Biological Process	regulation of nucleoside metabolic process		2	15	0.133	0.33467	0.630784
GO:0010324	Biological Process	membrane invagination		2	15	0.133	0.33467	0.630784
GO:0021952	Biological Process	central nervous system projection neuron axonogenesis		2	15	0.133	0.33467	0.630784
GO:0032410	Biological Process	negative regulation of transporter activity		2	15	0.133	0.33467	0.630784
GO:0042593	Biological Process	glucose homeostasis		2	15	0.133	0.33467	0.630784
GO:0044801	Biological Process	single-organism membrane fusion		2	15	0.133	0.33467	0.630784
GO:0045666	Biological Process	positive regulation of neuron differentiation		2	15	0.133	0.33467	0.630784
GO:0045686	Biological Process	negative regulation of glial cell differentiation		2	15	0.133	0.33467	0.630784
GO:0050777	Biological Process	negative regulation of immune response		2	15	0.133	0.33467	0.630784
GO:0051196	Biological Process	regulation of coenzyme metabolic process		2	15	0.133	0.33467	0.630784
GO:0071804	Biological Process	cellular potassium ion transport		2	15	0.133	0.33467	0.630784
GO:0071805	Biological Process	potassium ion transmembrane transport		2	15	0.133	0.33467	0.630784
GO:0090329	Biological Process	regulation of DNA-dependent DNA replication		2	15	0.133	0.33467	0.630784
GO:1904064	Biological Process	positive regulation of cation transmembrane transport		2	15	0.133	0.33467	0.630784
GO:0051100	Biological Process	negative regulation of binding		4	37	0.108	0.334705	0.630784
GO:0008376	Molecular Function	acetylgalactosaminyltransferase activity		2	16	0.125	0.335345	0.624685
GO:0016229	Molecular Function	steroid dehydrogenase activity		2	16	0.125	0.335345	0.624685
GO:0071855	Molecular Function	neuropeptide receptor binding		2	16	0.125	0.335345	0.624685
GO:0044267	Biological Process	cellular protein metabolic process		217	2675	0.081	0.336004	0.630784
GO:0000186	Biological Process	activation of MAPKK activity		1	5	0.2	0.337414	0.630784
GO:0002446	Biological Process	neutrophil mediated immunity		1	5	0.2	0.337414	0.630784
GO:0002713	Biological Process	negative regulation of B cell mediated immunity		1	5	0.2	0.337414	0.630784
GO:0002890	Biological Process	negative regulation of immunoglobulin mediated immune response		1	5	0.2	0.337414	0.630784
GO:0003159	Biological Process	morphogenesis of an endothelium		1	5	0.2	0.337414	0.630784
GO:0003338	Biological Process	metanephros morphogenesis		1	5	0.2	0.337414	0.630784
GO:0006471	Biological Process	protein ADP-ribosylation		1	5	0.2	0.337414	0.630784
GO:0006541	Biological Process	glutamine metabolic process		1	5	0.2	0.337414	0.630784
[truncated: 1,971 more rows]
