# Supplementary material for: Comprehensive Analysis of Long Non-coding RNA and mRNA Transcriptomes Related to Hypoxia Adaptation in Tibetan Sheep
Source: Front Vet Sci. 2022 Jan 24;8:801278. doi: 10.3389/fvets.2021.801278 (PMC8818989; doi:10.3389/fvets.2021.801278)
Supplement: Supplementary file 7 [file Table_7.XLSX]

## Sheet: Sheet1
Supplementary Table 7 Enriched KEGG pathways of all expressed mRNAs.
ID	Class	Descrption		fg_num	bg_num	ratio	Pvalue	Qvalue
ko04610	Organismal Systems	Complement and coagulation cascades		42	87	0.483	4.41444e-23	1.37289e-20
ko05322	Human Diseases	Systemic lupus erythematosus		43	143	0.301	2.32534e-14	3.61591e-12
ko05150	Human Diseases	Staphylococcus aureus infection		31	99	0.313	3.28854e-11	3.40912e-09
ko04061	Environmental Information Processing	Viral protein interaction with cytokine and cytokine receptor		26	89	0.292	6.79744e-09	5.28501e-07
ko04060	Environmental Information Processing	Cytokine-cytokine receptor interaction		53	284	0.187	1.18708e-08	7.38366e-07
ko05133	Human Diseases	Pertussis		22	74	0.297	7.00646e-08	3.63168e-06
ko04145	Cellular Processes	Phagosome		31	162	0.191	8.04593e-06	0.00032262
ko04380	Organismal Systems	Osteoclast differentiation		25	117	0.214	8.2989e-06	0.00032262
ko05204	Human Diseases	Chemical carcinogenesis		19	76	0.25	9.52002e-06	0.00032897
ko04062	Organismal Systems	Chemokine signaling pathway		31	176	0.176	4.43554e-05	0.00134496
ko00140	Metabolism	Steroid hormone biosynthesis		17	71	0.239	5.07634e-05	0.00134496
ko05140	Human Diseases	Leishmaniasis		19	85	0.224	5.18957e-05	0.00134496
ko04064	Environmental Information Processing	NF-kappa B signaling pathway		23	116	0.198	6.62502e-05	0.00148426
ko05020	Human Diseases	Prion diseases		10	29	0.345	6.83825e-05	0.00148426
ko00980	Metabolism	Metabolism of xenobiotics by cytochrome P450		16	66	0.242	7.15883e-05	0.00148426
ko05164	Human Diseases	Influenza A		29	166	0.175	9.04327e-05	0.00175778
ko04640	Organismal Systems	Hematopoietic cell lineage		21	105	0.2	0.000119621	0.00214153
ko05202	Human Diseases	Transcriptional misregulation in cancers		32	194	0.165	0.000123947	0.00214153
ko05134	Human Diseases	Legionellosis		15	65	0.231	0.000216417	0.0035424
ko03320	Organismal Systems	PPAR signaling pathway		17	80	0.212	0.000244916	0.00380845
ko04625	Organismal Systems	C-type lectin receptor signaling pathway		20	104	0.192	0.000299764	0.00443936
ko05152	Human Diseases	Tuberculosis		29	182	0.159	0.000462248	0.0065345
ko05169	Human Diseases	Epstein-Barr virus infection		33	218	0.151	0.000502284	0.00679175
ko04621	Organismal Systems	NOD-like receptor signaling pathway		27	167	0.162	0.000569007	0.00737339
ko05203	Human Diseases	Viral carcinogenesis		31	208	0.149	0.000959003	0.01193
ko05034	Human Diseases	Alcoholism		27	175	0.154	0.00118504	0.0141749
ko04672	Organismal Systems	Intestinal immune network for IgA production		13	62	0.21	0.00146506	0.0162965
ko05323	Human Diseases	Rheumatoid arthritis		19	109	0.174	0.00146721	0.0162965
ko05340	Human Diseases	Primary immunodeficiency		10	41	0.244	0.00153527	0.0164645
ko00983	Metabolism	Drug metabolism - other enzymes		14	72	0.194	0.00209551	0.0217234
ko04620	Organismal Systems	Toll-like receptor signaling pathway		17	98	0.173	0.00269373	0.0270242
ko00982	Metabolism	Drug metabolism - cytochrome P450		12	60	0.2	0.00334451	0.0315928
ko04933	Human Diseases	AGE-RAGE signaling pathway in diabetic complications		17	100	0.17	0.00335229	0.0315928
ko04670	Organismal Systems	Leukocyte transendothelial migration		19	118	0.161	0.00373994	0.0342095
ko00860	Metabolism	Porphyrin and chlorophyll metabolism		9	39	0.231	0.00391513	0.0347887
ko04217	Cellular Processes	Necroptosis		23	155	0.148	0.00439353	0.0372478
ko00830	Metabolism	Retinol metabolism		12	62	0.194	0.00443141	0.0372478
ko05144	Human Diseases	Malaria		11	57	0.193	0.00646504	0.0529113
ko05167	Human Diseases	Kaposi sarcoma-associated herpesvirus infection		25	181	0.138	0.0078048	0.0609717
ko00590	Metabolism	Arachidonic acid metabolism		14	83	0.169	0.00794378	0.0609717
ko05146	Human Diseases	Amoebiasis		17	109	0.156	0.00816748	0.0609717
ko04979	Organismal Systems	Cholesterol metabolism		10	51	0.196	0.00823412	0.0609717
ko00330	Metabolism	Arginine and proline metabolism		10	53	0.189	0.0108167	0.0782324
ko05142	Human Diseases	Chagas disease (American trypanosomiasis)		17	114	0.149	0.012626	0.0892431
ko05162	Human Diseases	Measles		21	151	0.139	0.0130247	0.0900149
ko00380	Metabolism	Tryptophan metabolism		9	48	0.188	0.0158707	0.107021
ko04066	Environmental Information Processing	HIF-1 signaling pathway		16	108	0.148	0.0161736	0.107021
ko04514	Environmental Information Processing	Cell adhesion molecules (CAMs)		21	157	0.134	0.019587	0.126908
ko00220	Metabolism	Arginine biosynthesis		5	20	0.25	0.0211436	0.134197
ko05418	Human Diseases	Fluid shear stress and atherosclerosis		19	141	0.135	0.0238447	0.148314
ko05160	Human Diseases	Hepatitis C		20	154	0.13	0.0296728	0.180946
ko00290	Metabolism	Valine, leucine and isoleucine biosynthesis		2	4	0.5	0.0369307	0.220874
ko05168	Human Diseases	Herpes simplex infection		42	386	0.109	0.0412061	0.241794
ko04662	Organismal Systems	B cell receptor signaling pathway		11	75	0.147	0.0444702	0.256116
ko05221	Human Diseases	Acute myeloid leukemia		10	67	0.149	0.0486448	0.275064
ko00480	Metabolism	Glutathione metabolism		9	59	0.153	0.0530444	0.294586
ko00770	Metabolism	Pantothenate and CoA biosynthesis		4	18	0.222	0.0566032	0.305162
ko00130	Metabolism	Ubiquinone and other terpenoid-quinone biosynthesis		3	11	0.273	0.0569113	0.305162
ko05200	Human Diseases	Pathways in cancer		54	528	0.102	0.0612125	0.321295
ko04973	Organismal Systems	Carbohydrate digestion and absorption		7	43	0.163	0.0619862	0.321295
ko04960	Organismal Systems	Aldosterone-regulated sodium reabsorption		6	35	0.171	0.0658738	0.335849
ko04623	Organismal Systems	Cytosolic DNA-sensing pathway		8	53	0.151	0.0694149	0.348194
ko01230	Metabolism	Biosynthesis of amino acids		10	72	0.139	0.0728773	0.359759
ko00240	Metabolism	Pyrimidine metabolism		8	54	0.148	0.0758608	0.368636
ko04210	Cellular Processes	Apoptosis		17	144	0.118	0.0880658	0.410556
ko04151	Environmental Information Processing	PI3K-Akt signaling pathway		37	356	0.104	0.089926	0.410556
ko04918	Organismal Systems	Thyroid hormone synthesis		10	75	0.133	0.0905106	0.410556
ko05143	Human Diseases	African trypanosomiasis		6	38	0.158	0.0910772	0.410556
ko04964	Organismal Systems	Proximal tubule bicarbonate reclamation		4	21	0.19	0.0910881	0.410556
ko04630	Environmental Information Processing	Jak-STAT signaling pathway		19	166	0.114	0.0944075	0.419439
ko04068	Environmental Information Processing	FoxO signaling pathway		15	128	0.117	0.109371	0.479077
ko04970	Organismal Systems	Salivary secretion		11	88	0.125	0.111427	0.481303
ko05330	Human Diseases	Allograft rejection		8	59	0.136	0.113279	0.482598
ko00360	Metabolism	Phenylalanine metabolism		4	23	0.174	0.118483	0.496256
ko00790	Metabolism	Folate biosynthesis		6	41	0.146	0.120777	0.496256
ko00500	Metabolism	Starch and sucrose metabolism		5	32	0.156	0.121879	0.496256
ko00910	Metabolism	Nitrogen metabolism		3	15	0.2	0.122867	0.496256
ko04940	Human Diseases	Type I diabetes mellitus		8	61	0.131	0.130606	0.516106
ko05412	Human Diseases	Arrhythmogenic right ventricular cardiomyopathy (ARVC)		10	81	0.123	0.132764	0.516106
ko00340	Metabolism	Histidine metabolism		4	24	0.167	0.133364	0.516106
ko00051	Metabolism	Fructose and mannose metabolism		5	33	0.152	0.13442	0.516106
ko04913	Organismal Systems	Ovarian Steroidogenesis		8	62	0.129	0.139753	0.523821
ko04350	Environmental Information Processing	TGF-beta signaling pathway		11	92	0.12	0.139798	0.523821
ko00053	Metabolism	Ascorbate and aldarate metabolism		4	25	0.16	0.148963	0.545029
ko04977	Organismal Systems	Vitamin digestion and absorption		4	25	0.16	0.148963	0.545029
ko00120	Metabolism	Primary bile acid biosynthesis		3	17	0.176	0.162796	0.587952
ko05032	Human Diseases	Morphine addiction		10	85	0.118	0.165875	0.587952
ko04115	Cellular Processes	p53 signaling pathway		9	75	0.12	0.167855	0.587952
ko04650	Organismal Systems	Natural killer cell mediated cytotoxicity		12	106	0.113	0.168256	0.587952
ko04974	Organismal Systems	Protein digestion and absorption		13	117	0.111	0.172191	0.595015
ko04975	Organismal Systems	Fat digestion and absorption		6	46	0.13	0.179279	0.60247
ko04659	Organismal Systems	Th17 cell differentiation		13	118	0.11	0.179833	0.60247
ko04966	Organismal Systems	Collecting duct acid secretion		4	27	0.148	0.182075	0.60247
ko04976	Organismal Systems	Bile secretion		10	87	0.115	0.183795	0.60247
ko00670	Metabolism	One carbon pool by folate		3	18	0.167	0.184034	0.60247
ko05222	Human Diseases	Small cell lung cancer		11	98	0.112	0.188753	0.611483
ko00230	Metabolism	Purine metabolism		14	131	0.107	0.197904	0.634518
ko04512	Environmental Information Processing	ECM-receptor interaction		10	89	0.112	0.202552	0.642594
ko00250	Metabolism	Alanine, aspartate and glutamate metabolism		5	38	0.132	0.204691	0.642594
ko04658	Organismal Systems	Th1 and Th2 cell differentiation		11	100	0.11	0.206622	0.642594
ko04340	Environmental Information Processing	Hedgehog signaling pathway		6	49	0.122	0.218907	0.674061
ko04668	Environmental Information Processing	TNF signaling pathway		12	113	0.106	0.227393	0.689321
ko04727	Organismal Systems	GABAergic synapse		9	81	0.111	0.228437	0.689321
ko05410	Human Diseases	Hypertrophic cardiomyopathy (HCM)		10	92	0.109	0.232119	0.689321
ko05332	Human Diseases	Graft-versus-host disease		6	50	0.12	0.232729	0.689321
ko00040	Metabolism	Pentose and glucuronate interconversions		4	30	0.133	0.235602	0.691248
ko05161	Human Diseases	Hepatitis B		16	158	0.101	0.238428	0.693
ko01100	Metabolism	Metabolic pathways		133	1515	0.088	0.245565	0.707136
ko05216	Human Diseases	Thyroid cancer		5	41	0.122	0.251632	0.714399
ko04666	Organismal Systems	Fc gamma R-mediated phagocytosis		10	94	0.106	0.252681	0.714399
ko05310	Human Diseases	Asthma		5	42	0.119	0.26785	0.744738
ko04920	Organismal Systems	Adipocytokine signaling pathway		8	74	0.108	0.270596	0.744738
ko05321	Human Diseases	Inflammatiory bowel disease (IBD)		8	74	0.108	0.270596	0.744738
ko04657	Organismal Systems	IL-17 signaling pathway		9	86	0.105	0.28418	0.757501
ko04330	Environmental Information Processing	Notch signaling pathway		6	54	0.111	0.290384	0.757501
ko05132	Human Diseases	Salmonella infection		21	221	0.095	0.290533	0.757501
ko05163	Human Diseases	Human cytomegalovirus infection		21	221	0.095	0.290533	0.757501
ko04360	Organismal Systems	Axon guidance		17	176	0.097	0.292823	0.757501
ko00010	Metabolism	Glycolysis / Gluconeogenesis		7	65	0.108	0.29368	0.757501
ko00561	Metabolism	Glycerolipid metabolism		7	65	0.108	0.29368	0.757501
ko04931	Human Diseases	Insulin resistance		11	109	0.101	0.294719	0.757501
ko04152	Environmental Information Processing	AMPK signaling pathway		12	121	0.099	0.303448	0.773544
ko05223	Human Diseases	Non-small cell lung cancer		7	66	0.106	0.307244	0.776852
ko00591	Metabolism	Linoleic acid metabolism		4	34	0.118	0.311561	0.781416
ko05320	Human Diseases	Autoimmune thyroid disease		7	67	0.104	0.320928	0.798468
ko00564	Metabolism	Glycerophospholipid metabolism		10	101	0.099	0.328787	0.804813
ko05414	Human Diseases	Dilated cardiomyopathy (DCM)		10	101	0.099	0.328787	0.804813
ko01524	Human Diseases	Platinum drug resistance		8	79	0.101	0.333196	0.804813
ko04978	Organismal Systems	Mineral absorption		6	57	0.105	0.335371	0.804813
ko05224	Human Diseases	Breast cancer		14	147	0.095	0.336417	0.804813
ko00524	Metabolism	Neomycin, kanamycin and gentamicin biosynthesis		1	5	0.2	0.351948	0.835542
ko04664	Organismal Systems	Fc epsilon RI signaling pathway		7	70	0.1	0.362501	0.854074
ko05014	Human Diseases	Amyotrophic lateral sclerosis (ALS)		6	59	0.102	0.365803	0.855252
ko04216	Cellular Processes	Ferroptosis		5	48	0.104	0.368501	0.855252
ko05206	Human Diseases	MicroRNAs in cancer		15	163	0.092	0.378343	0.871591
ko00350	Metabolism	Tyrosine metabolism		4	38	0.105	0.389363	0.88681
ko04010	Environmental Information Processing	MAPK signaling pathway		26	293	0.089	0.391468	0.88681
ko04730	Organismal Systems	Long-term depression		6	61	0.098	0.396355	0.88681
ko05217	Human Diseases	Basal cell carcinoma		6	61	0.098	0.396355	0.88681
ko05214	Human Diseases	Glioma		7	73	0.096	0.404457	0.895109
ko00440	Metabolism	Phosphonate and phosphinate metabolism		1	6	0.167	0.405821	0.895109
ko04612	Organismal Systems	Antigen processing and presentation		8	85	0.094	0.41079	0.899687
ko04924	Organismal Systems	Renin secretion		7	74	0.095	0.418442	0.910039
ko04926	Organismal Systems	Relaxin signaling pathway		11	122	0.09	0.434663	0.937821
ko04142	Cellular Processes	Lysosome		12	134	0.09	0.437248	0.937821
ko05212	Human Diseases	Pancreatic cancer		7	76	0.092	0.44631	0.941372
ko00730	Metabolism	Thiamine metabolism		2	18	0.111	0.447984	0.941372
ko01210	Metabolism	2-Oxocarboxylic acid metabolism		2	18	0.111	0.447984	0.941372
ko00030	Metabolism	Pentose phosphate pathway		3	30	0.1	0.459895	0.949081
ko04110	Cellular Processes	Cell cycle		11	125	0.088	0.467353	0.949081
ko00532	Metabolism	Glycosaminoglycan biosynthesis - chondroitin sulfate / dermatan sulfate		2	19	0.105	0.476459	0.949081
ko05145	Human Diseases	Toxoplasmosis		10	114	0.088	0.477423	0.949081
ko04530	Cellular Processes	Tight junction		15	174	0.086	0.480266	0.949081
ko00260	Metabolism	Glycine, serine and threonine metabolism		4	43	0.093	0.484487	0.949081
ko04971	Organismal Systems	Gastric acid secretion		7	79	0.089	0.487617	0.949081
ko05416	Human Diseases	Viral myocarditis		7	79	0.089	0.487617	0.949081
ko04072	Environmental Information Processing	Phospholipase D signaling pathway		13	151	0.086	0.489288	0.949081
ko00740	Metabolism	Riboflavin metabolism		1	8	0.125	0.50052	0.949081
ko00750	Metabolism	Vitamin B6 metabolism		1	8	0.125	0.50052	0.949081
ko01521	Human Diseases	EGFR tyrosine kinase inhibitor resistance		7	80	0.087	0.501196	0.949081
ko04370	Environmental Information Processing	VEGF signaling pathway		5	56	0.089	0.50222	0.949081
ko04923	Organismal Systems	Regulation of lipolysis in adipocyte		5	56	0.089	0.50222	0.949081
ko01523	Human Diseases	Antifolate resistance		4	44	0.091	0.502845	0.949081
ko04930	Human Diseases	Type II diabetes mellitus		4	44	0.091	0.502845	0.949081
ko00512	Metabolism	Mucin type O-glycan biosynthesis		3	32	0.094	0.503532	0.949081
ko04141	Genetic Information Processing	Protein processing in endoplasmic reticulum		14	166	0.084	0.517784	0.96727
ko01200	Metabolism	Carbon metabolism		10	118	0.085	0.522396	0.96727
ko04080	Environmental Information Processing	Neuroactive ligand-receptor interaction		29	348	0.083	0.522512	0.96727
ko03060	Genetic Information Processing	Protein export		2	21	0.095	0.530623	0.976472
ko04122	Genetic Information Processing	Sulfur relay system		1	9	0.111	0.542057	0.991023
ko05218	Human Diseases	Melanoma		6	71	0.085	0.544903	0.991023
ko05235	Human Diseases	PD-L1 expression and PD-1 checkpoint pathway in cancer		8	96	0.083	0.550362	0.995131
ko04015	Environmental Information Processing	Rap1 signaling pathway		18	219	0.082	0.555738	0.999044
ko05225	Human Diseases	Hepatocellular carcinoma		14	171	0.082	0.564075	1
ko00410	Metabolism	beta-Alanine metabolism		3	35	0.086	0.565373	1
ko04911	Organismal Systems	Insulin secretion		7	86	0.081	0.579776	1
ko05213	Human Diseases	Endometrial cancer		5	61	0.082	0.580049	1
ko04611	Organismal Systems	Platelet activation		10	124	0.081	0.587276	1
ko05210	Human Diseases	Colorectal cancer		7	87	0.08	0.592291	1
ko05166	Human Diseases	HTLV-I infection		19	237	0.08	0.600586	1
ko04950	Human Diseases	Maturity onset diabetes of the young		2	24	0.083	0.604426	1
ko00565	Metabolism	Ether lipid metabolism		4	51	0.078	0.621973	1
ko00760	Metabolism	Nicotinate and nicotinamide metabolism		3	38	0.079	0.622268	1
ko04614	Organismal Systems	Renin-angiotensin system		2	25	0.08	0.626992	1
ko05205	Human Diseases	Proteoglycans in cancer		16	204	0.078	0.63385	1
ko05220	Human Diseases	Chronic myeloid leukemia		6	78	0.077	0.638513	1
ko05219	Human Diseases	Bladder cancer		3	39	0.077	0.640064	1
ko04146	Cellular Processes	Peroxisome		7	91	0.077	0.640382	1
ko04310	Environmental Information Processing	Wnt signaling pathway		12	155	0.077	0.644597	1
ko00592	Metabolism	alpha-Linolenic acid metabolism		2	27	0.074	0.669099	1
ko04014	Environmental Information Processing	Ras signaling pathway		18	234	0.077	0.670423	1
ko03440	Genetic Information Processing	Homologous recombination		3	41	0.073	0.673862	1
ko04622	Organismal Systems	RIG-I-like receptor signaling pathway		5	68	0.074	0.67701	1
ko05211	Human Diseases	Renal cell carcinoma		5	68	0.074	0.67701	1
ko04510	Cellular Processes	Focal adhesion		15	197	0.076	0.677478	1
ko04020	Environmental Information Processing	Calcium signaling pathway		16	210	0.076	0.679787	1
ko04919	Organismal Systems	Thyroid hormone signaling pathway		9	121	0.074	0.684735	1
ko04012	Environmental Information Processing	ErbB signaling pathway		6	82	0.073	0.686528	1
ko04744	Organismal Systems	Phototransduction		2	28	0.071	0.688669	1
ko04726	Organismal Systems	Serotonergic synapse		8	109	0.073	0.694518	1
ko05231	Human Diseases	Choline metabolism in cancer		7	96	0.073	0.695624	1
ko00533	Metabolism	Glycosaminoglycan biosynthesis - keratan sulfate		1	14	0.071	0.703377	1
ko05165	Human Diseases	Human papillomavirus infection		25	328	0.076	0.70653	1
ko04660	Organismal Systems	T cell receptor signaling pathway		8	111	0.072	0.713862	1
ko03022	Genetic Information Processing	Basal transcription factors		3	44	0.068	0.720076	1
ko04972	Organismal Systems	Pancreatic secretion		7	99	0.071	0.72599	1
ko00052	Metabolism	Galactose metabolism		2	31	0.065	0.741706	1
ko04213	Organismal Systems	Longevity regulating pathway - multiple species		4	60	0.067	0.745962	1
ko04914	Organismal Systems	Progesterone-mediated oocyte maturation		6	88	0.068	0.750315	1
ko04070	Environmental Information Processing	Phosphatidylinositol signaling system		7	102	0.069	0.754215	1
ko01040	Metabolism	Biosynthesis of unsaturated fatty acids		2	32	0.062	0.757584	1
ko04520	Cellular Processes	Adherens junction		5	75	0.067	0.757843	1
ko04742	Organismal Systems	Taste transduction		6	89	0.067	0.759971	1
ko00514	Metabolism	Other types of O-glycan biosynthesis		3	47	0.064	0.761035	1
ko00020	Metabolism	Citrate cycle (TCA cycle)		2	33	0.061	0.772612	1
ko04922	Organismal Systems	Glucagon signaling pathway		7	105	0.067	0.780301	1
ko02010	Environmental Information Processing	ABC transporters		4	64	0.062	0.790058	1
ko04024	Environmental Information Processing	cAMP signaling pathway		16	227	0.07	0.790715	1
ko04721	Organismal Systems	Synaptic vesicle cycle		5	79	0.063	0.796697	1
ko04961	Organismal Systems	Endocrine and other factor-regulated calcium reabsorption		3	50	0.06	0.797003	1
ko00270	Metabolism	Cysteine and methionine metabolism		3	51	0.059	0.807943	1
ko03460	Genetic Information Processing	Fanconi anemia pathway		3	51	0.059	0.807943	1
ko05230	Human Diseases	Central carbon metabolism in cancer		4	66	0.061	0.809696	1
ko01522	Human Diseases	Endocrine resistance		6	95	0.063	0.812168	1
ko05215	Human Diseases	Prostate cancer		6	95	0.063	0.812168	1
ko04215	Cellular Processes	Apoptosis - multiple species		2	36	0.056	0.812907	1
ko04144	Cellular Processes	Endocytosis		17	246	0.069	0.821175	1
ko00511	Metabolism	Other glycan degradation		1	20	0.05	0.823917	1
ko04928	Organismal Systems	Parathyroid hormone synthesis, secretion and action		7	111	0.063	0.8262	1
ko04550	Cellular Processes	Signaling pathways regulating pluripotency of stem cells		9	139	0.065	0.826899	1
ko00310	Metabolism	Lysine degradation		4	68	0.059	0.82781	1
ko05031	Human Diseases	Amphetamine addiction		4	68	0.059	0.82781	1
ko04932	Human Diseases	Non-alcoholic fatty liver disease (NAFLD)		10	154	0.065	0.834118	1
ko05226	Human Diseases	Gastric cancer		10	154	0.065	0.834118	1
ko04713	Organismal Systems	Circadian entrainment		6	98	0.061	0.834712	1
ko04260	Organismal Systems	Cardiac muscle contraction		5	84	0.06	0.838179	1
ko05017	Human Diseases	Spinocerebellar ataxia		6	99	0.061	0.841727	1
ko04929	Organismal Systems	GnRH secretion		4	70	0.057	0.84447	1
ko00531	Metabolism	Glycosaminoglycan degradation		1	22	0.045	0.852026	1
ko00900	Metabolism	Terpenoid backbone biosynthesis		1	22	0.045	0.852026	1
ko04390	Environmental Information Processing	Hippo signaling pathway		10	158	0.063	0.856105	1
ko00620	Metabolism	Pyruvate metabolism		2	40	0.05	0.856674	1
ko05033	Human Diseases	Nicotine addiction		2	40	0.05	0.856674	1
ko04925	Organismal Systems	Aldosterone synthesis and secretion		6	102	0.059	0.861333	1
ko03430	Genetic Information Processing	Mismatch repair		1	23	0.043	0.864353	1
ko04218	Cellular Processes	Cellular senescence		10	160	0.062	0.866202	1
ko04114	Cellular Processes	Oocyte meiosis		7	118	0.059	0.869845	1
ko00071	Metabolism	Fatty acid degradation		2	42	0.048	0.874858	1
ko00100	Metabolism	Steroid biosynthesis		1	24	0.042	0.875654	1
ko00534	Metabolism	Glycosaminoglycan biosynthesis - heparan sulfate / heparin		1	24	0.042	0.875654	1
ko04261	Organismal Systems	Adrenergic signaling in cardiomyocytes		9	148	0.061	0.876512	1
ko01212	Metabolism	Fatty acid metabolism		3	60	0.05	0.885696	1
ko05100	Human Diseases	Bacterial invasion of epithelial cells		4	77	0.052	0.892448	1
ko04810	Cellular Processes	Regulation of actin cytoskeleton		13	210	0.062	0.899187	1
ko04962	Organismal Systems	Vasopressin-regulated water reabsorption		2	46	0.043	0.905007	1
ko00601	Metabolism	Glycosphingolipid biosynthesis - lacto and neolacto series		1	28	0.036	0.912205	1
ko05170	Human Diseases	Human immunodeficiency virus 1 infection		13	215	0.06	0.915533	1
ko00650	Metabolism	Butanoate metabolism		1	29	0.034	0.919524	1
ko05030	Human Diseases	Cocaine addiction		2	49	0.041	0.92301	1
ko00520	Metabolism	Amino sugar and nucleotide sugar metabolism		2	50	0.04	0.92826	1
ko00062	Metabolism	Fatty acid elongation		1	31	0.032	0.932385	1
ko04270	Organismal Systems	Vascular smooth muscle contraction		7	134	0.052	0.936515	1
ko00630	Metabolism	Glyoxylate and dicarboxylate metabolism		1	32	0.031	0.938024	1
ko04136	Cellular Processes	Autophagy - other eukaryotes		1	32	0.031	0.938024	1
ko04540	Cellular Processes	Gap junction		4	87	0.046	0.938396	1
ko04022	Environmental Information Processing	cGMP - PKG signaling pathway		9	165	0.055	0.938579	1
ko04211	Organismal Systems	Longevity regulating pathway - mammal		4	88	0.045	0.941836	1
ko04935	Organismal Systems	Growth hormone synthesis, secretion and action		6	121	0.05	0.943929	1
ko00190	Metabolism	Oxidative phosphorylation		7	138	0.051	0.947534	1
ko04910	Organismal Systems	Insulin signaling pathway		7	138	0.051	0.947534	1
ko04130	Genetic Information Processing	SNARE interactions in vesicular transport		1	34	0.029	0.947931	1
ko04927	Organismal Systems	Cortisol synthesis and secretion		3	73	0.041	0.948789	1
ko04724	Organismal Systems	Glutamatergic synapse		5	107	0.047	0.949544	1
ko04120	Genetic Information Processing	Ubiquitin mediated proteolysis		7	139	0.05	0.950008	1
ko00562	Metabolism	Inositol phosphate metabolism		3	74	0.041	0.95196	1
ko03030	Genetic Information Processing	DNA replication		1	35	0.029	0.952275	1
ko04728	Organismal Systems	Dopaminergic synapse		6	125	0.048	0.954274	1
ko04912	Organismal Systems	GnRH signaling pathway		4	94	0.043	0.959048	1
ko04723	Organismal Systems	Retrograde endocannabinoid signaling		7	146	0.048	0.964596	1
ko04917	Organismal Systems	Prolactin signaling pathway		3	80	0.037	0.967446	1
ko04371	Environmental Information Processing	Apelin signaling pathway		6	132	0.045	0.968312	1
ko05135	Human Diseases	Yersinia infection		6	132	0.045	0.968312	1
ko04140	Cellular Processes	Autophagy - animal		6	137	0.044	0.975788	1
ko04137	Cellular Processes	Mitophagy - animal		2	66	0.03	0.97758	1
ko03050	Genetic Information Processing	Proteasome		1	44	0.023	0.978221	1
ko03420	Genetic Information Processing	Nucleotide excision repair		1	44	0.023	0.978221	1
ko00970	Genetic Information Processing	Aminoacyl-tRNA biosynthesis		1	45	0.022	0.98004	1
ko04750	Organismal Systems	Inflammatory mediator regulation of TRP channels		4	106	0.038	0.980257	1
ko04720	Organismal Systems	Long-term potentiation		2	68	0.029	0.980684	1
ko04725	Organismal Systems	Cholinergic synapse		4	107	0.037	0.98145	1
ko04934	Human Diseases	Cushing syndrome		7	160	0.044	0.98283	1
ko00600	Metabolism	Sphingolipid metabolism		1	47	0.021	0.983236	1
ko05010	Human Diseases	Alzheimer disease		18	332	0.054	0.98416	1
ko00510	Metabolism	N-Glycan biosynthesis		1	50	0.02	0.987097	1
ko04921	Organismal Systems	Oxytocin signaling pathway		6	151	0.04	0.988927	1
ko00280	Metabolism	Valine, leucine and isoleucine degradation		1	53	0.019	0.99007	1
ko04916	Organismal Systems	Melanogenesis		3	98	0.031	0.990355	1
ko04071	Environmental Information Processing	Sphingolipid signaling pathway		4	118	0.034	0.99078	1
ko03018	Genetic Information Processing	RNA degradation		2	78	0.026	0.990921	1
ko04915	Organismal Systems	Estrogen signaling pathway		5	137	0.036	0.991102	1
ko05012	Human Diseases	Parkinson disease		5	143	0.035	0.993849	1
ko04150	Environmental Information Processing	mTOR signaling pathway		5	150	0.033	0.996034	1
ko04722	Organismal Systems	Neurotrophin signaling pathway		3	119	0.025	0.997828	1
ko05016	Human Diseases	Huntington disease		11	266	0.041	0.997834	1
ko03008	Genetic Information Processing	Ribosome biogenesis in eukaryotes		1	81	0.012	0.999143	1
ko03015	Genetic Information Processing	mRNA surveillance pathway		1	90	0.011	0.99961	1
ko03013	Genetic Information Processing	RNA transport		3	166	0.018	0.999936	1
ko03040	Genetic Information Processing	Spliceosome		2	143	0.014	0.999948	1
ko03010	Genetic Information Processing	Ribosome		4	210	0.019	0.999986	1
ko04714	Organismal Systems	Thermogenesis		5	239	0.021	0.999991	1
ko04740	Organismal Systems	Olfactory transduction		4	912	0.004	1	1
